# Supplementary material for: Elucidating AML ribosome biogenesis reshaping prognostic assessment and immune microenvironment integrated single-cell and bulk RNA analysis
Source: Front Immunol. 2025 Nov 28;16:1644671. doi: 10.3389/fimmu.2025.1644671 (PMC12698545; doi:10.3389/fimmu.2025.1644671)
Supplement: Supplementary file 2 [file Table2.xlsx]

## Sheet: Table S1
Source：https://www.gsea-msigdb.org/gsea/msigdb/human/geneset/GOBP_CYTOSOLIC_RIBOSOME_ASSEMBLY https://www.gsea-msigdb.org/gsea/msigdb/human/geneset/GOCC_CYTOSOLIC_RIBOSOME PMID: 38343327
Table S1. 331 RRGs
ID	Genes	5
1	METTL15P1	PGAM5
2	RCL1	NRF2
3	MPHOSPH10	KEAP1
4	MPHOSPH6	AIRE
5	POP7	AIFM1
6	NPM3
7	NSA2
8	EMG1
9	C1D
10	MYBBP1A
11	DDX17
12	NOP56
13	RPP30
14	RPP38
15	TBL3
16	POP4
17	RPP40
18	UTP14A
19	WDR3
20	EBNA1BP2
21	DDX52
22	KRR1
23	PWP1
24	LSM6
25	RPL35
26	ERI2
27	RPUSD1
28	EXOSC8
29	HELQ
30	BUD23
31	MALSU1
32	TSR3
33	FTSJ3
34	EXOSC6
35	PIH1D2
36	MRPL10
37	MTERF4
38	NUDT16
39	WDR36
40	RPL10L
41	SRFBP1
42	BMT2
43	NSUN5P1
44	NOP9
45	DDX3X
46	DDX10
47	DKC1
48	METTL15
49	ERCC2
50	FBL
51	LTO1
52	RPLP0P6
53	XRN2
54	FASTKD2
55	DIS3
56	DHX30
57	PDCD11
58	EXOSC7
59	RRP1B
60	WDR43
61	MDN1
62	RRS1
63	RRP12
64	BOP1
65	RRP8
66	EXOSC2
67	PES1
68	MTREX
69	GTPBP4
70	FRG1
71	DCAF13
72	NOL11
73	NGDN
74	NSUN5P2
75	ZNF658
76	NOC2L
77	RSL1D1
78	MTG2
79	SENP3
80	ERAL1
81	AATF
82	VCX
83	UTP25
84	PELP1
85	RPUSD2
86	DIMT1
87	UTP20
88	RRP7A
89	GLUL
90	RPUSD3
91	RPL7L1
92	NOB1
93	ZCCHC4
94	METTL5
95	MRPL22
96	DROSHA
97	GTF3A
98	ABT1
99	GNL2
100	MRM2
101	NOP53
102	DDX51
103	FBLL1
104	ISG20
105	EIF6
106	NSUN4
107	RPSA
108	RBIS
109	GTF2H5
110	RPL10A
111	SNU13
112	NOP2
113	NPM1
114	NUP88
115	NVL
116	PA2G4
117	GEMIN4
118	MTERF3
119	EXOSC3
120	EXOSC1
121	RRP15
122	RPS27L
123	NMD3
124	FCF1
125	MRPS7
126	RRNAD1
127	UTP18
128	TFB1M
129	MRPS2
130	UTP11
131	SBDS
132	RPL26L1
133	MRTO4
134	RSL24D1
135	DDX47
136	POP5
137	NIP7
138	NOP16
139	TRMT112
140	SIRT7
141	ESF1
142	NOP58
143	WBP11
144	PIN4
145	EXOSC9
146	EXOSC10
147	YBEY
148	GAR1
149	NLE1
150	DHX29
151	EXOSC4
152	GNL3L
153	DDX49
154	DDX56
155	WDR74
156	ZNHIT6
157	WDR55
158	TEX10
159	RPP25
160	PAK1IP1
161	TRMT61B
162	PIH1D1
163	HEATR3
164	NOL8
165	MRPL20
166	HEATR1
167	SDAD1
168	SHQ1
169	MRM3
170	NAT10
171	IMP3
172	BRIX1
173	LSG1
174	NOP10
175	THUMPD1
176	CHD7
177	LYAR
178	NHP2
179	DDX27
180	NSUN5
181	TSR1
182	WDR12
183	RIOK2
184	DDX28
185	UTP6
186	PRKDC
187	PPAN
188	EXOSC5
189	UTP3
190	REXO4
191	PTEN
192	WDR18
193	USP36
194	DHX37
195	PWP2
196	RAN
197	RMRP
198	RNASEL
199	ABCE1
200	RPL3
201	RPL3L
202	RPL5
203	RPL6
204	RPL7
205	RPL7A
206	RPL10
207	RPL11
208	RPL23A
209	RPL24
210	RPL26
211	RPL27
212	RPL35A
213	RPL38
214	RPLP0
215	RPS2
216	RPS5
217	RPS6
218	RPS7
219	RPS8
220	RPS9
221	RPS10
222	RPS14
223	RPS15
224	RPS16
225	RPS17
226	RPS19
227	RPS21
228	RPS24
229	RPS25
230	RPS27
231	RPS28
232	NSUN3
233	TFB2M
234	TENT4B
235	NOM1
236	METTL17
237	DDX31
238	MRPS11
239	MRPL36
240	MRPL1
241	NOL6
242	KRI1
243	SURF6
244	SUV39H1
245	BYSL
246	C1QBP
247	TSC1
248	XPO1
249	XRCC5
250	ERI3
251	DDX54
252	NOC4L
253	METTL16
254	EFL1
255	NOL9
256	RBFA
257	MRM1
258	NOL10
259	RPF1
260	ISG20L2
261	LAS1L
262	RIOK1
263	EIF2A
264	WDR75
265	UTP15
266	RPF2
267	TRAF7
268	UTP23
269	NIFK
270	CUL4B
271	CUL4A
272	MAK16
273	MPV17L2
274	RIOX2
275	RPUSD4
276	UTP4
277	LTV1
278	FAM207A
279	RRP1
280	GTPBP10
281	NOP14
282	RIOK3
283	KAT2B
284	RRP36
285	DDX18
286	TSR2
287	ZNF622
288	RPL14
289	ERI1
290	SART1
291	RRP9
292	RRP7BP
293	DDX21
294	FDXACB1
295	NOLC1
296	NAF1
297	WDR46
298	HELB
299	IMP4
300	RPS10P5
301	ZNHIT3
302	UTP14C
303	EIF4A3
304	BMS1
305	URB2
306	URB1
307	POLR1G
308	SPIN1
309	GTF3C6
310	DDX11
311	MTOR
312	ANG
313	CAVIN1
314	BRF1
315	GTF3C1
316	GTF3C2
317	MARS1
318	NCL
319	MACROH2A2
320	POLR1E
321	IPPK
322	SMARCA4
323	SMARCB1
324	TCOF1
325	TP53
326	POLR1B
327	TAF1B
328	GTF3C5
329	GTF3C4
330	GTF3C3
331	MACROH2A1

## Sheet: Table S2
Table S2. Sequences of primers used in polymerase chain reaction
Gene	Primer sequence (5′-3′)
EXOSC2	FP: GCCGCCGACACTAAGAAACA
	RP: CAGAGCCCAGCAACAGATGCA
NSUN5	FP: AAGGACAGGGCCAGCTGTC
	RP: CCTCATGGTAGCGTGGATCC
LYAR	FP: AATTGGATGAAGAACAGT
	RP: GAACCTTGGTGGAGAT
RPUSD2	FP: CAGGACCTCAACATCGT
	RP: CAACCACCACATCTTCG
GAPDH	FP: GGCATCCTCACCCTGAAGTA
	RP: GGGGTGTTGAAGGTCTCAAA

## Sheet: Table S3
Table S2. Marker genes in different cell types
id	p_val	avg_log2FC	pct.1	pct.2	p_val_adj	cluster	gene
KIAA0125	0	2.89168	0.862	0.193	0	HSC	KIAA0125
SPINK2	0	2.10377	0.931	0.296	0	HSC	SPINK2
PRSS57	0	1.29215	0.918	0.345	0	HSC	PRSS57
GUCY1A3	0	3.60328	0.642	0.098	0	HSC	GUCY1A3
EGFL7	0	2.74641	0.688	0.162	0	HSC	EGFL7
RP11-1000B6.3	0	1.81649	0.817	0.333	0	HSC	RP11-1000B6.3
CDK6	0	1.44422	0.827	0.35	0	HSC	CDK6
MSI2	0	1.65681	0.77	0.295	0	HSC	MSI2
SOCS2	0	2.87637	0.603	0.142	0	HSC	SOCS2
CNST	0	1.91022	0.718	0.26	0	HSC	CNST
MIR155HG	0	2.84863	0.574	0.12	0	HSC	MIR155HG
MBOAT7	0	1.68861	0.731	0.28	0	HSC	MBOAT7
RUNX1	0	1.29467	0.84	0.398	0	HSC	RUNX1
PDLIM1	0	1.86487	0.636	0.195	0	HSC	PDLIM1
HOXA9	0	1.6048	0.667	0.234	0	HSC	HOXA9
ITM2C	0	1.8247	0.655	0.224	0	HSC	ITM2C
HSH2D	0	1.3063	0.792	0.363	0	HSC	HSH2D
SMYD3	0	2.06373	0.6	0.174	0	HSC	SMYD3
GNA15	0	1.76817	0.668	0.244	0	HSC	GNA15
HIST2H2AA4	0	1.54837	0.757	0.336	0	HSC	HIST2H2AA4
DDAH2	0	1.59313	0.689	0.269	0	HSC	DDAH2
ANGPT1	0	2.6539	0.526	0.108	0	HSC	ANGPT1
ANKRD28	0	1.33213	0.909	0.493	0	HSC	ANKRD28
ATP8B4	0	1.66361	0.661	0.248	0	HSC	ATP8B4
CALCRL	0	2.75821	0.53	0.119	0	HSC	CALCRL
CD82	0	1.64835	0.645	0.241	0	HSC	CD82
NFE2	0	1.31762	0.736	0.334	0	HSC	NFE2
CCS	0	1.36581	0.752	0.351	0	HSC	CCS
2025-09-06	0	1.2312	0.876	0.479	0	HSC	2025-09-06
CD34	0	2.9534	0.493	0.098	0	HSC	CD34
TFDP2	0	1.44448	0.639	0.255	0	HSC	TFDP2
NCF4	0	1.4384	0.684	0.304	0	HSC	NCF4
GATA2	0	2.06935	0.523	0.143	0	HSC	GATA2
RAB37	0	1.63634	0.568	0.188	0	HSC	RAB37
COMMD7	0	1.28363	0.735	0.361	0	HSC	COMMD7
MSRB3	0	1.92186	0.535	0.162	0	HSC	MSRB3
C1orf186	0	1.88711	0.536	0.164	0	HSC	C1orf186
ETS2	0	1.65376	0.58	0.212	0	HSC	ETS2
RNF220	0	1.42457	0.618	0.253	0	HSC	RNF220
MAP7	0	2.35907	0.491	0.126	0	HSC	MAP7
TFPI	0	2.56018	0.461	0.099	0	HSC	TFPI
AL122127.25	0	2.83998	0.442	0.081	0	HSC	AL122127.25
CD99	0	1.68219	0.978	0.618	0	HSC	CD99
HOXB-AS3	0	1.8905	0.507	0.148	0	HSC	HOXB-AS3
LINC01420	0	1.18245	0.672	0.315	0	HSC	LINC01420
MPG	0	1.28729	0.688	0.333	0	HSC	MPG
IL18	0	1.42718	0.589	0.238	0	HSC	IL18
LINC00152	0	1.27675	0.578	0.228	0	HSC	LINC00152
SPNS3	0	1.45675	0.587	0.237	0	HSC	SPNS3
SMIM3	0	1.63727	0.565	0.216	0	HSC	SMIM3
SYTL1	0	0.978396	0.691	0.342	0	HSC	SYTL1
TMEM173	0	1.10137	0.712	0.369	0	HSC	TMEM173
GPX1	0	0.77654	0.982	0.64	0	HSC	GPX1
SEPP1	0	1.39522	0.513	0.171	0	HSC	SEPP1
PIM1	0	1.256	0.697	0.355	0	HSC	PIM1
CXXC5	0	1.69716	0.518	0.179	0	HSC	CXXC5
CHRFAM7A	0	2.34886	0.454	0.116	0	HSC	CHRFAM7A
FLT3	0	1.57202	0.538	0.202	0	HSC	FLT3
SERPINB1	0	0.998834	0.951	0.615	0	HSC	SERPINB1
FGFR1OP2	0	1.04344	0.712	0.376	0	HSC	FGFR1OP2
HIST2H2AA3	0	1.53302	0.536	0.201	0	HSC	HIST2H2AA3
BEX4	0	1.51021	0.562	0.229	0	HSC	BEX4
COMT	0	0.968773	0.736	0.403	0	HSC	COMT
NGFRAP1	0	1.62416	0.504	0.172	0	HSC	NGFRAP1
EBPL	0	0.978342	0.673	0.341	0	HSC	EBPL
MIR4435-2HG	0	1.34487	0.563	0.233	0	HSC	MIR4435-2HG
2025-09-11	0	1.74426	0.515	0.187	0	HSC	2025-09-11
MGST1	0	0.634866	0.72	0.392	0	HSC	MGST1
NME2	0	0.766096	0.941	0.613	0	HSC	NME2
MACF1	0	1.08161	0.681	0.354	0	HSC	MACF1
ETV6	0	1.23048	0.612	0.285	0	HSC	ETV6
OGT	0	0.941688	0.757	0.431	0	HSC	OGT
GMDS	0	1.26597	0.566	0.24	0	HSC	GMDS
C11orf31	0	0.715839	0.842	0.516	0	HSC	C11orf31
TPM4	0	1.02788	0.725	0.399	0	HSC	TPM4
HOTAIRM1	0	1.55009	0.525	0.2	0	HSC	HOTAIRM1
IMPDH2	0	0.862302	0.706	0.381	0	HSC	IMPDH2
APEX1	0	0.857673	0.773	0.451	0	HSC	APEX1
TSPAN2	0	2.93248	0.385	0.064	0	HSC	TSPAN2
MAT2A	0	0.939054	0.739	0.418	0	HSC	MAT2A
STARD3NL	0	1.15334	0.618	0.297	0	HSC	STARD3NL
MEF2C	0	1.11445	0.701	0.38	0	HSC	MEF2C
MLF2	0	0.982976	0.704	0.383	0	HSC	MLF2
AMD1	0	0.909428	0.747	0.427	0	HSC	AMD1
TRG-AS1	0	1.65189	0.489	0.169	0	HSC	TRG-AS1
HMGA1	0	0.601987	0.726	0.407	0	HSC	HMGA1
C7orf73	0	0.727675	0.789	0.472	0	HSC	C7orf73
SOX4	0	0.683481	0.62	0.303	0	HSC	SOX4
ATP5C1	0	0.80648	0.753	0.436	0	HSC	ATP5C1
GOLGA8B	0	1.4722	0.489	0.172	0	HSC	GOLGA8B
RNF24	0	1.23955	0.573	0.256	0	HSC	RNF24
ZNF22	0	1.26655	0.574	0.258	0	HSC	ZNF22
SPN	0	0.885814	0.727	0.412	0	HSC	SPN
CTSW	0	0.409481	0.622	0.308	0	HSC	CTSW
SMIM24	0	1.33341	0.502	0.188	0	HSC	SMIM24
CRIP1	0	0.853223	0.838	0.524	0	HSC	CRIP1
ADA	0	1.30058	0.538	0.225	0	HSC	ADA
CD164	0	1.26064	0.854	0.541	0	HSC	CD164
SDCCAG8	0	1.26992	0.56	0.25	0	HSC	SDCCAG8
IGF2BP2	0	1.45915	0.503	0.196	0	HSC	IGF2BP2
TAGLN2	0	1.3201	0.974	0.668	0	HSC	TAGLN2
SSBP2	0	1.48971	0.504	0.2	0	HSC	SSBP2
CCNB1IP1	0	1.16777	0.559	0.256	0	HSC	CCNB1IP1
CD47	0	0.833589	0.763	0.461	0	HSC	CD47
PTP4A3	0	2.36918	0.38	0.078	0	HSC	PTP4A3
DAPK1	0	1.92849	0.428	0.126	0	HSC	DAPK1
MYADM	0	0.963351	0.748	0.446	0	HSC	MYADM
CD9	0	2.33782	0.371	0.072	0	HSC	CD9
GLTSCR2	0	0.487452	0.882	0.584	0	HSC	GLTSCR2
ATPIF1	0	0.632294	0.727	0.429	0	HSC	ATPIF1
TM7SF3	0	1.1607	0.547	0.25	0	HSC	TM7SF3
GNPTAB	0	1.27323	0.521	0.224	0	HSC	GNPTAB
LUC7L3	0	0.762859	0.78	0.483	0	HSC	LUC7L3
LAT2	0	0.925978	0.639	0.342	0	HSC	LAT2
ERG	0	2.13099	0.411	0.114	0	HSC	ERG
GLIPR1	0	1.217	0.747	0.451	0	HSC	GLIPR1
HOXB3	0	1.70018	0.425	0.129	0	HSC	HOXB3
NREP	0	1.22181	0.519	0.224	0	HSC	NREP
GOLPH3	0	1.03829	0.604	0.309	0	HSC	GOLPH3
LRRFIP2	0	1.27123	0.531	0.238	0	HSC	LRRFIP2
KDM5B	0	1.24639	0.507	0.215	0	HSC	KDM5B
SYPL1	0	0.809776	0.674	0.382	0	HSC	SYPL1
RBPMS	0	3.90299	0.324	0.033	0	HSC	RBPMS
TSC22D1	0	1.72218	0.44	0.151	0	HSC	TSC22D1
IL3RA	0	2.36588	0.372	0.083	0	HSC	IL3RA
LGALS3BP	0	1.75931	0.424	0.135	0	HSC	LGALS3BP
ATP5G3	0	0.495593	0.813	0.524	0	HSC	ATP5G3
HOXA10	0	1.43513	0.464	0.176	0	HSC	HOXA10
TXN	0	0.611131	0.838	0.55	0	HSC	TXN
LIMS1	0	1.0439	0.577	0.29	0	HSC	LIMS1
C9orf139	0	1.81377	0.417	0.13	0	HSC	C9orf139
DENND6B	0	1.75371	0.427	0.14	0	HSC	DENND6B
CLU	0	1.6255	0.468	0.183	0	HSC	CLU
NT5C	0	0.917475	0.606	0.321	0	HSC	NT5C
MAX	0	0.822834	0.623	0.339	0	HSC	MAX
TNFRSF1A	0	1.02179	0.587	0.304	0	HSC	TNFRSF1A
GCSAML	0	2.97277	0.335	0.053	0	HSC	GCSAML
PYURF	0	0.75654	0.764	0.482	0	HSC	PYURF
ATP5J	0	0.5908	0.712	0.43	0	HSC	ATP5J
CYTL1	0	1.42232	0.449	0.169	0	HSC	CYTL1
RP11-620J15.3	0	0.618169	0.558	0.279	0	HSC	RP11-620J15.3
YWHAQ	0	0.68945	0.719	0.44	0	HSC	YWHAQ
C14orf166	0	0.620697	0.715	0.436	0	HSC	C14orf166
PEBP1	0	0.639729	0.761	0.483	0	HSC	PEBP1
ZYX	0	0.439431	0.812	0.535	0	HSC	ZYX
GTF3A	0	0.698798	0.809	0.532	0	HSC	GTF3A
RCC1	0	0.537526	0.648	0.372	0	HSC	RCC1
C16orf13	0	0.591165	0.674	0.398	0	HSC	C16orf13
HMGN4	0	1.09509	0.515	0.24	0	HSC	HMGN4
CLNS1A	0	0.69783	0.721	0.446	0	HSC	CLNS1A
PABPN1	0	0.600351	0.748	0.475	0	HSC	PABPN1
NDFIP1	0	0.769442	0.735	0.462	0	HSC	NDFIP1
IDH1	0	1.25831	0.486	0.214	0	HSC	IDH1
TM4SF1	0	3.66314	0.309	0.037	0	HSC	TM4SF1
IDS	0	0.716252	0.627	0.355	0	HSC	IDS
HHEX	0	1.23816	0.497	0.225	0	HSC	HHEX
ZNF428	0	0.824649	0.606	0.334	0	HSC	ZNF428
ATP5A1	0	0.658803	0.687	0.416	0	HSC	ATP5A1
PRKACB	0	0.956477	0.54	0.269	0	HSC	PRKACB
ELMO1	0	1.07646	0.506	0.235	0	HSC	ELMO1
ELF1	0	0.735098	0.786	0.515	0	HSC	ELF1
ATP5D	0	0.368108	0.844	0.573	0	HSC	ATP5D
LAMTOR1	0	0.716175	0.805	0.535	0	HSC	LAMTOR1
MAPRE2	0	0.907065	0.534	0.264	0	HSC	MAPRE2
CAMK1D	0	1.76456	0.389	0.12	0	HSC	CAMK1D
ZMIZ1	0	1.43456	0.449	0.18	0	HSC	ZMIZ1
ATP5G2	0	0.452249	0.987	0.719	0	HSC	ATP5G2
LYRM1	0	1.5029	0.434	0.166	0	HSC	LYRM1
CHCHD3	0	0.450136	0.815	0.547	0	HSC	CHCHD3
MAPKAPK3	0	0.913505	0.558	0.291	0	HSC	MAPKAPK3
SPTLC2	0	1.04846	0.527	0.26	0	HSC	SPTLC2
TAOK3	0	0.771184	0.691	0.424	0	HSC	TAOK3
CAT	0	0.433614	0.743	0.477	0	HSC	CAT
LSM7	0	0.764782	0.855	0.589	0	HSC	LSM7
GSN	0	1.18333	0.494	0.229	0	HSC	GSN
TSPAN32	0	1.10909	0.473	0.208	0	HSC	TSPAN32
FAM219B	0	1.4046	0.423	0.158	0	HSC	FAM219B
TGFB1	0	0.6954	0.673	0.409	0	HSC	TGFB1
LSM2	0	0.705358	0.66	0.396	0	HSC	LSM2
SEPW1	0	0.616877	0.653	0.389	0	HSC	SEPW1
SMC4	0	0.927901	0.531	0.268	0	HSC	SMC4
FAM212A	0	2.2159	0.35	0.088	0	HSC	FAM212A
AK3	0	1.09502	0.493	0.231	0	HSC	AK3
RSRP1	0	0.771467	0.858	0.597	0	HSC	RSRP1
LPIN1	0	1.47806	0.404	0.143	0	HSC	LPIN1
SERPINB6	0	0.918178	0.541	0.28	0	HSC	SERPINB6
SH3BGRL	0	0.633308	0.868	0.607	0	HSC	SH3BGRL
CPXM1	0	1.56482	0.407	0.146	0	HSC	CPXM1
SHFM1	0	0.504829	0.679	0.419	0	HSC	SHFM1
CARD19	0	1.11459	0.475	0.215	0	HSC	CARD19
KDELR1	0	0.682585	0.67	0.411	0	HSC	KDELR1
TALDO1	0	0.66824	0.866	0.607	0	HSC	TALDO1
LGALS9	0	0.767319	0.603	0.344	0	HSC	LGALS9
RGL2	0	1.28387	0.434	0.176	0	HSC	RGL2
PLAGL1	0	1.26593	0.456	0.198	0	HSC	PLAGL1
HACD4	0	0.654945	0.644	0.386	0	HSC	HACD4
DNAJC4	0	0.74559	0.605	0.347	0	HSC	DNAJC4
ATP5B	0	0.57554	0.72	0.462	0	HSC	ATP5B
SPINT2	0	0.927266	0.559	0.302	0	HSC	SPINT2
RTN4	0	0.625558	0.8	0.543	0	HSC	RTN4
OSTC	0	0.54341	0.783	0.526	0	HSC	OSTC
STON2	0	2.56482	0.324	0.067	0	HSC	STON2
LYN	0	0.612875	0.562	0.306	0	HSC	LYN
LYPLA1	0	0.761116	0.614	0.358	0	HSC	LYPLA1
SET	0	0.483935	0.853	0.597	0	HSC	SET
SCN9A	0	3.05577	0.304	0.049	0	HSC	SCN9A
UBA7	0	1.1659	0.451	0.196	0	HSC	UBA7
MTHFD2L	0	1.34283	0.434	0.179	0	HSC	MTHFD2L
H2AFY	0	0.561178	0.847	0.592	0	HSC	H2AFY
HIST1H2AC	0	1.23727	0.451	0.196	0	HSC	HIST1H2AC
ICAM3	0	0.602004	0.724	0.469	0	HSC	ICAM3
LAIR1	0	0.795462	0.557	0.303	0	HSC	LAIR1
KRT8	0	2.17573	0.342	0.088	0	HSC	KRT8
ANAPC5	0	0.716852	0.642	0.388	0	HSC	ANAPC5
YWHAE	0	0.509598	0.76	0.506	0	HSC	YWHAE
PRMT2	0	0.528501	0.628	0.374	0	HSC	PRMT2
HLA-DMA	0	0.397367	0.653	0.4	0	HSC	HLA-DMA
ARHGAP4	0	0.545793	0.729	0.476	0	HSC	ARHGAP4
PBX3	0	1.46445	0.408	0.155	0	HSC	PBX3
P2RX1	0	1.32325	0.409	0.156	0	HSC	P2RX1
TMEM230	0	0.627295	0.735	0.482	0	HSC	TMEM230
IL1RAP	0	1.95103	0.349	0.097	0	HSC	IL1RAP
FSCN1	0	1.62871	0.389	0.137	0	HSC	FSCN1
CLEC11A	0	0.662686	0.505	0.253	0	HSC	CLEC11A
PTBP3	0	0.820622	0.592	0.34	0	HSC	PTBP3
DNAJB6	0	0.641096	0.665	0.414	0	HSC	DNAJB6
BCL11A	0	1.13257	0.441	0.19	0	HSC	BCL11A
MRPL57	0	0.553262	0.708	0.457	0	HSC	MRPL57
CALCOCO2	0	0.897064	0.553	0.303	0	HSC	CALCOCO2
ERGIC1	0	1.15445	0.447	0.197	0	HSC	ERGIC1
SFXN3	0	1.74416	0.358	0.108	0	HSC	SFXN3
RPL22L1	0	0.552715	0.813	0.564	0	HSC	RPL22L1
UBE2J1	0	0.670607	0.618	0.369	0	HSC	UBE2J1
CYB5R3	0	0.976543	0.504	0.255	0	HSC	CYB5R3
EPS15	0	0.796701	0.549	0.302	0	HSC	EPS15
CREG1	0	0.56858	0.628	0.381	0	HSC	CREG1
PTRF	0	2.51519	0.306	0.059	0	HSC	PTRF
LYL1	0	0.926845	0.518	0.271	0	HSC	LYL1
BCAT1	0	2.03321	0.348	0.101	0	HSC	BCAT1
TIA1	0	0.899297	0.51	0.264	0	HSC	TIA1
IQGAP2	0	0.954068	0.492	0.246	0	HSC	IQGAP2
GAPT	0	1.0442	0.459	0.214	0	HSC	GAPT
PNRC2	0	0.676314	0.61	0.365	0	HSC	PNRC2
SRSF10	0	0.453617	0.794	0.549	0	HSC	SRSF10
ZRANB2	0	0.657201	0.638	0.393	0	HSC	ZRANB2
ANXA1	0	0.660545	0.873	0.628	0	HSC	ANXA1
NUTM2A-AS1	0	0.861415	0.499	0.254	0	HSC	NUTM2A-AS1
ATP2A3	0	0.754462	0.516	0.271	0	HSC	ATP2A3
HNRNPUL1	0	0.64901	0.651	0.406	0	HSC	HNRNPUL1
XBP1	0	0.544659	0.736	0.491	0	HSC	XBP1
2025-09-02	0	0.655924	0.646	0.402	0	HSC	2025-09-02
ORAI1	0	1.22528	0.422	0.178	0	HSC	ORAI1
RBBP4	0	0.534011	0.694	0.45	0	HSC	RBBP4
TEC	0	1.88763	0.346	0.103	0	HSC	TEC
HSD17B11	0	0.472536	0.776	0.533	0	HSC	HSD17B11
PPP1R18	0	0.56267	0.646	0.403	0	HSC	PPP1R18
BZW2	0	0.885075	0.516	0.273	0	HSC	BZW2
ARF5	0	0.544846	0.718	0.475	0	HSC	ARF5
BAHCC1	0	1.43246	0.381	0.138	0	HSC	BAHCC1
C19orf60	0	0.416332	0.701	0.458	0	HSC	C19orf60
SNHG8	0	0.431987	0.807	0.565	0	HSC	SNHG8
DOCK8	0	0.562145	0.661	0.419	0	HSC	DOCK8
TMEM14C	0	0.634694	0.61	0.368	0	HSC	TMEM14C
CHD9	0	0.723589	0.573	0.331	0	HSC	CHD9
HNRNPA0	0	0.53088	0.805	0.564	0	HSC	HNRNPA0
PGD	0	0.455383	0.664	0.423	0	HSC	PGD
FLOT2	0	0.788438	0.526	0.285	0	HSC	FLOT2
TIMM13	0	0.529835	0.667	0.426	0	HSC	TIMM13
SLC50A1	0	1.10771	0.45	0.209	0	HSC	SLC50A1
AFF1	0	1.16442	0.436	0.195	0	HSC	AFF1
MIR181A1HG	0	1.22566	0.409	0.168	0	HSC	MIR181A1HG
RALA	0	1.28388	0.418	0.179	0	HSC	RALA
DNAJC1	0	0.898535	0.516	0.277	0	HSC	DNAJC1
PYCARD	0	0.391663	0.786	0.547	0	HSC	PYCARD
SRSF1	0	0.612083	0.605	0.366	0	HSC	SRSF1
ATP2B1	0	0.862009	0.524	0.286	0	HSC	ATP2B1
BTK	0	1.10474	0.445	0.207	0	HSC	BTK
C1orf228	0	0.624376	0.6	0.362	0	HSC	C1orf228
UBE2E1	0	0.85802	0.518	0.28	0	HSC	UBE2E1
ATP2C1	0	1.22117	0.425	0.187	0	HSC	ATP2C1
BNIP3L	0	0.304611	0.588	0.35	0	HSC	BNIP3L
ABHD2	0	1.20667	0.426	0.188	0	HSC	ABHD2
NHP2	0	0.514854	0.665	0.428	0	HSC	NHP2
GNB2L1	0	0.765837	0.996	0.759	0	HSC	GNB2L1
EEF1G	0	0.64317	0.969	0.732	0	HSC	EEF1G
SLC25A3	0	0.663297	0.912	0.675	0	HSC	SLC25A3
RSL1D1	0	0.485013	0.761	0.524	0	HSC	RSL1D1
MT-ND6	0	0.60437	0.768	0.531	0	HSC	MT-ND6
CABIN1	0	1.03886	0.433	0.197	0	HSC	CABIN1
PCMTD1	0	0.942615	0.47	0.234	0	HSC	PCMTD1
EMB	0	0.785255	0.677	0.442	0	HSC	EMB
NUDT3	0	0.877762	0.502	0.267	0	HSC	NUDT3
PNISR	0	0.705736	0.909	0.674	0	HSC	PNISR
RP11-352M15.2	0	1.58779	0.357	0.122	0	HSC	RP11-352M15.2
TMCO3	0	1.22712	0.421	0.186	0	HSC	TMCO3
ARRDC1	0	0.7865	0.523	0.289	0	HSC	ARRDC1
KPNB1	0	0.505882	0.662	0.428	0	HSC	KPNB1
RAB13	0	1.06858	0.448	0.214	0	HSC	RAB13
HMG20B	0	0.958773	0.468	0.234	0	HSC	HMG20B
EIF2S3	0	0.498437	0.824	0.59	0	HSC	EIF2S3
AP2M1	0	0.584896	0.658	0.425	0	HSC	AP2M1
MEIS1	0	1.96529	0.319	0.086	0	HSC	MEIS1
ZKSCAN1	0	0.985665	0.465	0.232	0	HSC	ZKSCAN1
DSCR3	0	1.40147	0.375	0.142	0	HSC	DSCR3
SFPQ	0	0.409675	0.79	0.557	0	HSC	SFPQ
MEAF6	0	0.620355	0.607	0.374	0	HSC	MEAF6
HEATR5B	0	1.43189	0.37	0.137	0	HSC	HEATR5B
CNOT7	0	0.62447	0.617	0.384	0	HSC	CNOT7
STRAP	0	0.614862	0.614	0.381	0	HSC	STRAP
SRSF2	0	0.426835	0.853	0.62	0	HSC	SRSF2
DDX17	0	0.555774	0.862	0.629	0	HSC	DDX17
RBBP6	0	0.667283	0.568	0.335	0	HSC	RBBP6
CDKN2C	0	1.53745	0.362	0.13	0	HSC	CDKN2C
HSBP1	0	0.388523	0.722	0.49	0	HSC	HSBP1
ACADVL	0	0.58281	0.623	0.391	0	HSC	ACADVL
R3HDM4	0	0.64891	0.512	0.28	0	HSC	R3HDM4
NRG4	0	1.91432	0.324	0.093	0	HSC	NRG4
AK2	0	0.580633	0.593	0.362	0	HSC	AK2
HOXB4	0	1.62716	0.344	0.113	0	HSC	HOXB4
FRMD4B	0	1.7479	0.334	0.104	0	HSC	FRMD4B
DENR	0	0.757746	0.538	0.308	0	HSC	DENR
RALY	0	0.541328	0.654	0.424	0	HSC	RALY
LRRC70	0	3.47094	0.26	0.03	0	HSC	LRRC70
PLP2	0	0.559983	0.719	0.489	0	HSC	PLP2
VPS37B	0	1.10667	0.407	0.177	0	HSC	VPS37B
AP1G2	0	0.922981	0.441	0.212	0	HSC	AP1G2
FHL3	0	1.42284	0.369	0.14	0	HSC	FHL3
PHB2	0	0.453847	0.731	0.502	0	HSC	PHB2
HADHA	0	0.58037	0.662	0.434	0	HSC	HADHA
TESPA1	0	1.04317	0.4	0.172	0	HSC	TESPA1
FAM26F	0	1.03631	0.418	0.19	0	HSC	FAM26F
GABPB1	0	0.7995	0.481	0.253	0	HSC	GABPB1
ATP5F1	0	0.4274	0.67	0.443	0	HSC	ATP5F1
EFHC1	0	1.64155	0.335	0.108	0	HSC	EFHC1
SLC9A3R1	0	0.463417	0.562	0.335	0	HSC	SLC9A3R1
TCF4	0	0.952768	0.465	0.238	0	HSC	TCF4
LENG8	0	0.440771	0.687	0.46	0	HSC	LENG8
RCSD1	0	0.421249	0.766	0.539	0	HSC	RCSD1
POLR1D	0	0.488435	0.71	0.483	0	HSC	POLR1D
TNFSF13	0	1.03557	0.424	0.197	0	HSC	TNFSF13
CTSC	0	0.598662	0.64	0.414	0	HSC	CTSC
RAB4A	0	0.880337	0.481	0.255	0	HSC	RAB4A
TMEM219	0	0.472233	0.701	0.475	0	HSC	TMEM219
LINC00657	0	0.801944	0.505	0.279	0	HSC	LINC00657
ADGRE5	0	0.642415	0.616	0.39	0	HSC	ADGRE5
RASSF1	0	0.620844	0.563	0.337	0	HSC	RASSF1
LRBA	0	1.18158	0.398	0.173	0	HSC	LRBA
HOPX	0	1.33345	0.388	0.163	0	HSC	HOPX
S100Z	0	1.4294	0.385	0.16	0	HSC	S100Z
AHR	0	0.830787	0.444	0.219	0	HSC	AHR
ORAI3	0	0.911381	0.455	0.23	0	HSC	ORAI3
NBEAL1	0	0.427483	0.966	0.741	0	HSC	NBEAL1
CTD-2192J16.22	0	0.593823	0.783	0.558	0	HSC	CTD-2192J16.22
RTN3	0	0.45647	0.642	0.418	0	HSC	RTN3
SNX3	0	0.537675	0.894	0.67	0	HSC	SNX3
VCP	0	0.642272	0.607	0.383	0	HSC	VCP
BANF1	0	0.394059	0.7	0.476	0	HSC	BANF1
CDC37	0	0.449633	0.727	0.503	0	HSC	CDC37
ALDOA	0	0.328423	0.936	0.713	0	HSC	ALDOA
ST13	0	0.443851	0.803	0.58	0	HSC	ST13
GABPB1-AS1	0	0.636537	0.518	0.295	0	HSC	GABPB1-AS1
SLC25A36	0	0.842169	0.475	0.252	0	HSC	SLC25A36
LEPROT	0	0.733506	0.534	0.312	0	HSC	LEPROT
NPDC1	0	1.7507	0.339	0.117	0	HSC	NPDC1
ADAM28	0	1.14664	0.366	0.144	0	HSC	ADAM28
COX20	0	0.822577	0.48	0.258	0	HSC	COX20
ARL6IP5	0	0.432142	0.761	0.539	0	HSC	ARL6IP5
SMS	0	0.569066	0.589	0.367	0	HSC	SMS
USMG5	0	0.272999	0.719	0.497	0	HSC	USMG5
ATP1B1	0	1.71799	0.335	0.114	0	HSC	ATP1B1
TWF2	0	0.629346	0.562	0.341	0	HSC	TWF2
PCBD1	0	1.11806	0.429	0.208	0	HSC	PCBD1
GOLGA8N	0	1.42936	0.363	0.142	0	HSC	GOLGA8N
RP6-159A1.4	0	0.808412	0.49	0.269	0	HSC	RP6-159A1.4
FKBP1A	0	0.367236	0.895	0.674	0	HSC	FKBP1A
VAPA	0	0.423972	0.79	0.57	0	HSC	VAPA
TTC14	0	0.662146	0.508	0.288	0	HSC	TTC14
CAPRIN1	0	0.670407	0.547	0.327	0	HSC	CAPRIN1
PNN	0	0.398765	0.678	0.458	0	HSC	PNN
PTGES3	0	0.524498	0.9	0.68	0	HSC	PTGES3
ZFAS1	0	0.70428	0.961	0.741	0	HSC	ZFAS1
EIF3L	0	0.570919	0.882	0.662	0	HSC	EIF3L
TMEM123	0	0.362007	0.728	0.509	0	HSC	TMEM123
C9orf16	0	0.427174	0.808	0.59	0	HSC	C9orf16
KCNAB2	0	0.606992	0.541	0.323	0	HSC	KCNAB2
CD200	0	2.4583	0.272	0.054	0	HSC	CD200
GNAQ	0	0.665003	0.542	0.324	0	HSC	GNAQ
FLI1	0	0.68063	0.523	0.305	0	HSC	FLI1
RP5-1171I10.5	0	0.57695	0.536	0.318	0	HSC	RP5-1171I10.5
TMED2	0	0.455432	0.695	0.477	0	HSC	TMED2
CHST12	0	0.76	0.456	0.239	0	HSC	CHST12
NCOA4	0	0.399601	0.65	0.433	0	HSC	NCOA4
MGEA5	0	0.618862	0.505	0.288	0	HSC	MGEA5
CAPN1	0	0.909684	0.449	0.232	0	HSC	CAPN1
SLC38A1	0	0.64105	0.436	0.219	0	HSC	SLC38A1
AC090498.1	0	0.356592	0.998	0.781	0	HSC	AC090498.1
TCEAL4	0	0.992294	0.417	0.2	0	HSC	TCEAL4
HMGN3	0	0.61546	0.781	0.565	0	HSC	HMGN3
MFSD10	0	0.597517	0.531	0.315	0	HSC	MFSD10
RNPS1	0	0.429417	0.668	0.452	0	HSC	RNPS1
THUMPD3-AS1	0	0.844518	0.437	0.221	0	HSC	THUMPD3-AS1
LAPTM4B	0	1.91141	0.307	0.091	0	HSC	LAPTM4B
FOXP1	0	0.383132	0.721	0.505	0	HSC	FOXP1
GRHPR	0	0.800572	0.486	0.27	0	HSC	GRHPR
RAP1B	0	0.484284	0.759	0.543	0	HSC	RAP1B
PSMA6	0	0.633048	0.57	0.354	0	HSC	PSMA6
ENO1	0	0.653026	0.919	0.704	0	HSC	ENO1
ATP5G1	0	0.416678	0.561	0.346	0	HSC	ATP5G1
PARP1	0	0.697948	0.513	0.298	0	HSC	PARP1
AHNAK	0	0.284579	0.643	0.428	0	HSC	AHNAK
DCAF7	0	0.686038	0.515	0.3	0	HSC	DCAF7
AC007246.3	0	2.02158	0.295	0.08	0	HSC	AC007246.3
CLIC1	0	0.712669	0.956	0.741	0	HSC	CLIC1
COL24A1	0	2.54419	0.265	0.051	0	HSC	COL24A1
PTPN7	0	0.616085	0.509	0.295	0	HSC	PTPN7
CUX1	0	0.570382	0.53	0.316	0	HSC	CUX1
CPSF6	0	0.747189	0.509	0.295	0	HSC	CPSF6
LINC00493	0	0.592107	0.53	0.316	0	HSC	LINC00493
PPP6R1	0	0.933654	0.428	0.214	0	HSC	PPP6R1
LRRFIP1	0	0.412881	0.817	0.603	0	HSC	LRRFIP1
SCP2	0	0.502561	0.636	0.423	0	HSC	SCP2
GSTP1	0	0.372532	0.936	0.724	0	HSC	GSTP1
NIT2	0	1.12121	0.386	0.174	0	HSC	NIT2
OXLD1	0	0.792067	0.465	0.253	0	HSC	OXLD1
SRP9	0	0.50402	0.762	0.55	0	HSC	SRP9
AUP1	0	0.433084	0.651	0.44	0	HSC	AUP1
PHYKPL	0	0.66524	0.475	0.264	0	HSC	PHYKPL
VAMP8	0	0.31934	0.916	0.706	0	HSC	VAMP8
LINC01268	0	2.41075	0.267	0.057	0	HSC	LINC01268
TSC22D4	0	0.544519	0.546	0.336	0	HSC	TSC22D4
LYRM5	0	1.20777	0.359	0.149	0	HSC	LYRM5
2025-09-15	0	0.405768	0.605	0.395	0	HSC	2025-09-15
APH1A	0	0.492652	0.602	0.392	0	HSC	APH1A
UBE2D2	0	0.388802	0.733	0.523	0	HSC	UBE2D2
C11orf58	0	0.39663	0.768	0.558	0	HSC	C11orf58
SPG21	0	0.372313	0.64	0.431	0	HSC	SPG21
AC006129.2	0	0.953858	0.343	0.134	0	HSC	AC006129.2
MCTP2	0	1.09194	0.353	0.144	0	HSC	MCTP2
WSB1	0	0.370432	0.731	0.522	0	HSC	WSB1
PNKD	0	0.583514	0.553	0.345	0	HSC	PNKD
TRIM58	0	0.258054	0.327	0.119	0	HSC	TRIM58
ANXA11	0	0.42055	0.637	0.429	0	HSC	ANXA11
RNF167	0	0.573643	0.518	0.31	0	HSC	RNF167
HOXB2	0	1.37661	0.328	0.12	0	HSC	HOXB2
SERTAD2	0	0.89874	0.438	0.23	0	HSC	SERTAD2
UFM1	0	0.53048	0.585	0.377	0	HSC	UFM1
EID1	0	0.404675	0.741	0.533	0	HSC	EID1
ARL2BP	0	0.712709	0.486	0.278	0	HSC	ARL2BP
C20orf24	0	0.447385	0.572	0.364	0	HSC	C20orf24
MMADHC	0	0.560613	0.558	0.351	0	HSC	MMADHC
ARGLU1	0	0.419339	0.801	0.594	0	HSC	ARGLU1
LAPTM4A	0	0.473956	0.633	0.426	0	HSC	LAPTM4A
VDAC2	0	0.430511	0.675	0.468	0	HSC	VDAC2
ERGIC3	0	0.443559	0.664	0.457	0	HSC	ERGIC3
SVIL	0	1.75974	0.298	0.091	0	HSC	SVIL
UFC1	0	0.376797	0.737	0.53	0	HSC	UFC1
ARF3	0	0.705023	0.482	0.275	0	HSC	ARF3
CSDE1	0	0.418832	0.807	0.601	0	HSC	CSDE1
TNFRSF4	0	2.06086	0.256	0.05	0	HSC	TNFRSF4
ATG16L2	0	0.401159	0.546	0.34	0	HSC	ATG16L2
FAM60A	0	0.901127	0.41	0.204	0	HSC	FAM60A
MRPS21	0	0.341917	0.756	0.55	0	HSC	MRPS21
HOXA7	0	1.92655	0.287	0.081	0	HSC	HOXA7
SDF4	0	0.533395	0.558	0.353	0	HSC	SDF4
TWISTNB	0	1.0874	0.386	0.181	0	HSC	TWISTNB
ADGRG1	0	1.62815	0.279	0.074	0	HSC	ADGRG1
NUTF2	0	0.574999	0.543	0.338	0	HSC	NUTF2
UBR5-AS1	0	1.75501	0.293	0.088	0	HSC	UBR5-AS1
AGPAT2	0	0.89122	0.428	0.223	0	HSC	AGPAT2
HMGN1	0	0.36231	0.941	0.736	0	HSC	HMGN1
WBP1	0	0.958477	0.392	0.188	0	HSC	WBP1
SMIM15	0	1.19904	0.38	0.176	0	HSC	SMIM15
RAB27B	0	2.12125	0.263	0.059	0	HSC	RAB27B
MPST	0	0.752447	0.468	0.264	0	HSC	MPST
SCCPDH	0	0.771536	0.434	0.23	0	HSC	SCCPDH
ARL6IP4	0	0.448157	0.871	0.667	0	HSC	ARL6IP4
ZNF207	0	0.406873	0.691	0.487	0	HSC	ZNF207
TMEM14A	0	1.34662	0.339	0.136	0	HSC	TMEM14A
HIP1	0	1.44507	0.334	0.131	0	HSC	HIP1
FPGS	0	0.901508	0.406	0.203	0	HSC	FPGS
GOLGA8A	0	1.44413	0.314	0.111	0	HSC	GOLGA8A
TPGS2	0	0.768177	0.449	0.246	0	HSC	TPGS2
TMEM205	0	0.611824	0.511	0.308	0	HSC	TMEM205
FHL1	0	1.99354	0.283	0.08	0	HSC	FHL1
KHDRBS1	0	0.435158	0.654	0.452	0	HSC	KHDRBS1
SATB1	0	0.517228	0.499	0.297	0	HSC	SATB1
YWHAG	0	0.879775	0.44	0.238	0	HSC	YWHAG
RAB6A	0	0.617177	0.468	0.266	0	HSC	RAB6A
CSNK1A1	0	0.480431	0.608	0.406	0	HSC	CSNK1A1
RABAC1	0	0.357669	0.676	0.475	0	HSC	RABAC1
GPBP1L1	0	0.695749	0.455	0.254	0	HSC	GPBP1L1
FIBP	0	0.596849	0.522	0.321	0	HSC	FIBP
ANKRD10	0	0.563509	0.51	0.309	0	HSC	ANKRD10
RAB34	0	1.10578	0.387	0.186	0	HSC	RAB34
RAB11B	0	0.553961	0.519	0.318	0	HSC	RAB11B
EBLN3	0	0.760063	0.413	0.212	0	HSC	EBLN3
RNASEH2B	0	0.468932	0.566	0.365	0	HSC	RNASEH2B
MT-ATP8	0	0.719931	0.99	0.789	0	HSC	MT-ATP8
C1orf43	0	0.383729	0.631	0.431	0	HSC	C1orf43
STXBP5	0	1.59168	0.302	0.102	0	HSC	STXBP5
SKAP2	0	0.493359	0.542	0.342	0	HSC	SKAP2
RNF10	0	0.562208	0.493	0.293	0	HSC	RNF10
PFKP	0	1.19505	0.352	0.152	0	HSC	PFKP
EIF4A2	0	0.413613	0.888	0.689	0	HSC	EIF4A2
AP3S1	0	0.521816	0.555	0.356	0	HSC	AP3S1
NABP1	0	0.909005	0.381	0.182	0	HSC	NABP1
CGGBP1	0	0.558371	0.51	0.311	0	HSC	CGGBP1
SELT	0	0.512722	0.516	0.317	0	HSC	SELT
TMEM220	0	1.76503	0.295	0.096	0	HSC	TMEM220
TAF7	0	0.458303	0.592	0.393	0	HSC	TAF7
RBMX	0	0.308375	0.734	0.535	0	HSC	RBMX
UPF3A	0	0.666576	0.472	0.273	0	HSC	UPF3A
OSBPL9	0	0.929203	0.398	0.2	0	HSC	OSBPL9
CTD-3184A7.4	0	1.23074	0.309	0.111	0	HSC	CTD-3184A7.4
TUBA1A	0	0.350676	0.714	0.516	0	HSC	TUBA1A
ESD	0	0.455189	0.597	0.399	0	HSC	ESD
GRINA	0	0.365491	0.541	0.344	0	HSC	GRINA
EIF4B	0	0.338508	0.797	0.6	0	HSC	EIF4B
DYNLL1	0	0.375854	0.783	0.586	0	HSC	DYNLL1
DARS	0	0.559887	0.537	0.34	0	HSC	DARS
NRROS	0	0.736406	0.457	0.26	0	HSC	NRROS
C1RL	0	1.30857	0.321	0.124	0	HSC	C1RL
SNAP23	0	0.53708	0.496	0.299	0	HSC	SNAP23
GSTK1	0	0.351007	0.811	0.615	0	HSC	GSTK1
PBXIP1	0	0.716572	0.405	0.209	0	HSC	PBXIP1
WASF2	0	0.434556	0.629	0.433	0	HSC	WASF2
NT5C3A	0	0.624686	0.443	0.247	0	HSC	NT5C3A
NME3	0	0.467043	0.53	0.334	0	HSC	NME3
NDUFV1	0	0.397275	0.601	0.405	0	HSC	NDUFV1
LDHA	0	0.444437	0.791	0.596	0	HSC	LDHA
HIST2H2BE	0	1.38468	0.305	0.11	0	HSC	HIST2H2BE
OCIAD2	0	0.50732	0.444	0.249	0	HSC	OCIAD2
MGST2	0	0.62235	0.487	0.292	0	HSC	MGST2
ANTXR2	0	1.06708	0.354	0.159	0	HSC	ANTXR2
LPCAT2	0	1.12574	0.356	0.161	0	HSC	LPCAT2
CLINT1	0	0.65863	0.479	0.285	0	HSC	CLINT1
AKIRIN2	0	0.468325	0.505	0.311	0	HSC	AKIRIN2
NFATC2	0	1.13297	0.31	0.116	0	HSC	NFATC2
KRT18	0	1.77789	0.287	0.093	0	HSC	KRT18
PSMA1	0	0.346001	0.711	0.517	0	HSC	PSMA1
RAB11A	0	0.480054	0.579	0.385	0	HSC	RAB11A
BAX	0	0.441474	0.688	0.494	0	HSC	BAX
TUFM	0	0.345467	0.675	0.482	0	HSC	TUFM
TP53I3	0	1.97855	0.268	0.075	0	HSC	TP53I3
CMTM7	0	0.563609	0.481	0.288	0	HSC	CMTM7
GLIPR2	0	0.524778	0.456	0.263	0	HSC	GLIPR2
FNBP1	0	0.301761	0.605	0.412	0	HSC	FNBP1
KLHDC2	0	0.808592	0.394	0.201	0	HSC	KLHDC2
UBE2V1	0	0.587945	0.461	0.268	0	HSC	UBE2V1
HSP90AB1	0	0.519162	0.949	0.756	0	HSC	HSP90AB1
UCP2	0	0.41428	0.712	0.519	0	HSC	UCP2
GTF2A2	0	0.496597	0.59	0.397	0	HSC	GTF2A2
TBXAS1	0	0.781904	0.403	0.211	0	HSC	TBXAS1
HPCAL1	0	0.622346	0.436	0.244	0	HSC	HPCAL1
FAM13B	0	0.857619	0.388	0.196	0	HSC	FAM13B
MAP3K11	0	0.676981	0.432	0.24	0	HSC	MAP3K11
CHD2	0	0.448897	0.519	0.327	0	HSC	CHD2
SEPHS2	0	1.00689	0.376	0.184	0	HSC	SEPHS2
RBCK1	0	0.542268	0.49	0.298	0	HSC	RBCK1
RTFDC1	0	0.718502	0.43	0.238	0	HSC	RTFDC1
NRIP1	0	1.53731	0.305	0.113	0	HSC	NRIP1
ITPR2	0	1.07836	0.349	0.157	0	HSC	ITPR2
PDCD6	0	0.461046	0.572	0.38	0	HSC	PDCD6
PRDX5	0	0.354532	0.73	0.538	0	HSC	PRDX5
TRAPPC6A	0	0.582239	0.467	0.276	0	HSC	TRAPPC6A
ARHGEF6	0	0.752452	0.425	0.234	0	HSC	ARHGEF6
NRDC	0	0.618298	0.483	0.293	0	HSC	NRDC
STOML2	0	0.632899	0.473	0.283	0	HSC	STOML2
TM9SF2	0	0.503268	0.527	0.337	0	HSC	TM9SF2
NDUFV2	0	0.441941	0.587	0.397	0	HSC	NDUFV2
MIF	0	0.400801	0.954	0.764	0	HSC	MIF
TTC3	0	0.421481	0.592	0.402	0	HSC	TTC3
TARBP1	0	1.12978	0.337	0.148	0	HSC	TARBP1
STT3B	0	0.565195	0.501	0.312	0	HSC	STT3B
GTF2I	0	0.496788	0.529	0.34	0	HSC	GTF2I
SMARCB1	0	0.695989	0.439	0.25	0	HSC	SMARCB1
TMEM43	0	1.06066	0.336	0.148	0	HSC	TMEM43
SSBP4	0	0.882315	0.396	0.208	0	HSC	SSBP4
STARD7	0	0.516192	0.515	0.327	0	HSC	STARD7
UBXN4	0	0.397795	0.632	0.444	0	HSC	UBXN4
TAF9	0	0.588198	0.492	0.304	0	HSC	TAF9
SYK	0	0.422917	0.498	0.31	0	HSC	SYK
TAF1D	0	0.349688	0.609	0.421	0	HSC	TAF1D
LINC01481	0	1.12213	0.327	0.139	0	HSC	LINC01481
UBE2I	0	0.365758	0.647	0.459	0	HSC	UBE2I
ERV3-1	0	1.0401	0.333	0.146	0	HSC	ERV3-1
ADGRE2	0	0.997341	0.331	0.144	0	HSC	ADGRE2
ZNF493	0	0.929634	0.34	0.153	0	HSC	ZNF493
MZB1	0	0.382084	0.302	0.115	0	HSC	MZB1
FOXC1	0	1.352	0.291	0.104	0	HSC	FOXC1
MORF4L2	0	0.567192	0.483	0.296	0	HSC	MORF4L2
KATNBL1	0	0.848283	0.388	0.201	0	HSC	KATNBL1
PML	0	0.949994	0.367	0.18	0	HSC	PML
MAN2B1	0	0.528303	0.489	0.302	0	HSC	MAN2B1
WDR1	0	0.38067	0.58	0.393	0	HSC	WDR1
PRR13	0	0.339622	0.894	0.708	0	HSC	PRR13
DCTN4	0	0.764996	0.402	0.216	0	HSC	DCTN4
NIPSNAP3A	0	0.826504	0.405	0.219	0	HSC	NIPSNAP3A
CDK2AP1	0	1.19896	0.334	0.148	0	HSC	CDK2AP1
CLK1	0	0.283355	0.593	0.407	0	HSC	CLK1
TSTA3	0	0.90353	0.384	0.198	0	HSC	TSTA3
C1QTNF4	0	1.74554	0.307	0.121	0	HSC	C1QTNF4
OBFC1	0	1.29112	0.296	0.11	0	HSC	OBFC1
SMG1	0	0.50077	0.504	0.318	0	HSC	SMG1
RNF125	0	0.620884	0.381	0.195	0	HSC	RNF125
PRAM1	0	0.452131	0.501	0.315	0	HSC	PRAM1
CTSA	0	0.540128	0.533	0.348	0	HSC	CTSA
HEBP1	0	0.812074	0.4	0.215	0	HSC	HEBP1
UBE2E3	0	0.577027	0.483	0.298	0	HSC	UBE2E3
NHLRC3	0	0.58829	0.442	0.257	0	HSC	NHLRC3
NME4	0	0.45861	0.473	0.288	0	HSC	NME4
SRSF11	0	0.308921	0.772	0.588	0	HSC	SRSF11
RNF2	0	1.14874	0.327	0.143	0	HSC	RNF2
CYSLTR1	0	0.974621	0.336	0.152	0	HSC	CYSLTR1
USP15	0	0.322156	0.607	0.423	0	HSC	USP15
IDH2	0	0.370969	0.522	0.338	0	HSC	IDH2
ITGAE	0	0.634349	0.451	0.267	0	HSC	ITGAE
FAM195B	0	0.681061	0.41	0.226	0	HSC	FAM195B
SF1	0	0.328397	0.841	0.657	0	HSC	SF1
XPO1	0	0.460643	0.524	0.341	0	HSC	XPO1
ITPR1	0	1.09325	0.317	0.134	0	HSC	ITPR1
PAK2	0	0.332988	0.623	0.44	0	HSC	PAK2
NPR3	0	2.20229	0.252	0.069	0	HSC	NPR3
EIF4H	0	0.519722	0.496	0.313	0	HSC	EIF4H
ZDHHC24	0	0.853935	0.378	0.195	0	HSC	ZDHHC24
CMTM3	0	0.629157	0.418	0.235	0	HSC	CMTM3
STAT5A	0	0.824946	0.378	0.195	0	HSC	STAT5A
OXA1L	0	0.375943	0.572	0.389	0	HSC	OXA1L
RAC2	0	0.330742	0.846	0.663	0	HSC	RAC2
FERMT3	0	0.401239	0.536	0.354	0	HSC	FERMT3
RGS14	0	0.60702	0.394	0.212	0	HSC	RGS14
AKR1C3	0	1.41475	0.269	0.087	0	HSC	AKR1C3
TEX30	0	1.22656	0.326	0.144	0	HSC	TEX30
HOXA3	0	1.82508	0.252	0.07	0	HSC	HOXA3
LTBR	0	0.892153	0.367	0.185	0	HSC	LTBR
SPSB3	0	0.367926	0.52	0.338	0	HSC	SPSB3
HOXB6	0	1.87695	0.255	0.073	0	HSC	HOXB6
CIRBP	0	0.861851	0.958	0.776	0	HSC	CIRBP
RBM3	0	0.451218	0.892	0.711	0	HSC	RBM3
ARHGAP25	0	0.846155	0.34	0.159	0	HSC	ARHGAP25
ACTR1B	0	0.980739	0.33	0.149	0	HSC	ACTR1B
RGP1	0	1.38249	0.281	0.1	0	HSC	RGP1
ADK	0	0.697477	0.399	0.218	0	HSC	ADK
C20orf96	0	1.64062	0.274	0.093	0	HSC	C20orf96
AHCY	0	0.78924	0.405	0.224	0	HSC	AHCY
ABHD14B	0	0.443921	0.508	0.327	0	HSC	ABHD14B
CHIC2	0	0.532059	0.437	0.256	0	HSC	CHIC2
TCP1	0	0.467853	0.509	0.328	0	HSC	TCP1
RAB14	0	0.529778	0.461	0.28	0	HSC	RAB14
CPT1A	0	0.846761	0.378	0.197	0	HSC	CPT1A
GLUD1	0	0.585432	0.469	0.288	0	HSC	GLUD1
MLC1	0	1.34609	0.296	0.115	0	HSC	MLC1
ABI1	0	0.514023	0.464	0.284	0	HSC	ABI1
LSM14A	0	0.374897	0.546	0.366	0	HSC	LSM14A
RBM5	0	0.535073	0.452	0.272	0	HSC	RBM5
RILPL2	0	0.482979	0.511	0.331	0	HSC	RILPL2
ABCC1	0	1.3328	0.295	0.115	0	HSC	ABCC1
YWHAH	0	0.400568	0.524	0.345	0	HSC	YWHAH
ACADM	0	0.842652	0.393	0.214	0	HSC	ACADM
ANXA4	0	0.767892	0.387	0.208	0	HSC	ANXA4
ZFAND1	0	0.616261	0.435	0.256	0	HSC	ZFAND1
ETHE1	0	0.516835	0.482	0.303	0	HSC	ETHE1
ARMC10	0	0.753458	0.41	0.231	0	HSC	ARMC10
YBX3	0	0.291471	0.572	0.393	0	HSC	YBX3
AKR1A1	0	0.516295	0.549	0.371	0	HSC	AKR1A1
ITGA4	0	0.504763	0.533	0.355	0	HSC	ITGA4
GPAT3	0	1.51558	0.273	0.095	0	HSC	GPAT3
ZCRB1	0	0.723702	0.403	0.225	0	HSC	ZCRB1
APPL1	0	0.599388	0.443	0.265	0	HSC	APPL1
LTC4S	0	1.30006	0.29	0.112	0	HSC	LTC4S
VPS51	0	0.424206	0.513	0.335	0	HSC	VPS51
KRAS	0	0.585329	0.449	0.271	0	HSC	KRAS
SMARCC2	0	0.672051	0.414	0.236	0	HSC	SMARCC2
RIN3	0	0.517054	0.43	0.252	0	HSC	RIN3
TMOD3	0	0.64236	0.423	0.245	0	HSC	TMOD3
LINC01089	0	0.814439	0.345	0.167	0	HSC	LINC01089
ADAMTSL4	0	1.81691	0.25	0.073	0	HSC	ADAMTSL4
RPS6KC1	0	1.26734	0.294	0.117	0	HSC	RPS6KC1
OLA1	0	0.46091	0.514	0.337	0	HSC	OLA1
LETMD1	0	0.559919	0.455	0.278	0	HSC	LETMD1
MAPKAPK5-AS1	0	0.790395	0.358	0.181	0	HSC	MAPKAPK5-AS1
SDR39U1	0	0.59536	0.415	0.238	0	HSC	SDR39U1
MGRN1	0	0.747353	0.374	0.197	0	HSC	MGRN1
BRWD1	0	0.534262	0.44	0.263	0	HSC	BRWD1
ILK	0	0.620629	0.41	0.233	0	HSC	ILK
SLC17A9	0	1.481	0.28	0.104	0	HSC	SLC17A9
ESYT2	0	1.00314	0.338	0.162	0	HSC	ESYT2
RNF11	0	0.628338	0.373	0.197	0	HSC	RNF11
NENF	0	0.648541	0.448	0.272	0	HSC	NENF
HNRNPAB	0	0.367478	0.496	0.32	0	HSC	HNRNPAB
SQSTM1	0	0.307222	0.616	0.44	0	HSC	SQSTM1
TMEM179B	0	0.529189	0.478	0.302	0	HSC	TMEM179B
LPCAT4	0	1.18067	0.307	0.131	0	HSC	LPCAT4
ARPP19	0	0.640252	0.418	0.242	0	HSC	ARPP19
TMEM165	0	0.370829	0.544	0.369	0	HSC	TMEM165
HSPA8	0	0.356732	0.876	0.701	0	HSC	HSPA8
ATF7IP2	0	0.555862	0.397	0.222	0	HSC	ATF7IP2
SPOP	0	0.719562	0.405	0.23	0	HSC	SPOP
RAB10	0	0.419793	0.499	0.324	0	HSC	RAB10
WDFY2	0	0.575079	0.434	0.259	0	HSC	WDFY2
EIF3J-AS1	0	1.60743	0.255	0.08	0	HSC	EIF3J-AS1
DSTN	0	0.44601	0.471	0.296	0	HSC	DSTN
GLS	0	0.741669	0.379	0.205	0	HSC	GLS
OSGEP	0	0.675639	0.4	0.226	0	HSC	OSGEP
CAPG	0	0.433283	0.498	0.324	0	HSC	CAPG
PDCD6IP	0	0.423739	0.507	0.333	0	HSC	PDCD6IP
IP6K2	0	0.897723	0.35	0.176	0	HSC	IP6K2
NUDT1	0	0.537958	0.45	0.276	0	HSC	NUDT1
LAMP2	0	0.442369	0.491	0.317	0	HSC	LAMP2
NPEPPS	0	0.58866	0.432	0.258	0	HSC	NPEPPS
RALBP1	0	0.609078	0.43	0.256	0	HSC	RALBP1
ZNF667-AS1	0	1.74603	0.258	0.084	0	HSC	ZNF667-AS1
CEBPZOS	0	0.615055	0.407	0.233	0	HSC	CEBPZOS
APRT	0	0.308222	0.839	0.665	0	HSC	APRT
CUEDC2	0	0.569229	0.456	0.283	0	HSC	CUEDC2
PPIP5K2	0	0.674088	0.399	0.226	0	HSC	PPIP5K2
NUTM2B-AS1	0	0.718527	0.398	0.225	0	HSC	NUTM2B-AS1
ZNF326	0	0.837026	0.366	0.193	0	HSC	ZNF326
YIPF3	0	0.668495	0.411	0.238	0	HSC	YIPF3
AP000769.1	0	0.46077	0.423	0.25	0	HSC	AP000769.1
HECTD1	0	0.533761	0.454	0.281	0	HSC	HECTD1
TBC1D5	0	0.651768	0.407	0.234	0	HSC	TBC1D5
ARF4	0	0.338666	0.525	0.353	0	HSC	ARF4
SERINC3	0	0.484946	0.466	0.294	0	HSC	SERINC3
NUCB1	0	0.393088	0.523	0.351	0	HSC	NUCB1
FAM136A	0	0.752463	0.388	0.216	0	HSC	FAM136A
HSD17B12	0	0.802809	0.379	0.207	0	HSC	HSD17B12
ZBTB44	0	0.728674	0.389	0.217	0	HSC	ZBTB44
ZC3H11A	0	0.509369	0.439	0.267	0	HSC	ZC3H11A
FASTKD1	0	1.23208	0.296	0.124	0	HSC	FASTKD1
NT5C2	0	0.82353	0.357	0.185	0	HSC	NT5C2
CD74	0	0.422305	0.942	0.77	0	HSC	CD74
ATOX1	0	0.390155	0.53	0.359	0	HSC	ATOX1
TUBA1C	0	0.295469	0.455	0.284	0	HSC	TUBA1C
ADD1	0	0.664549	0.38	0.209	0	HSC	ADD1
TNIP1	0	0.552258	0.419	0.248	0	HSC	TNIP1
NET1	0	1.34199	0.294	0.123	0	HSC	NET1
VPS36	0	0.633535	0.408	0.237	0	HSC	VPS36
RP11-25K19.1	0	1.44165	0.266	0.096	0	HSC	RP11-25K19.1
HPS1	0	0.413868	0.487	0.317	0	HSC	HPS1
MYL6B	0	0.909199	0.352	0.182	0	HSC	MYL6B
NFIX	0	1.08869	0.288	0.118	0	HSC	NFIX
RASGRP4	0	0.884632	0.309	0.139	0	HSC	RASGRP4
SPATC1L	0	1.09776	0.307	0.137	0	HSC	SPATC1L
HSF1	0	0.607231	0.403	0.234	0	HSC	HSF1
BTF3L4	0	0.480212	0.491	0.322	0	HSC	BTF3L4
TRGC1	0	0.917182	0.308	0.139	0	HSC	TRGC1
CD151	0	0.75711	0.372	0.203	0	HSC	CD151
ARL2	0	0.588457	0.418	0.249	0	HSC	ARL2
NUDT5	0	0.635377	0.427	0.258	0	HSC	NUDT5
ANXA7	0	0.456445	0.477	0.308	0	HSC	ANXA7
YTHDF2	0	0.51395	0.455	0.287	0	HSC	YTHDF2
C11orf73	0	0.695364	0.38	0.212	0	HSC	C11orf73
CEP170	0	0.782681	0.364	0.196	0	HSC	CEP170
RANBP2	0	0.534648	0.444	0.276	0	HSC	RANBP2
STX7	0	0.449588	0.418	0.25	0	HSC	STX7
RHPN1	0	1.62693	0.25	0.082	0	HSC	RHPN1
ZMYM2	0	0.49264	0.437	0.269	0	HSC	ZMYM2
LINC00339	0	1.27844	0.281	0.114	0	HSC	LINC00339
SGK3	0	0.918629	0.338	0.171	0	HSC	SGK3
SCRN2	0	0.966359	0.314	0.147	0	HSC	SCRN2
RNF187	0	0.556353	0.413	0.246	0	HSC	RNF187
G6PD	0	0.650643	0.365	0.198	0	HSC	G6PD
AZIN1	0	0.59633	0.423	0.256	0	HSC	AZIN1
URM1	0	0.614471	0.409	0.242	0	HSC	URM1
CHTF8	0	0.879244	0.352	0.185	0	HSC	CHTF8
TSEN34	0	0.796039	0.358	0.191	0	HSC	TSEN34
CHD1L	0	0.727026	0.381	0.215	0	HSC	CHD1L
CCDC115	0	0.600134	0.388	0.222	0	HSC	CCDC115
MFF	0	0.457788	0.473	0.307	0	HSC	MFF
MCTP1	0	0.748307	0.362	0.196	0	HSC	MCTP1
PNPLA2	0	0.325366	0.489	0.323	0	HSC	PNPLA2
HDAC7	0	0.715734	0.346	0.18	0	HSC	HDAC7
ACTN4	0	0.387389	0.499	0.333	0	HSC	ACTN4
LINC00665	0	1.54062	0.259	0.094	0	HSC	LINC00665
PUM2	0	0.556151	0.407	0.242	0	HSC	PUM2
TIAL1	0	0.415943	0.478	0.313	0	HSC	TIAL1
MRPL45	0	0.808119	0.358	0.193	0	HSC	MRPL45
ITSN2	0	0.385586	0.459	0.295	0	HSC	ITSN2
NUDCD2	0	0.655928	0.404	0.24	0	HSC	NUDCD2
FXR1	0	0.39974	0.491	0.327	0	HSC	FXR1
NR3C1	0	0.35606	0.486	0.322	0	HSC	NR3C1
USP22	0	0.531599	0.442	0.278	0	HSC	USP22
ARPC1B	0	0.269588	0.906	0.743	0	HSC	ARPC1B
FNTA	0	0.459552	0.447	0.284	0	HSC	FNTA
PRPF8	0	0.444409	0.456	0.293	0	HSC	PRPF8
PRDM2	0	0.689284	0.37	0.207	0	HSC	PRDM2
ITGA6	0	1.19697	0.25	0.087	0	HSC	ITGA6
TMBIM1	0	0.697062	0.333	0.17	0	HSC	TMBIM1
C19orf66	0	0.341712	0.396	0.233	0	HSC	C19orf66
SMARCA2	0	0.57894	0.417	0.254	0	HSC	SMARCA2
GNG10	0	0.430299	0.423	0.26	0	HSC	GNG10
UBE2L6	0	0.470069	0.439	0.276	0	HSC	UBE2L6
TMEM159	0	1.17006	0.284	0.121	0	HSC	TMEM159
VAT1	0	0.766167	0.351	0.188	0	HSC	VAT1
BPTF	0	0.424425	0.478	0.315	0	HSC	BPTF
HADHB	0	0.461826	0.46	0.298	0	HSC	HADHB
C14orf1	0	1.03858	0.305	0.143	0	HSC	C14orf1
ZNF146	0	0.911242	0.322	0.16	0	HSC	ZNF146
ZNF580	0	0.698265	0.368	0.206	0	HSC	ZNF580
LMNA	0	0.589326	0.302	0.14	0	HSC	LMNA
PRRC2A	0	0.540996	0.427	0.265	0	HSC	PRRC2A
NDUFA5	0	0.48183	0.443	0.281	0	HSC	NDUFA5
MAN2A2	0	1.09449	0.29	0.128	0	HSC	MAN2A2
COMMD3	0	0.651787	0.396	0.235	0	HSC	COMMD3
SPATA20	0	1.26124	0.271	0.11	0	HSC	SPATA20
HERC2	0	0.699496	0.367	0.206	0	HSC	HERC2
SULT1A1	0	0.880266	0.328	0.167	0	HSC	SULT1A1
RNFT1	0	0.950229	0.307	0.146	0	HSC	RNFT1
TMEM69	0	0.844652	0.345	0.184	0	HSC	TMEM69
PIKFYVE	0	0.739589	0.345	0.184	0	HSC	PIKFYVE
2025-03-06	0	0.521776	0.415	0.254	0	HSC	2025-03-06
C6orf1	0	0.900553	0.301	0.14	0	HSC	C6orf1
BCKDK	0	0.76618	0.359	0.198	0	HSC	BCKDK
RAB8A	0	0.511412	0.436	0.275	0	HSC	RAB8A
SESN1	0	0.766229	0.32	0.16	0	HSC	SESN1
KIAA1033	0	0.524736	0.383	0.223	0	HSC	KIAA1033
SMARCE1	0	0.595031	0.394	0.234	0	HSC	SMARCE1
KRCC1	0	0.734504	0.363	0.203	0	HSC	KRCC1
HSPA1A	0	0.57342	0.42	0.26	0	HSC	HSPA1A
C15orf39	0	0.939129	0.295	0.135	0	HSC	C15orf39
PSMD5-AS1	0	0.608964	0.331	0.172	0	HSC	PSMD5-AS1
C17orf89	0	0.491318	0.406	0.247	0	HSC	C17orf89
LPP	0	0.676119	0.322	0.163	0	HSC	LPP
LPXN	0	0.562384	0.374	0.215	0	HSC	LPXN
PAN3	0	0.66895	0.365	0.206	0	HSC	PAN3
CRBN	0	0.414264	0.419	0.26	0	HSC	CRBN
LMO2	0	0.550176	0.418	0.259	0	HSC	LMO2
MKKS	0	0.780991	0.349	0.19	0	HSC	MKKS
ISYNA1	0	1.14	0.289	0.13	0	HSC	ISYNA1
CD96	0	0.362229	0.341	0.183	0	HSC	CD96
PTAR1	0	0.726193	0.338	0.18	0	HSC	PTAR1
PDLIM2	0	0.482833	0.366	0.208	0	HSC	PDLIM2
DTWD1	0	0.975779	0.305	0.147	0	HSC	DTWD1
PHKB	0	0.649887	0.372	0.214	0	HSC	PHKB
CD33	0	0.664202	0.381	0.223	0	HSC	CD33
ZCCHC11	0	0.629607	0.345	0.187	0	HSC	ZCCHC11
CCDC6	0	1.12494	0.284	0.126	0	HSC	CCDC6
BAZ2A	0	0.455719	0.419	0.261	0	HSC	BAZ2A
SCAMP2	0	0.49986	0.418	0.26	0	HSC	SCAMP2
MRPS27	0	0.799173	0.332	0.175	0	HSC	MRPS27
ING4	0	0.809254	0.314	0.157	0	HSC	ING4
ZNF280D	0	0.840175	0.321	0.164	0	HSC	ZNF280D
TCF12	0	0.856078	0.317	0.16	0	HSC	TCF12
AP2B1	0	0.602127	0.362	0.205	0	HSC	AP2B1
ITPA	0	0.640052	0.377	0.22	0	HSC	ITPA
ERCC1	0	0.498756	0.433	0.276	0	HSC	ERCC1
KMT2A	0	0.541855	0.403	0.247	0	HSC	KMT2A
RP11-1094M14.11	0	1.14706	0.272	0.116	0	HSC	RP11-1094M14.11
QTRT1	0	0.780123	0.336	0.18	0	HSC	QTRT1
MLLT10	0	0.665701	0.373	0.217	0	HSC	MLLT10
TCEAL3	0	1.03395	0.296	0.14	0	HSC	TCEAL3
MRPL4	0	0.489055	0.423	0.267	0	HSC	MRPL4
PPCS	0	0.436442	0.446	0.291	0	HSC	PPCS
SUMF2	0	0.381634	0.451	0.296	0	HSC	SUMF2
DCTN2	0	0.565843	0.4	0.245	0	HSC	DCTN2
TP53I13	0	0.735377	0.341	0.186	0	HSC	TP53I13
STMN3	0	0.735883	0.278	0.123	0	HSC	STMN3
AFTPH	0	0.577682	0.372	0.217	0	HSC	AFTPH
PDCD2	0	0.451867	0.434	0.279	0	HSC	PDCD2
SSFA2	0	0.770463	0.333	0.179	0	HSC	SSFA2
G3BP2	0	0.419778	0.447	0.293	0	HSC	G3BP2
FAM175A	0	1.15303	0.262	0.108	0	HSC	FAM175A
HEXA	0	0.527409	0.4	0.246	0	HSC	HEXA
CCNL2	0	0.57319	0.38	0.226	0	HSC	CCNL2
MGLL	0	1.48385	0.25	0.096	0	HSC	MGLL
CDCA7L	0	1.01431	0.307	0.153	0	HSC	CDCA7L
EI24	0	0.741503	0.358	0.204	0	HSC	EI24
DUSP3	0	0.951009	0.303	0.149	0	HSC	DUSP3
ILF3-AS1	0	0.418765	0.378	0.224	0	HSC	ILF3-AS1
CDIPT	0	0.650365	0.35	0.196	0	HSC	CDIPT
UNC13D	0	0.654913	0.344	0.19	0	HSC	UNC13D
PTTG1IP	0	0.493221	0.428	0.274	0	HSC	PTTG1IP
B3GNT2	0	0.761574	0.325	0.172	0	HSC	B3GNT2
UBA3	0	0.496752	0.396	0.243	0	HSC	UBA3
TRGC2	0	0.357459	0.342	0.189	0	HSC	TRGC2
EIF2AK4	0	0.805369	0.34	0.187	0	HSC	EIF2AK4
ZNRF1	0	1.34749	0.255	0.102	0	HSC	ZNRF1
GALNT2	0	0.942751	0.296	0.143	0	HSC	GALNT2
RALB	0	0.771903	0.318	0.165	0	HSC	RALB
B3GNTL1	0	0.952728	0.3	0.147	0	HSC	B3GNTL1
MGMT	0	0.641319	0.353	0.2	0	HSC	MGMT
MED13L	0	0.488219	0.407	0.254	0	HSC	MED13L
PNP	0	0.499612	0.41	0.257	0	HSC	PNP
CASP8	0	0.546082	0.343	0.191	0	HSC	CASP8
TCTA	0	1.01639	0.265	0.113	0	HSC	TCTA
ACADS	0	1.2375	0.258	0.106	0	HSC	ACADS
CARD8	0	0.476323	0.402	0.25	0	HSC	CARD8
KIAA0907	0	0.898153	0.292	0.14	0	HSC	KIAA0907
PPP4R3B	0	0.457361	0.411	0.259	0	HSC	PPP4R3B
RP11-51J9.5	0	0.860522	0.289	0.137	0	HSC	RP11-51J9.5
PIGM	0	1.15662	0.269	0.118	0	HSC	PIGM
CSRP1	0	0.767315	0.333	0.182	0	HSC	CSRP1
FNIP1	0	0.503902	0.403	0.252	0	HSC	FNIP1
RABGAP1	0	1.13566	0.271	0.12	0	HSC	RABGAP1
C11orf74	0	1.24558	0.267	0.116	0	HSC	C11orf74
TCEA2	0	1.2688	0.25	0.099	0	HSC	TCEA2
YDJC	0	0.662397	0.362	0.211	0	HSC	YDJC
ARL8B	0	0.472149	0.42	0.269	0	HSC	ARL8B
REPIN1	0	1.03195	0.289	0.138	0	HSC	REPIN1
PHTF1	0	1.23253	0.259	0.109	0	HSC	PHTF1
RCN1	0	0.823513	0.326	0.176	0	HSC	RCN1
BSCL2	0	1.0418	0.28	0.13	0	HSC	BSCL2
SPG20	0	0.74456	0.331	0.181	0	HSC	SPG20
TMED3	0	0.6002	0.386	0.236	0	HSC	TMED3
FAM234A	0	1.16674	0.262	0.112	0	HSC	FAM234A
AFF4	0	0.443719	0.407	0.257	0	HSC	AFF4
F11R	0	0.924932	0.277	0.128	0	HSC	F11R
AHSA2	0	0.982944	0.275	0.126	0	HSC	AHSA2
DALRD3	0	0.9713	0.271	0.122	0	HSC	DALRD3
AAMDC	0	1.22155	0.253	0.104	0	HSC	AAMDC
MED21	0	0.974066	0.281	0.132	0	HSC	MED21
ITGA5	0	0.684402	0.336	0.187	0	HSC	ITGA5
STAC3	0	1.18553	0.268	0.119	0	HSC	STAC3
PLIN3	0	0.565981	0.385	0.236	0	HSC	PLIN3
C11orf21	0	0.769692	0.304	0.155	0	HSC	C11orf21
SMARCC1	0	0.487019	0.416	0.267	0	HSC	SMARCC1
MRPL43	0	0.441162	0.407	0.258	0	HSC	MRPL43
KPNA4	0	0.679774	0.341	0.193	0	HSC	KPNA4
CLDND1	0	0.404249	0.379	0.231	0	HSC	CLDND1
PDLIM7	0	0.781846	0.295	0.147	0	HSC	PDLIM7
RASSF7	0	0.723616	0.307	0.159	0	HSC	RASSF7
HDAC10	0	0.566525	0.353	0.205	0	HSC	HDAC10
HACD1	0	0.923941	0.283	0.135	0	HSC	HACD1
JKAMP	0	0.723599	0.334	0.187	0	HSC	JKAMP
HIST1H2BK	0	0.764101	0.292	0.145	0	HSC	HIST1H2BK
PROSC	0	0.822355	0.303	0.156	0	HSC	PROSC
ENOSF1	0	0.89856	0.295	0.148	0	HSC	ENOSF1
DNAJC10	0	0.620123	0.349	0.202	0	HSC	DNAJC10
PTMS	0	0.895078	0.284	0.137	0	HSC	PTMS
DCAF11	0	0.482904	0.348	0.201	0	HSC	DCAF11
RHOA	0	0.379994	0.951	0.804	0	HSC	RHOA
FLJ37453	0	1.03934	0.263	0.117	0	HSC	FLJ37453
ZZZ3	0	0.933997	0.272	0.126	0	HSC	ZZZ3
DR1	0	0.457867	0.39	0.244	0	HSC	DR1
C5orf56	0	0.909506	0.258	0.112	0	HSC	C5orf56
CCND2	0	0.397882	0.367	0.221	0	HSC	CCND2
ARID2	0	0.73079	0.311	0.165	0	HSC	ARID2
ARMCX3	0	0.694413	0.317	0.172	0	HSC	ARMCX3
RPS6KA4	0	0.642089	0.342	0.197	0	HSC	RPS6KA4
APOA1BP	0	0.549539	0.375	0.23	0	HSC	APOA1BP
TSPAN3	0	0.63255	0.357	0.212	0	HSC	TSPAN3
SEC14L1	0	0.461155	0.373	0.228	0	HSC	SEC14L1
METTL21A	0	0.758278	0.324	0.18	0	HSC	METTL21A
FRYL	0	0.379777	0.384	0.24	0	HSC	FRYL
REST	0	0.645419	0.328	0.184	0	HSC	REST
EIF3E	0	0.432741	0.961	0.817	0	HSC	EIF3E
PTEN	0	0.495132	0.391	0.247	0	HSC	PTEN
FAH	0	1.06907	0.277	0.133	0	HSC	FAH
CH507-9B2.3	0	0.726367	0.317	0.173	0	HSC	CH507-9B2.3
DCAF8	0	0.47274	0.365	0.221	0	HSC	DCAF8
ATP6V1A	0	0.486428	0.358	0.214	0	HSC	ATP6V1A
B3GAT3	0	0.498768	0.369	0.225	0	HSC	B3GAT3
CCDC90B	0	0.613826	0.344	0.2	0	HSC	CCDC90B
ODF2L	0	0.560702	0.32	0.177	0	HSC	ODF2L
KPNA5	0	0.926668	0.258	0.115	0	HSC	KPNA5
MYB	0	0.45721	0.403	0.26	0	HSC	MYB
PTPMT1	0	0.51065	0.387	0.244	0	HSC	PTPMT1
MTG1	0	0.649874	0.319	0.176	0	HSC	MTG1
TATDN1	0	0.514787	0.368	0.225	0	HSC	TATDN1
MRPL16	0	0.537365	0.372	0.229	0	HSC	MRPL16
SMIM10L1	0	0.807366	0.305	0.162	0	HSC	SMIM10L1
UPF3B	0	0.608181	0.339	0.197	0	HSC	UPF3B
TMUB2	0	0.54869	0.335	0.193	0	HSC	TMUB2
HEBP2	0	0.51479	0.368	0.226	0	HSC	HEBP2
DIP2A	0	0.566246	0.31	0.168	0	HSC	DIP2A
ORAI2	0	0.600664	0.328	0.187	0	HSC	ORAI2
UBE2A	0	0.492273	0.393	0.252	0	HSC	UBE2A
SPIN1	0	1.08568	0.263	0.122	0	HSC	SPIN1
SVIP	0	0.52745	0.377	0.236	0	HSC	SVIP
MTIF3	0	0.500981	0.377	0.236	0	HSC	MTIF3
NGRN	0	0.987034	0.26	0.119	0	HSC	NGRN
MIF4GD	0	0.633317	0.335	0.194	0	HSC	MIF4GD
DHRS4	0	0.59916	0.347	0.206	0	HSC	DHRS4
PPM1F	0	0.823707	0.286	0.145	0	HSC	PPM1F
TFEC	0	0.550967	0.331	0.191	0	HSC	TFEC
ATXN7L3B	0	0.653435	0.322	0.182	0	HSC	ATXN7L3B
SUMO2	0	0.32019	0.954	0.814	0	HSC	SUMO2
ETNK1	0	0.524651	0.348	0.208	0	HSC	ETNK1
PCNXL4	0	0.744686	0.297	0.157	0	HSC	PCNXL4
ZNF302	0	0.657264	0.308	0.168	0	HSC	ZNF302
GOLIM4	0	1.20507	0.25	0.111	0	HSC	GOLIM4
GCNT1	0	1.04366	0.261	0.122	0	HSC	GCNT1
PPM1B	0	0.466264	0.35	0.211	0	HSC	PPM1B
HSPA1B	0	0.646719	0.367	0.228	0	HSC	HSPA1B
TMEM261	0	0.712668	0.302	0.163	0	HSC	TMEM261
LIPA	0	0.438808	0.357	0.218	0	HSC	LIPA
LINC00869	0	0.502629	0.318	0.18	0	HSC	LINC00869
JPX	0	0.466776	0.341	0.203	0	HSC	JPX
CSNK1E	0	0.908773	0.268	0.13	0	HSC	CSNK1E
FAM3A	0	0.719546	0.297	0.159	0	HSC	FAM3A
MRPL42	0	0.497234	0.364	0.226	0	HSC	MRPL42
PQLC3	0	0.498587	0.327	0.19	0	HSC	PQLC3
NCK1	0	0.500717	0.332	0.195	0	HSC	NCK1
ANKRD17	0	0.63356	0.324	0.187	0	HSC	ANKRD17
WDR13	0	0.722357	0.299	0.162	0	HSC	WDR13
RNF41	0	0.741757	0.297	0.16	0	HSC	RNF41
DICER1	0	0.472591	0.364	0.227	0	HSC	DICER1
DIDO1	0	0.677885	0.297	0.16	0	HSC	DIDO1
ANAPC13	0	0.525506	0.383	0.247	0	HSC	ANAPC13
COQ4	0	0.631482	0.331	0.195	0	HSC	COQ4
EHMT1	0	0.559036	0.332	0.196	0	HSC	EHMT1
MYO15B	0	0.655876	0.31	0.174	0	HSC	MYO15B
KEAP1	0	1.02477	0.267	0.131	0	HSC	KEAP1
RNF5	0	0.531913	0.36	0.224	0	HSC	RNF5
TRAF7	0	0.698257	0.32	0.185	0	HSC	TRAF7
CCDC28A	0	0.542004	0.346	0.211	0	HSC	CCDC28A
ATF7	0	0.812052	0.275	0.141	0	HSC	ATF7
ABI2	0	1.05512	0.254	0.12	0	HSC	ABI2
SLC39A8	0	0.914927	0.271	0.137	0	HSC	SLC39A8
CYHR1	0	0.633454	0.312	0.178	0	HSC	CYHR1
TRIAP1	0	0.645561	0.333	0.199	0	HSC	TRIAP1
SNX20	0	0.83398	0.262	0.128	0	HSC	SNX20
SLC39A3	0	0.694063	0.318	0.184	0	HSC	SLC39A3
GBAS	0	0.730239	0.296	0.162	0	HSC	GBAS
DNAAF2	0	0.654503	0.298	0.164	0	HSC	DNAAF2
URI1	0	0.710883	0.303	0.169	0	HSC	URI1
PAPD4	0	0.527335	0.318	0.185	0	HSC	PAPD4
STX17	0	0.750958	0.269	0.136	0	HSC	STX17
RSPRY1	0	0.946569	0.259	0.126	0	HSC	RSPRY1
KAT2A	0	1.00509	0.253	0.12	0	HSC	KAT2A
RP11-386I14.4	0	0.608138	0.298	0.165	0	HSC	RP11-386I14.4
DUSP22	0	0.575292	0.3	0.167	0	HSC	DUSP22
ZNF431	0	0.641252	0.3	0.167	0	HSC	ZNF431
WDR41	0	0.857771	0.278	0.146	0	HSC	WDR41
UBL7	0	0.556782	0.339	0.207	0	HSC	UBL7
C12orf76	0	0.775969	0.266	0.134	0	HSC	C12orf76
CTD-3252C9.4	0	0.517902	0.317	0.185	0	HSC	CTD-3252C9.4
PDS5A	0	0.53599	0.353	0.221	0	HSC	PDS5A
THEM4	0	0.640885	0.274	0.143	0	HSC	THEM4
TCEAL8	0	0.548011	0.336	0.205	0	HSC	TCEAL8
RPAP2	0	0.826622	0.253	0.122	0	HSC	RPAP2
ULK3	0	0.822555	0.251	0.12	0	HSC	ULK3
KIAA0141	0	0.715023	0.284	0.153	0	HSC	KIAA0141
TBC1D9B	0	0.779956	0.283	0.152	0	HSC	TBC1D9B
C10orf11	0	0.718455	0.291	0.16	0	HSC	C10orf11
PLXND1	0	0.7867	0.274	0.144	0	HSC	PLXND1
UNC45A	0	0.704553	0.274	0.144	0	HSC	UNC45A
FYTTD1	0	0.54041	0.315	0.185	0	HSC	FYTTD1
CASP2	0	0.581199	0.331	0.201	0	HSC	CASP2
SMIM19	0	0.580333	0.323	0.193	0	HSC	SMIM19
CPNE8	0	0.898503	0.261	0.131	0	HSC	CPNE8
SLC7A6	0	0.695871	0.264	0.134	0	HSC	SLC7A6
MRPL38	0	0.623383	0.304	0.174	0	HSC	MRPL38
GNB4	0	0.764562	0.292	0.162	0	HSC	GNB4
IRF5	0	0.543275	0.319	0.19	0	HSC	IRF5
NSMAF	0	0.621435	0.302	0.173	0	HSC	NSMAF
RAB5B	0	0.597399	0.293	0.164	0	HSC	RAB5B
RNF168	0	0.782498	0.281	0.153	0	HSC	RNF168
RC3H2	0	0.730875	0.273	0.145	0	HSC	RC3H2
EPM2AIP1	0	0.562111	0.304	0.176	0	HSC	EPM2AIP1
PIK3CB	0	0.827402	0.266	0.138	0	HSC	PIK3CB
TRIM13	0	0.835048	0.258	0.13	0	HSC	TRIM13
YIPF2	0	0.888226	0.26	0.132	0	HSC	YIPF2
DYM	0	0.650482	0.293	0.165	0	HSC	DYM
CCNI	0	0.708099	0.977	0.85	0	HSC	CCNI
PCBP2	0	0.519604	0.98	0.853	0	HSC	PCBP2
GPATCH2L	0	0.61924	0.299	0.172	0	HSC	GPATCH2L
MSRB1	0	0.448163	0.299	0.172	0	HSC	MSRB1
GSE1	0	0.592551	0.317	0.19	0	HSC	GSE1
RABL2B	0	0.8143	0.251	0.124	0	HSC	RABL2B
BRE	0	0.612597	0.286	0.159	0	HSC	BRE
ATF2	0	0.804035	0.254	0.128	0	HSC	ATF2
IFT57	0	0.543602	0.301	0.175	0	HSC	IFT57
AGPAT5	0	0.860943	0.259	0.133	0	HSC	AGPAT5
DENND4C	0	0.697093	0.254	0.128	0	HSC	DENND4C
FEZ2	0	0.674834	0.287	0.161	0	HSC	FEZ2
C7orf55	0	0.707226	0.273	0.148	0	HSC	C7orf55
JAGN1	0	0.577343	0.316	0.191	0	HSC	JAGN1
SLC30A5	0	0.647331	0.297	0.172	0	HSC	SLC30A5
MAPK6	0	0.807889	0.259	0.134	0	HSC	MAPK6
SLC35E2B	0	0.566141	0.292	0.167	0	HSC	SLC35E2B
PRKRA	0	0.671616	0.292	0.167	0	HSC	PRKRA
2025-03-05	0	0.604173	0.291	0.166	0	HSC	2025-03-05
EXOC6	0	0.671444	0.286	0.161	0	HSC	EXOC6
NKIRAS2	0	0.745914	0.275	0.151	0	HSC	NKIRAS2
HINT1	0	0.721911	0.987	0.863	0	HSC	HINT1
STRADB	0	0.382334	0.289	0.165	0	HSC	STRADB
MTFR1L	0	0.698455	0.267	0.144	0	HSC	MTFR1L
PHACTR4	0	0.591249	0.297	0.174	0	HSC	PHACTR4
ARMCX6	0	0.83149	0.255	0.132	0	HSC	ARMCX6
PPP1R14B	0	0.923241	0.25	0.127	0	HSC	PPP1R14B
BLCAP	0	0.59177	0.285	0.162	0	HSC	BLCAP
DCTD	0	0.684363	0.276	0.154	0	HSC	DCTD
LYRM7	0	0.722036	0.272	0.15	0	HSC	LYRM7
VAMP7	0	0.693156	0.269	0.147	0	HSC	VAMP7
ST3GAL4	0	0.851042	0.264	0.142	0	HSC	ST3GAL4
MGAT2	0	0.784853	0.271	0.149	0	HSC	MGAT2
SLC12A6	0	0.568494	0.28	0.158	0	HSC	SLC12A6
TMEM91	0	0.510491	0.267	0.145	0	HSC	TMEM91
VPS37A	0	0.818471	0.25	0.128	0	HSC	VPS37A
WAC-AS1	0	0.72114	0.257	0.135	0	HSC	WAC-AS1
VEZT	0	0.75588	0.259	0.137	0	HSC	VEZT
SRP14	0	0.273522	0.928	0.806	0	HSC	SRP14
NOB1	0	0.645529	0.29	0.168	0	HSC	NOB1
POLDIP2	0	0.6576	0.292	0.17	0	HSC	POLDIP2
MFSD14A	0	0.553009	0.281	0.16	0	HSC	MFSD14A
CHMP1A	0	0.615262	0.277	0.156	0	HSC	CHMP1A
PCED1A	0	0.673048	0.261	0.14	0	HSC	PCED1A
ADCK3	0	0.694719	0.264	0.144	0	HSC	ADCK3
IQCB1	0	0.704752	0.261	0.141	0	HSC	IQCB1
BCAP29	0	0.637189	0.281	0.161	0	HSC	BCAP29
TVP23B	0	0.694433	0.257	0.137	0	HSC	TVP23B
SECISBP2L	0	0.619127	0.253	0.134	0	HSC	SECISBP2L
MEMO1	0	0.611161	0.287	0.168	0	HSC	MEMO1
SGSM3	0	0.540029	0.265	0.147	0	HSC	SGSM3
KLF6	0	0.431993	0.871	0.753	0	HSC	KLF6
ZFP36L2	0	0.787964	0.973	0.856	0	HSC	ZFP36L2
DENND1B	0	0.651548	0.26	0.144	0	HSC	DENND1B
CD59	0	0.628686	0.275	0.159	0	HSC	CD59
U2AF1L5	0	0.648254	0.277	0.161	0	HSC	U2AF1L5
SPTBN1	0	0.668098	0.251	0.135	0	HSC	SPTBN1
SLC25A46	0	0.690407	0.265	0.15	0	HSC	SLC25A46
EXOC4	0	0.575726	0.259	0.144	0	HSC	EXOC4
ASPH	0	0.723406	0.259	0.144	0	HSC	ASPH
DIMT1	0	0.685666	0.251	0.136	0	HSC	DIMT1
RUNX2	0	0.560291	0.255	0.14	0	HSC	RUNX2
C14orf159	0	0.675882	0.252	0.137	0	HSC	C14orf159
G6PC3	0	0.827408	0.252	0.137	0	HSC	G6PC3
ZDHHC4	0	0.769708	0.255	0.141	0	HSC	ZDHHC4
C11orf1	0	0.711971	0.257	0.143	0	HSC	C11orf1
PIGF	0	0.701834	0.267	0.154	0	HSC	PIGF
CDKN2AIPNL	0	0.69688	0.256	0.143	0	HSC	CDKN2AIPNL
WRB	0	0.749764	0.254	0.144	0	HSC	WRB
VIM	0	1.32492	0.994	0.886	0	HSC	VIM
MT-ND4L	0	0.96162	0.993	0.886	0	HSC	MT-ND4L
EEF2	0	0.877926	0.986	0.886	0	HSC	EEF2
SH3BGRL3	0	0.424656	0.992	0.911	0	HSC	SH3BGRL3
GAPDH	0	0.522166	0.997	0.921	0	HSC	GAPDH
EEF1B2	0	0.393187	0.988	0.915	0	HSC	EEF1B2
ACTG1	0	0.63138	0.996	0.923	0	HSC	ACTG1
BTF3	0	0.397655	0.987	0.915	0	HSC	BTF3
H3F3A	0	0.322869	0.992	0.933	0	HSC	H3F3A
MT-ND5	0	0.562286	0.986	0.942	0	HSC	MT-ND5
RPL10A	0	0.259631	0.996	0.958	0	HSC	RPL10A
H3F3B	0	0.591286	0.996	0.961	0	HSC	H3F3B
RPLP0	0	0.650004	0.999	0.965	0	HSC	RPLP0
RPL5	0	0.469764	0.996	0.963	0	HSC	RPL5
RPS5	0	0.255859	0.996	0.964	0	HSC	RPS5
RPL7A	0	0.437659	0.999	0.98	0	HSC	RPL7A
RPL15	0	0.396325	0.999	0.981	0	HSC	RPL15
RPS4X	0	0.583139	0.999	0.982	0	HSC	RPS4X
RPL12	0	0.319906	0.999	0.984	0	HSC	RPL12
RPL29	0	0.302517	0.998	0.985	0	HSC	RPL29
RPS8	0	0.423449	1	0.991	0	HSC	RPS8
RPS3	0	0.307418	0.999	0.99	0	HSC	RPS3
MT-CYB	0	0.454363	0.995	0.988	0	HSC	MT-CYB
EEF1A1	0	0.598995	1	0.995	0	HSC	EEF1A1
RPLP1	0	0.2547	1	0.995	0	HSC	RPLP1
TPT1	0	0.340984	0.999	0.995	0	HSC	TPT1
MT-ATP6	0	0.252606	0.995	0.991	0	HSC	MT-ATP6
MT-CO3	0	0.312398	0.997	0.993	0	HSC	MT-CO3
MT-CO1	0	0.489728	0.994	0.997	0	HSC	MT-CO1
MT-CO2	0	0.467873	0.999	0.997	0	HSC	MT-CO2
PLAA	4.99906e-308	0.599998	0.288	0.169	1.39964e-303	HSC	PLAA
NONO	1.06251e-307	0.334116	0.662	0.47	2.97481e-303	HSC	NONO
ROMO1	1.45706e-307	0.282418	0.709	0.512	4.07949e-303	HSC	ROMO1
PHF20	3.04115e-307	0.380195	0.426	0.275	8.51462e-303	HSC	PHF20
TNRC18	4.9779e-307	0.594287	0.306	0.183	1.39371e-302	HSC	TNRC18
CHURC1	5.76142e-307	0.318848	0.675	0.491	1.61308e-302	HSC	CHURC1
HPRT1	9.60129e-306	0.399199	0.456	0.297	2.68817e-301	HSC	HPRT1
N4BP2L2	1.96372e-305	0.25486	0.773	0.591	5.49802e-301	HSC	N4BP2L2
C5orf15	2.32189e-305	0.621841	0.264	0.151	6.50083e-301	HSC	C5orf15
IFI27L2	2.46737e-305	0.381897	0.384	0.24	6.90813e-301	HSC	IFI27L2
DBI	9.58651e-305	0.374637	0.713	0.54	2.68403e-300	HSC	DBI
BRK1	1.12752e-304	0.299566	0.8	0.611	3.15682e-300	HSC	BRK1
PFKL	3.13244e-304	0.418558	0.424	0.276	8.77021e-300	HSC	PFKL
WDR83OS	3.69581e-304	0.286425	0.802	0.605	1.03475e-299	HSC	WDR83OS
CDS2	4.73869e-304	0.530035	0.27	0.154	1.32674e-299	HSC	CDS2
MTDH	5.56684e-303	0.297811	0.793	0.599	1.5586e-298	HSC	MTDH
FNDC3A	1.2361e-302	0.588125	0.267	0.153	3.46083e-298	HSC	FNDC3A
KDSR	4.47026e-302	0.605862	0.278	0.162	1.25158e-297	HSC	KDSR
NADSYN1	7.02296e-302	0.485748	0.328	0.199	1.96629e-297	HSC	NADSYN1
A1BG	8.12514e-302	0.365398	0.373	0.231	2.27488e-297	HSC	A1BG
CHD4	1.39216e-301	0.425025	0.449	0.297	3.89778e-297	HSC	CHD4
DAP	1.466e-301	0.553818	0.326	0.201	4.10449e-297	HSC	DAP
ROCK1	5.27818e-301	0.336852	0.529	0.362	1.47778e-296	HSC	ROCK1
GMFB	8.39887e-301	0.540747	0.266	0.152	2.35152e-296	HSC	GMFB
RERE	1.09024e-300	0.566333	0.31	0.187	3.05244e-296	HSC	RERE
CAMK2G	1.10636e-300	0.52607	0.274	0.158	3.09758e-296	HSC	CAMK2G
MMGT1	3.05815e-300	0.546726	0.279	0.162	8.56221e-296	HSC	MMGT1
NFAT5	4.20156e-300	0.505178	0.27	0.153	1.17635e-295	HSC	NFAT5
RNF40	6.8401e-300	0.62042	0.255	0.144	1.91509e-295	HSC	RNF40
SLC39A10	7.851e-300	0.545952	0.27	0.154	2.19812e-295	HSC	SLC39A10
OCIAD1	1.85457e-299	0.324214	0.606	0.428	5.19243e-295	HSC	OCIAD1
MED28	2.03119e-299	0.416997	0.429	0.282	5.68694e-295	HSC	MED28
FNBP4	2.24405e-299	0.348359	0.484	0.324	6.28288e-295	HSC	FNBP4
CAMLG	7.42772e-299	0.386403	0.489	0.33	2.07961e-294	HSC	CAMLG
ZFAND3	8.34341e-299	0.470865	0.297	0.174	2.33599e-294	HSC	ZFAND3
KLHL24	1.28142e-298	0.443809	0.319	0.19	3.58771e-294	HSC	KLHL24
COASY	1.47834e-298	0.5696	0.279	0.163	4.13906e-294	HSC	COASY
SNX14	2.6393e-298	0.54917	0.287	0.168	7.38952e-294	HSC	SNX14
MATR3.1	1.70408e-297	0.351932	0.345	0.21	4.77108e-293	HSC	MATR3.1
ZFAND2B	2.31556e-297	0.461962	0.334	0.205	6.4831e-293	HSC	ZFAND2B
PPP2R1A	7.86986e-297	0.402411	0.476	0.322	2.2034e-292	HSC	PPP2R1A
WHSC1L1	3.4009e-296	0.345073	0.443	0.289	9.52183e-292	HSC	WHSC1L1
ARPC1A	7.97281e-296	0.49972	0.396	0.259	2.23223e-291	HSC	ARPC1A
COPB1	4.11074e-295	0.425406	0.368	0.232	1.15092e-290	HSC	COPB1
MAF1	4.89654e-295	0.347172	0.488	0.329	1.37093e-290	HSC	MAF1
TBCB	1.11555e-294	0.335088	0.508	0.343	3.12331e-290	HSC	TBCB
HDAC2	2.79577e-294	0.354886	0.518	0.35	7.8276e-290	HSC	HDAC2
STAT6	1.22159e-293	0.301883	0.442	0.284	3.42022e-289	HSC	STAT6
TTC17	1.3993e-293	0.406823	0.429	0.282	3.91777e-289	HSC	TTC17
ATP6V1H	2.18487e-293	0.527955	0.289	0.171	6.1172e-289	HSC	ATP6V1H
COA4	8.99103e-293	0.516184	0.36	0.23	2.51731e-288	HSC	COA4
BAZ2B	1.487e-292	0.438214	0.354	0.221	4.16331e-288	HSC	BAZ2B
SLC35C2	1.66732e-292	0.522918	0.293	0.174	4.66817e-288	HSC	SLC35C2
WDR6	3.77788e-292	0.504934	0.317	0.193	1.05773e-287	HSC	WDR6
CELF2	1.84969e-291	0.287893	0.753	0.572	5.17875e-287	HSC	CELF2
RCN2	2.54347e-291	0.391971	0.434	0.286	7.12121e-287	HSC	RCN2
SENP6	4.19606e-291	0.436822	0.391	0.252	1.17481e-286	HSC	SENP6
BAG6	5.80608e-291	0.427891	0.379	0.242	1.62559e-286	HSC	BAG6
VDAC1	8.04794e-291	0.327753	0.564	0.388	2.25326e-286	HSC	VDAC1
TCEA1	1.02188e-290	0.296069	0.661	0.473	2.86105e-286	HSC	TCEA1
SETD5	1.82354e-290	0.439932	0.348	0.218	5.10555e-286	HSC	SETD5
ATAD1	2.59076e-290	0.500476	0.255	0.145	7.25362e-286	HSC	ATAD1
TMEM134	2.9016e-290	0.452119	0.302	0.18	8.1239e-286	HSC	TMEM134
SEC31A	6.90518e-290	0.402144	0.433	0.287	1.93331e-285	HSC	SEC31A
PTDSS1	5.72523e-289	0.408014	0.419	0.275	1.60295e-284	HSC	PTDSS1
CBX3	1.06682e-288	0.316775	0.724	0.531	2.98688e-284	HSC	CBX3
EIF3D	5.90986e-288	0.317414	0.664	0.484	1.65464e-283	HSC	EIF3D
DPF2	1.89831e-287	0.588213	0.251	0.143	5.31489e-283	HSC	DPF2
HP1BP3	2.45293e-287	0.283555	0.66	0.477	6.86771e-283	HSC	HP1BP3
STK26	2.5989e-287	0.530514	0.307	0.185	7.27639e-283	HSC	STK26
BAG1	3.52942e-287	0.377398	0.491	0.336	9.88166e-283	HSC	BAG1
PAIP2	1.69429e-286	0.283273	0.672	0.488	4.74366e-282	HSC	PAIP2
MTF2	1.70844e-286	0.511738	0.36	0.231	4.7833e-282	HSC	MTF2
RING1	2.02618e-286	0.511901	0.285	0.169	5.6729e-282	HSC	RING1
UBE2N	2.6121e-286	0.341843	0.535	0.368	7.31336e-282	HSC	UBE2N
SRI	6.72606e-286	0.342892	0.511	0.348	1.88316e-281	HSC	SRI
PYM1	3.91233e-285	0.508807	0.297	0.179	1.09537e-280	HSC	PYM1
MAP7D1	4.14619e-285	0.429239	0.336	0.208	1.16085e-280	HSC	MAP7D1
MPLKIP	2.58379e-284	0.431178	0.425	0.283	7.2341e-280	HSC	MPLKIP
C18orf32	6.04179e-284	0.336894	0.448	0.296	1.69158e-279	HSC	C18orf32
PHF14	6.5497e-284	0.385897	0.397	0.257	1.83379e-279	HSC	PHF14
BNIP2	2.52617e-283	0.303338	0.552	0.382	7.07278e-279	HSC	BNIP2
ERAP2	3.75716e-283	0.422964	0.33	0.202	1.05193e-278	HSC	ERAP2
PARVB	1.35788e-282	0.581689	0.284	0.171	3.80178e-278	HSC	PARVB
RPS6KA3	1.51219e-282	0.461417	0.336	0.208	4.23382e-278	HSC	RPS6KA3
RAB3D	1.75644e-282	0.494714	0.296	0.176	4.91769e-278	HSC	RAB3D
PEX11B	2.4041e-282	0.603146	0.252	0.145	6.73101e-278	HSC	PEX11B
TPP2	2.81094e-282	0.492162	0.32	0.197	7.87007e-278	HSC	TPP2
RIPK2	4.93515e-282	0.57701	0.272	0.16	1.38174e-277	HSC	RIPK2
CHRAC1	5.49795e-281	0.555804	0.296	0.181	1.53932e-276	HSC	CHRAC1
ZNF581	1.53682e-280	0.519817	0.295	0.177	4.30278e-276	HSC	ZNF581
C19orf70	2.16214e-280	0.323283	0.567	0.398	6.05356e-276	HSC	C19orf70
HERC4	2.85858e-280	0.387879	0.319	0.194	8.00344e-276	HSC	HERC4
NDUFC1	1.16432e-279	0.369669	0.493	0.339	3.25987e-275	HSC	NDUFC1
SH3GLB1	1.7395e-279	0.344348	0.447	0.299	4.87026e-275	HSC	SH3GLB1
ENSA	3.84811e-279	0.306072	0.613	0.436	1.07739e-274	HSC	ENSA
DDOST	5.55443e-279	0.329194	0.574	0.4	1.55513e-274	HSC	DDOST
LAGE3	8.04299e-279	0.397009	0.433	0.287	2.25188e-274	HSC	LAGE3
PAPSS1	1.33822e-278	0.54603	0.325	0.204	3.74675e-274	HSC	PAPSS1
SCOC	1.93621e-278	0.549003	0.275	0.164	5.421e-274	HSC	SCOC
TRAPPC3	3.06946e-278	0.440354	0.374	0.242	8.59386e-274	HSC	TRAPPC3
MFNG	1.68429e-277	0.35966	0.402	0.262	4.71567e-273	HSC	MFNG
EMD	2.08658e-277	0.307101	0.457	0.305	5.842e-273	HSC	EMD
SNX17	2.77448e-277	0.346028	0.489	0.334	7.768e-273	HSC	SNX17
CNBP	1.00653e-276	0.268651	0.83	0.664	2.81807e-272	HSC	CNBP
SNHG12	1.43037e-276	0.392279	0.337	0.209	4.00476e-272	HSC	SNHG12
ATRAID	1.66848e-276	0.355757	0.512	0.354	4.67141e-272	HSC	ATRAID
PJA2	3.86969e-276	0.376953	0.41	0.268	1.08344e-271	HSC	PJA2
HTATSF1	1.45223e-275	0.486637	0.34	0.215	4.06595e-271	HSC	HTATSF1
DNAJC19	1.581e-275	0.382544	0.367	0.235	4.42649e-271	HSC	DNAJC19
IST1	1.62952e-275	0.403932	0.352	0.222	4.56234e-271	HSC	IST1
ACYP2	1.56354e-274	0.498627	0.255	0.147	4.3776e-270	HSC	ACYP2
INTS10	2.0083e-274	0.454447	0.349	0.223	5.62285e-270	HSC	INTS10
GSDMD	3.76879e-274	0.352215	0.43	0.285	1.05519e-269	HSC	GSDMD
KAT6B	5.77105e-274	0.483684	0.283	0.169	1.61578e-269	HSC	KAT6B
SNAPIN	1.38922e-273	0.540788	0.319	0.2	3.88954e-269	HSC	SNAPIN
FAM117A	1.76864e-273	0.608147	0.255	0.149	4.95184e-269	HSC	FAM117A
FAM122B	2.61069e-273	0.520834	0.273	0.162	7.30942e-269	HSC	FAM122B
DNTTIP1	4.18042e-273	0.624402	0.262	0.155	1.17043e-268	HSC	DNTTIP1
C1QBP	4.64633e-273	0.28037	0.629	0.438	1.30088e-268	HSC	C1QBP
ARID1B	7.80466e-273	0.373278	0.363	0.231	2.18515e-268	HSC	ARID1B
ZMYND8	1.93109e-272	0.507226	0.289	0.175	5.40667e-268	HSC	ZMYND8
SNRPA	2.9137e-272	0.307095	0.524	0.359	8.15778e-268	HSC	SNRPA
GMPR2	3.66061e-272	0.576597	0.28	0.169	1.0249e-267	HSC	GMPR2
TMEM50B	3.77242e-272	0.37769	0.348	0.22	1.0562e-267	HSC	TMEM50B
PCNP	5.75172e-272	0.30427	0.565	0.396	1.61037e-267	HSC	PCNP
NDUFA10	6.33734e-272	0.379386	0.442	0.297	1.77433e-267	HSC	NDUFA10
MAPK8IP3	7.80282e-272	0.512773	0.257	0.148	2.18463e-267	HSC	MAPK8IP3
PCF11	1.04623e-271	0.330399	0.47	0.317	2.92922e-267	HSC	PCF11
BAD	4.47218e-271	0.540219	0.278	0.167	1.25212e-266	HSC	BAD
USO1	4.5487e-271	0.504067	0.319	0.199	1.27354e-266	HSC	USO1
TBL1XR1	5.37753e-271	0.477475	0.367	0.239	1.5056e-266	HSC	TBL1XR1
RNPC3	6.04351e-271	0.468312	0.277	0.164	1.69206e-266	HSC	RNPC3
NCBP2-AS2	9.3337e-271	0.462066	0.333	0.21	2.61325e-266	HSC	NCBP2-AS2
PTOV1	1.15105e-270	0.429563	0.369	0.239	3.22271e-266	HSC	PTOV1
DNM1L	1.37328e-270	0.519655	0.301	0.185	3.84491e-266	HSC	DNM1L
TBCC	2.32699e-270	0.332066	0.257	0.147	6.51511e-266	HSC	TBCC
EIF1AX	3.52001e-270	0.279851	0.686	0.496	9.85533e-266	HSC	EIF1AX
MKL1	4.57198e-270	0.486672	0.278	0.165	1.28006e-265	HSC	MKL1
CA5B	5.338e-270	0.605972	0.252	0.146	1.49453e-265	HSC	CA5B
TBRG1	6.64457e-270	0.260785	0.466	0.31	1.86035e-265	HSC	TBRG1
NUMA1	7.6769e-270	0.473272	0.31	0.191	2.14938e-265	HSC	NUMA1
CCDC88A	1.02473e-269	0.391375	0.413	0.274	2.86905e-265	HSC	CCDC88A
LIX1L	1.74183e-269	0.497725	0.266	0.156	4.87676e-265	HSC	LIX1L
THYN1	1.94556e-269	0.443404	0.353	0.226	5.44718e-265	HSC	THYN1
TIMMDC1	2.56897e-269	0.565726	0.284	0.174	7.1926e-265	HSC	TIMMDC1
FUBP1	3.35036e-269	0.407443	0.398	0.263	9.38034e-265	HSC	FUBP1
ATXN3	3.51758e-269	0.512128	0.293	0.178	9.84853e-265	HSC	ATXN3
PBRM1	8.36303e-269	0.512141	0.343	0.221	2.34148e-264	HSC	PBRM1
TAPBP	1.44091e-267	0.269998	0.666	0.493	4.03426e-263	HSC	TAPBP
TRIM22	3.37461e-267	0.257502	0.44	0.289	9.44824e-263	HSC	TRIM22
CENPT	4.13109e-267	0.508345	0.274	0.164	1.15662e-262	HSC	CENPT
MPV17	1.06503e-266	0.586265	0.267	0.16	2.98187e-262	HSC	MPV17
ATF6B	1.08301e-266	0.333095	0.463	0.314	3.03222e-262	HSC	ATF6B
PRDX6	1.48055e-266	0.295761	0.727	0.542	4.14524e-262	HSC	PRDX6
ALKBH7	3.67494e-266	0.294455	0.597	0.425	1.02891e-261	HSC	ALKBH7
GOPC	3.77275e-266	0.533354	0.279	0.169	1.05629e-261	HSC	GOPC
JARID2	4.52252e-266	0.446559	0.375	0.246	1.26621e-261	HSC	JARID2
WDR33	8.78567e-266	0.358579	0.381	0.248	2.45981e-261	HSC	WDR33
NUFIP2	9.64995e-266	0.388021	0.402	0.265	2.70179e-261	HSC	NUFIP2
EIF2AK2	2.62019e-265	0.394987	0.341	0.216	7.336e-261	HSC	EIF2AK2
ZNF131	3.07265e-265	0.504587	0.291	0.178	8.60281e-261	HSC	ZNF131
ARF1	4.14217e-265	0.293056	0.697	0.527	1.15973e-260	HSC	ARF1
SNRNP70	2.01707e-264	0.285047	0.593	0.421	5.64741e-260	HSC	SNRNP70
QARS	2.50979e-264	0.403759	0.404	0.268	7.0269e-260	HSC	QARS
FDFT1	7.25462e-264	0.343258	0.483	0.333	2.03115e-259	HSC	FDFT1
IAH1	7.91852e-264	0.416919	0.35	0.225	2.21703e-259	HSC	IAH1
OARD1	1.13823e-263	0.415505	0.345	0.22	3.1868e-259	HSC	OARD1
CNOT2	4.40791e-263	0.357457	0.416	0.277	1.23413e-258	HSC	CNOT2
MORF4L1	2.43002e-262	0.270881	0.813	0.643	6.80358e-258	HSC	MORF4L1
POLR3GL	6.31944e-262	0.304769	0.457	0.309	1.76932e-257	HSC	POLR3GL
N4BP2L1	6.3753e-262	0.405695	0.361	0.233	1.78496e-257	HSC	N4BP2L1
XIST	9.23388e-262	0.270853	0.447	0.295	2.5853e-257	HSC	XIST
AGGF1	1.36678e-261	0.533848	0.282	0.172	3.82672e-257	HSC	AGGF1
IREB2	2.46149e-261	0.444172	0.343	0.219	6.89167e-257	HSC	IREB2
STX4	2.94704e-261	0.465347	0.266	0.157	8.25111e-257	HSC	STX4
NEK9	3.81272e-261	0.538592	0.261	0.154	1.06749e-256	HSC	NEK9
ARL5A	4.11062e-261	0.33447	0.478	0.329	1.15089e-256	HSC	ARL5A
NQO2	7.51516e-261	0.570178	0.283	0.174	2.1041e-256	HSC	NQO2
RAB1B	1.03655e-260	0.34366	0.397	0.26	2.90213e-256	HSC	RAB1B
NR1H2	1.13123e-260	0.343435	0.375	0.242	3.16722e-256	HSC	NR1H2
DCTPP1	1.56563e-260	0.502003	0.314	0.196	4.38346e-256	HSC	DCTPP1
POLK	3.33005e-260	0.465435	0.293	0.179	9.32348e-256	HSC	POLK
EIF5A	5.3244e-260	0.260818	0.756	0.578	1.49073e-255	HSC	EIF5A
RC3H1	8.32021e-260	0.352082	0.43	0.288	2.32949e-255	HSC	RC3H1
EIF2AK1	1.26065e-259	0.366599	0.383	0.252	3.52956e-255	HSC	EIF2AK1
CTBP2	2.48179e-259	0.552364	0.271	0.163	6.94851e-255	HSC	CTBP2
RSL24D1	4.05544e-259	0.255794	0.825	0.642	1.13544e-254	HSC	RSL24D1
UBE2Q2	1.17718e-258	0.514824	0.266	0.159	3.29587e-254	HSC	UBE2Q2
MSN	1.34465e-258	0.268495	0.71	0.533	3.76475e-254	HSC	MSN
GRSF1	1.5732e-258	0.340783	0.438	0.296	4.40466e-254	HSC	GRSF1
SHKBP1	2.12789e-258	0.289431	0.465	0.314	5.95767e-254	HSC	SHKBP1
PRELID3B	2.4061e-258	0.434403	0.317	0.199	6.73659e-254	HSC	PRELID3B
TRAPPC1	2.86255e-258	0.271904	0.731	0.554	8.01457e-254	HSC	TRAPPC1
CUL5	3.32233e-258	0.426293	0.323	0.204	9.30186e-254	HSC	CUL5
ARHGEF2	4.11452e-258	0.391715	0.396	0.261	1.15198e-253	HSC	ARHGEF2
NDE1	1.55476e-257	0.371084	0.295	0.178	4.35302e-253	HSC	NDE1
RPRD1A	3.69204e-257	0.476478	0.279	0.169	1.0337e-252	HSC	RPRD1A
SND1	9.78509e-257	0.442181	0.379	0.251	2.73963e-252	HSC	SND1
HM13	1.12055e-256	0.299497	0.538	0.376	3.13733e-252	HSC	HM13
BCAP31	1.74793e-256	0.304058	0.618	0.449	4.89385e-252	HSC	BCAP31
RNF115	1.95221e-256	0.410312	0.341	0.219	5.46581e-252	HSC	RNF115
PTPRA	4.67688e-256	0.414553	0.294	0.18	1.30943e-251	HSC	PTPRA
EAF2	1.31549e-255	0.52308	0.309	0.196	3.68312e-251	HSC	EAF2
RCOR3	3.02262e-255	0.528429	0.266	0.159	8.46273e-251	HSC	RCOR3
PSME4	5.73217e-255	0.470154	0.277	0.167	1.60489e-250	HSC	PSME4
UXS1	7.73926e-255	0.509071	0.254	0.151	2.16684e-250	HSC	UXS1
TM2D1	3.53673e-254	0.367121	0.381	0.25	9.90213e-250	HSC	TM2D1
MON2	4.47199e-254	0.45579	0.277	0.167	1.25207e-249	HSC	MON2
SNAP29	1.0575e-253	0.534806	0.266	0.16	2.96079e-249	HSC	SNAP29
LNPEP	1.24341e-253	0.33525	0.415	0.276	3.48129e-249	HSC	LNPEP
ELAVL1	3.15054e-253	0.364722	0.416	0.279	8.82089e-249	HSC	ELAVL1
DMTF1	4.23118e-253	0.479315	0.262	0.156	1.18465e-248	HSC	DMTF1
RHEB	6.6183e-253	0.369276	0.495	0.347	1.85299e-248	HSC	RHEB
VEZF1	1.26302e-252	0.50391	0.274	0.166	3.5362e-248	HSC	VEZF1
FAM192A	4.62785e-252	0.40457	0.371	0.245	1.29571e-247	HSC	FAM192A
LUC7L	1.86745e-251	0.475131	0.286	0.176	5.22849e-247	HSC	LUC7L
TRAM1	1.08677e-250	0.292111	0.588	0.423	3.04274e-246	HSC	TRAM1
CREBZF	1.42321e-250	0.413034	0.308	0.192	3.98469e-246	HSC	CREBZF
RNF19A	2.18497e-250	0.304599	0.31	0.192	6.11748e-246	HSC	RNF19A
MTCH1	2.45898e-250	0.309052	0.458	0.313	6.88466e-246	HSC	MTCH1
PRKAR1A	3.50617e-250	0.256956	0.541	0.379	9.81657e-246	HSC	PRKAR1A
UBA6	2.11452e-249	0.511604	0.279	0.171	5.92024e-245	HSC	UBA6
ZNF638	5.92012e-249	0.369222	0.381	0.251	1.65752e-244	HSC	ZNF638
CTNNBIP1	1.17447e-248	0.508815	0.29	0.18	3.28827e-244	HSC	CTNNBIP1
EFCAB2	2.23801e-248	0.433333	0.296	0.183	6.26598e-244	HSC	EFCAB2
SNX2	2.71888e-248	0.293409	0.437	0.295	7.61231e-244	HSC	SNX2
VDAC3	4.59742e-248	0.311818	0.49	0.335	1.28718e-243	HSC	VDAC3
FBXW11	1.15515e-247	0.476104	0.262	0.157	3.23419e-243	HSC	FBXW11
C11orf98	1.51233e-247	0.463297	0.311	0.196	4.23423e-243	HSC	C11orf98
FES	7.16614e-247	0.322851	0.406	0.27	2.00638e-242	HSC	FES
SDHC	4.22886e-246	0.326854	0.503	0.351	1.184e-241	HSC	SDHC
UROS	7.33162e-246	0.376732	0.33	0.211	2.05271e-241	HSC	UROS
NGLY1	1.63155e-245	0.414737	0.312	0.198	4.56801e-241	HSC	NGLY1
DCUN1D5	3.05314e-245	0.501705	0.287	0.179	8.54819e-241	HSC	DCUN1D5
POLD2	6.04179e-245	0.463097	0.32	0.204	1.69158e-240	HSC	POLD2
DCK	6.94871e-244	0.302809	0.416	0.279	1.9455e-239	HSC	DCK
TMEM218	2.00872e-243	0.581151	0.257	0.156	5.624e-239	HSC	TMEM218
TRPM7	2.54453e-243	0.487945	0.261	0.157	7.12416e-239	HSC	TRPM7
ATRX	2.79689e-243	0.269732	0.537	0.382	7.83075e-239	HSC	ATRX
SLC25A11	3.38399e-243	0.402313	0.36	0.237	9.47451e-239	HSC	SLC25A11
PIEZO1	5.59111e-243	0.479772	0.317	0.204	1.5654e-238	HSC	PIEZO1
SF3B1	7.7299e-243	0.270151	0.662	0.494	2.16422e-238	HSC	SF3B1
NCBP2	8.38886e-243	0.396005	0.356	0.233	2.34871e-238	HSC	NCBP2
OXR1	2.20444e-242	0.463093	0.287	0.178	6.17198e-238	HSC	OXR1
CCNC	3.63201e-242	0.440354	0.292	0.183	1.01689e-237	HSC	CCNC
PLCB2	5.42479e-242	0.365091	0.36	0.233	1.51883e-237	HSC	PLCB2
PMVK	4.18551e-241	0.481164	0.322	0.208	1.17186e-236	HSC	PMVK
RNF7	4.68123e-241	0.257178	0.579	0.413	1.31065e-236	HSC	RNF7
PCIF1	4.71056e-241	0.421773	0.294	0.183	1.31886e-236	HSC	PCIF1
ITFG1	7.34258e-241	0.455308	0.279	0.172	2.05578e-236	HSC	ITFG1
BORCS7	1.8555e-240	0.425896	0.322	0.206	5.19502e-236	HSC	BORCS7
CREBRF	3.69174e-240	0.301583	0.346	0.219	1.03361e-235	HSC	CREBRF
SUMO3	5.08094e-240	0.296772	0.556	0.393	1.42256e-235	HSC	SUMO3
PHF3	2.04971e-239	0.333413	0.409	0.276	5.73879e-235	HSC	PHF3
PHACTR1	6.30084e-239	0.257799	0.334	0.212	1.76411e-234	HSC	PHACTR1
NAPRT	2.91338e-238	0.295956	0.412	0.276	8.15687e-234	HSC	NAPRT
HNRNPF	3.15947e-238	0.255308	0.721	0.534	8.84589e-234	HSC	HNRNPF
METTL17	8.21807e-238	0.415193	0.312	0.199	2.3009e-233	HSC	METTL17
RNF138	8.64424e-238	0.329027	0.378	0.25	2.42022e-233	HSC	RNF138
THOC2	4.84276e-237	0.338196	0.429	0.295	1.35588e-232	HSC	THOC2
DKC1	8.57963e-237	0.381067	0.346	0.225	2.40213e-232	HSC	DKC1
DYNLRB1	9.7949e-237	0.295782	0.559	0.401	2.74238e-232	HSC	DYNLRB1
CDK4	1.26312e-236	0.291645	0.426	0.281	3.53647e-232	HSC	CDK4
TMEM106B	5.28598e-236	0.414897	0.255	0.152	1.47997e-231	HSC	TMEM106B
PEX2	6.18772e-236	0.460758	0.277	0.171	1.73244e-231	HSC	PEX2
PRMT1	9.53828e-236	0.316917	0.417	0.282	2.67053e-231	HSC	PRMT1
LAMTOR3	1.26348e-235	0.422213	0.308	0.196	3.5375e-231	HSC	LAMTOR3
ABRACL	2.89463e-235	0.256237	0.756	0.571	8.10439e-231	HSC	ABRACL
TAF12	1.03416e-234	0.405984	0.343	0.224	2.89544e-230	HSC	TAF12
ELF2	1.38312e-233	0.303439	0.416	0.282	3.87245e-229	HSC	ELF2
ADH5	2.56196e-233	0.403961	0.331	0.215	7.17299e-229	HSC	ADH5
ADAM17	2.7863e-233	0.489676	0.279	0.172	7.80108e-229	HSC	ADAM17
FOPNL	4.32018e-233	0.482556	0.282	0.177	1.20956e-228	HSC	FOPNL
PPP1R21	1.14529e-232	0.442768	0.265	0.161	3.20659e-228	HSC	PPP1R21
MOB4	2.61209e-232	0.323757	0.318	0.202	7.31334e-228	HSC	MOB4
ARL16	2.74724e-232	0.366054	0.299	0.189	7.69173e-228	HSC	ARL16
YY1	5.3286e-232	0.326239	0.502	0.357	1.4919e-227	HSC	YY1
UBR5	6.81287e-232	0.456182	0.294	0.185	1.90747e-227	HSC	UBR5
PHB	1.4349e-231	0.310032	0.447	0.306	4.01742e-227	HSC	PHB
NDUFS3	1.50406e-231	0.358233	0.414	0.282	4.21107e-227	HSC	NDUFS3
LSM4	2.69534e-231	0.258572	0.615	0.437	7.54641e-227	HSC	LSM4
BRD3	3.49001e-231	0.474668	0.288	0.182	9.77133e-227	HSC	BRD3
TRA2A	2.15705e-230	0.284946	0.539	0.389	6.03931e-226	HSC	TRA2A
SF3B6	2.21587e-230	0.250899	0.672	0.494	6.20398e-226	HSC	SF3B6
FNDC3B	2.27816e-230	0.409008	0.379	0.255	6.3784e-226	HSC	FNDC3B
EXOC7	2.61892e-229	0.419047	0.276	0.17	7.33247e-225	HSC	EXOC7
TRIM56	1.0174e-228	0.37096	0.338	0.221	2.84851e-224	HSC	TRIM56
ACBD6	1.53972e-228	0.422908	0.302	0.193	4.3109e-224	HSC	ACBD6
COA5	1.81887e-228	0.475033	0.271	0.169	5.09247e-224	HSC	COA5
CERS6	2.58368e-228	0.552492	0.259	0.16	7.23378e-224	HSC	CERS6
SNHG15	4.91153e-228	0.298148	0.377	0.249	1.37513e-223	HSC	SNHG15
PDAP1	3.92063e-227	0.291546	0.418	0.284	1.0977e-222	HSC	PDAP1
PDE7A	4.56497e-227	0.31237	0.337	0.218	1.2781e-222	HSC	PDE7A
PRICKLE4	6.69153e-227	0.535339	0.272	0.17	1.87349e-222	HSC	PRICKLE4
PRPF40A	1.09737e-226	0.300022	0.537	0.387	3.07241e-222	HSC	PRPF40A
CCT4	1.25662e-226	0.283624	0.632	0.466	3.51829e-222	HSC	CCT4
ACIN1	1.45326e-226	0.33886	0.383	0.257	4.06883e-222	HSC	ACIN1
PRPF6	3.28702e-226	0.335745	0.39	0.263	9.20301e-222	HSC	PRPF6
ZNRD1	1.47869e-225	0.337089	0.399	0.271	4.14004e-221	HSC	ZNRD1
CYLD	2.00889e-225	0.25375	0.358	0.232	5.62449e-221	HSC	CYLD
PPP1R12A	2.55539e-225	0.291726	0.453	0.315	7.15458e-221	HSC	PPP1R12A
ERLIN1	3.39666e-225	0.509143	0.26	0.161	9.50998e-221	HSC	ERLIN1
PPP1R11	8.42156e-225	0.326143	0.359	0.237	2.35787e-220	HSC	PPP1R11
EIF3I	2.93184e-224	0.30024	0.548	0.395	8.20855e-220	HSC	EIF3I
TOP2B	5.65232e-224	0.371427	0.386	0.262	1.58254e-219	HSC	TOP2B
UBQLN2	8.80482e-224	0.341459	0.272	0.166	2.46517e-219	HSC	UBQLN2
SNX5	9.46269e-224	0.342284	0.398	0.272	2.64936e-219	HSC	SNX5
CPSF7	2.50777e-223	0.391447	0.315	0.204	7.02127e-219	HSC	CPSF7
USP4	8.56138e-223	0.371615	0.318	0.205	2.39702e-218	HSC	USP4
ECHS1	2.28696e-222	0.35566	0.386	0.261	6.40303e-218	HSC	ECHS1
SUMO1	6.73181e-222	0.253136	0.695	0.519	1.88477e-217	HSC	SUMO1
MRPL18	6.74492e-221	0.367528	0.374	0.253	1.88844e-216	HSC	MRPL18
GNPAT	1.82228e-220	0.447099	0.269	0.168	5.10203e-216	HSC	GNPAT
C22orf39	1.94018e-219	0.401097	0.306	0.198	5.43211e-215	HSC	C22orf39
CNOT6L	4.71854e-219	0.329149	0.306	0.195	1.3211e-214	HSC	CNOT6L
SETD2	5.29618e-219	0.417046	0.283	0.179	1.48283e-214	HSC	SETD2
KXD1	7.43719e-219	0.335805	0.4	0.274	2.08226e-214	HSC	KXD1
CS	7.77634e-219	0.39037	0.346	0.23	2.17722e-214	HSC	CS
AGO3	2.99334e-218	0.375822	0.308	0.197	8.38075e-214	HSC	AGO3
IGBP1	3.97401e-218	0.294953	0.429	0.295	1.11264e-213	HSC	IGBP1
VPS26B	6.64797e-218	0.421371	0.262	0.163	1.8613e-213	HSC	VPS26B
VPS13C	1.61177e-217	0.300215	0.394	0.265	4.51264e-213	HSC	VPS13C
LONP2	3.86667e-217	0.346916	0.295	0.188	1.08259e-212	HSC	LONP2
UBR2	8.10661e-217	0.292847	0.304	0.192	2.26969e-212	HSC	UBR2
NAA50	1.98675e-216	0.403107	0.321	0.211	5.5625e-212	HSC	NAA50
PTRHD1	1.54415e-215	0.300224	0.443	0.308	4.32331e-211	HSC	PTRHD1
CASC4	5.1133e-215	0.432221	0.262	0.163	1.43162e-210	HSC	CASC4
PAFAH1B2	1.49756e-214	0.425708	0.28	0.177	4.19287e-210	HSC	PAFAH1B2
EXOSC5	2.80846e-214	0.509486	0.271	0.172	7.86313e-210	HSC	EXOSC5
CDK10	4.05471e-214	0.403219	0.264	0.165	1.13524e-209	HSC	CDK10
MAPK1IP1L	5.42753e-214	0.274848	0.442	0.308	1.5196e-209	HSC	MAPK1IP1L
NCOA3	1.66252e-213	0.27534	0.303	0.192	4.65473e-209	HSC	NCOA3
RAB5C	2.2863e-213	0.26018	0.502	0.357	6.40117e-209	HSC	RAB5C
MANBA	3.26301e-213	0.334282	0.346	0.228	9.13579e-209	HSC	MANBA
NFE2L2	4.07064e-213	0.308065	0.375	0.253	1.1397e-208	HSC	NFE2L2
EMC10	7.00218e-213	0.2507	0.451	0.314	1.96047e-208	HSC	EMC10
PPP3R1	7.50035e-213	0.353906	0.322	0.21	2.09995e-208	HSC	PPP3R1
USP33	1.52731e-212	0.347134	0.327	0.214	4.27615e-208	HSC	USP33
PIH1D1	2.17631e-212	0.335244	0.384	0.262	6.09324e-208	HSC	PIH1D1
CHST11	2.76638e-212	0.428581	0.29	0.186	7.74531e-208	HSC	CHST11
CDC123	2.00988e-211	0.393148	0.317	0.208	5.62727e-207	HSC	CDC123
NCKAP1L	2.71676e-211	0.255651	0.481	0.337	7.60639e-207	HSC	NCKAP1L
PMPCB	2.88298e-211	0.325545	0.366	0.246	8.07177e-207	HSC	PMPCB
CDV3	3.54479e-211	0.337481	0.379	0.258	9.92469e-207	HSC	CDV3
WDR45	6.66549e-211	0.408996	0.267	0.167	1.8662e-206	HSC	WDR45
RAB18	7.9838e-211	0.340176	0.33	0.217	2.2353e-206	HSC	RAB18
BIRC2	1.88856e-210	0.298113	0.332	0.216	5.28758e-206	HSC	BIRC2
PYGL	3.36199e-210	0.362205	0.296	0.19	9.41289e-206	HSC	PYGL
PITPNB	1.42502e-209	0.440329	0.253	0.157	3.98977e-205	HSC	PITPNB
YIF1A	1.58985e-209	0.406739	0.304	0.199	4.45127e-205	HSC	YIF1A
CPSF3L	1.96883e-209	0.38492	0.284	0.181	5.51232e-205	HSC	CPSF3L
DNPEP	2.68492e-209	0.405524	0.283	0.182	7.51724e-205	HSC	DNPEP
CALCOCO1	5.42537e-209	0.251136	0.269	0.166	1.519e-204	HSC	CALCOCO1
TARDBP	7.63737e-209	0.305397	0.374	0.254	2.13831e-204	HSC	TARDBP
SDHD	7.9782e-208	0.2867	0.449	0.314	2.23374e-203	HSC	SDHD
ISOC2	1.12691e-207	0.530693	0.253	0.16	3.15512e-203	HSC	ISOC2
UBE2K	1.92649e-207	0.350028	0.366	0.249	5.3938e-203	HSC	UBE2K
ECH1	2.37909e-207	0.298209	0.503	0.363	6.66098e-203	HSC	ECH1
CCT2	2.57216e-207	0.259728	0.496	0.348	7.20155e-203	HSC	CCT2
PIN4	2.90466e-207	0.362432	0.341	0.229	8.13246e-203	HSC	PIN4
CISD2	3.79175e-207	0.334885	0.393	0.273	1.06162e-202	HSC	CISD2
PTP4A1	4.08075e-207	0.283461	0.435	0.303	1.14253e-202	HSC	PTP4A1
DLD	4.23658e-207	0.437999	0.284	0.183	1.18616e-202	HSC	DLD
COMMD2	5.49126e-207	0.404588	0.258	0.161	1.53744e-202	HSC	COMMD2
RPL7L1	1.77055e-206	0.349162	0.361	0.245	4.95718e-202	HSC	RPL7L1
CCDC14	3.65274e-206	0.436798	0.307	0.203	1.02269e-201	HSC	CCDC14
C5orf24	6.26831e-206	0.442484	0.27	0.172	1.755e-201	HSC	C5orf24
SPEN	7.72539e-206	0.364512	0.33	0.219	2.16295e-201	HSC	SPEN
TXNDC12	1.51325e-205	0.306751	0.396	0.271	4.23679e-201	HSC	TXNDC12
DUSP23	1.70811e-205	0.278783	0.42	0.291	4.78237e-201	HSC	DUSP23
SREK1	1.84917e-205	0.287275	0.432	0.302	5.17731e-201	HSC	SREK1
KCTD20	8.93886e-205	0.433637	0.27	0.172	2.5027e-200	HSC	KCTD20
TAOK1	1.79826e-204	0.382475	0.3	0.194	5.03476e-200	HSC	TAOK1
FAM129A	2.08662e-204	0.355041	0.289	0.187	5.84213e-200	HSC	FAM129A
PPA2	3.19955e-204	0.338648	0.376	0.256	8.95809e-200	HSC	PPA2
TACC1	5.22457e-204	0.347673	0.362	0.245	1.46278e-199	HSC	TACC1
TMCO1	6.13392e-204	0.259891	0.517	0.373	1.71737e-199	HSC	TMCO1
MRFAP1L1	8.98622e-204	0.415629	0.261	0.164	2.51596e-199	HSC	MRFAP1L1
IFNAR2	1.13087e-203	0.315041	0.342	0.228	3.16622e-199	HSC	IFNAR2
MRPS25	1.52344e-203	0.412669	0.303	0.199	4.26533e-199	HSC	MRPS25
FOXN2	1.97916e-203	0.36443	0.299	0.193	5.54124e-199	HSC	FOXN2
HELZ	2.87383e-203	0.279812	0.359	0.24	8.04616e-199	HSC	HELZ
SSNA1	3.37699e-203	0.263922	0.502	0.362	9.45491e-199	HSC	SSNA1
NFIC	5.49952e-203	0.399835	0.326	0.218	1.53976e-198	HSC	NFIC
FAM204A	5.65057e-203	0.305233	0.376	0.257	1.58205e-198	HSC	FAM204A
CRIPT	1.4132e-202	0.449119	0.278	0.18	3.95668e-198	HSC	CRIPT
NUDT21	1.46842e-202	0.301474	0.389	0.267	4.11127e-198	HSC	NUDT21
GDE1	8.67138e-202	0.481514	0.252	0.159	2.42781e-197	HSC	GDE1
COA3	1.75631e-201	0.298306	0.411	0.286	4.91733e-197	HSC	COA3
MRPS36	1.97968e-201	0.311148	0.376	0.258	5.5427e-197	HSC	MRPS36
POLR2E	2.56158e-201	0.256357	0.486	0.344	7.17191e-197	HSC	POLR2E
NMRAL1	3.27127e-201	0.413664	0.294	0.193	9.1589e-197	HSC	NMRAL1
DDX50	7.1532e-201	0.333812	0.312	0.205	2.00275e-196	HSC	DDX50
KLHDC3	3.18772e-200	0.385203	0.301	0.197	8.92498e-196	HSC	KLHDC3
PRPF38A	5.7719e-200	0.338268	0.341	0.23	1.61602e-195	HSC	PRPF38A
NDUFB5	1.75e-199	0.266843	0.567	0.416	4.89965e-195	HSC	NDUFB5
MVB12A	5.54913e-199	0.38767	0.26	0.164	1.55364e-194	HSC	MVB12A
VPS26A	6.09318e-199	0.330222	0.313	0.207	1.70597e-194	HSC	VPS26A
CIAO1	6.23149e-199	0.37538	0.293	0.192	1.74469e-194	HSC	CIAO1
DDX42	5.24063e-198	0.451537	0.261	0.167	1.46727e-193	HSC	DDX42
DYNC1H1	6.6962e-198	0.273841	0.36	0.244	1.8748e-193	HSC	DYNC1H1
TMEM256	6.69986e-198	0.266293	0.535	0.39	1.87583e-193	HSC	TMEM256
CAPNS1	8.01583e-198	0.25623	0.433	0.304	2.24427e-193	HSC	CAPNS1
PPP6R3	1.24284e-197	0.36423	0.27	0.172	3.47972e-193	HSC	PPP6R3
SMARCA5	8.79421e-197	0.298296	0.369	0.253	2.4622e-192	HSC	SMARCA5
ZNF593	9.27959e-197	0.393904	0.314	0.211	2.5981e-192	HSC	ZNF593
NDUFAF3	1.59789e-196	0.257528	0.491	0.352	4.47377e-192	HSC	NDUFAF3
ZFC3H1	1.65453e-195	0.319727	0.306	0.2	4.63235e-191	HSC	ZFC3H1
LYRM2	3.57427e-195	0.347919	0.293	0.192	1.00073e-190	HSC	LYRM2
ATXN2	3.73642e-195	0.41563	0.266	0.171	1.04612e-190	HSC	ATXN2
COMMD1	1.1451e-194	0.349593	0.293	0.193	3.20605e-190	HSC	COMMD1
PHF21A	1.22662e-194	0.374197	0.261	0.164	3.43428e-190	HSC	PHF21A
ADSL	1.46041e-194	0.327206	0.338	0.228	4.08887e-190	HSC	ADSL
LUC7L2	7.21187e-194	0.298806	0.373	0.257	2.01918e-189	HSC	LUC7L2
SZRD1	3.56953e-193	0.323413	0.333	0.223	9.99396e-189	HSC	SZRD1
ANKLE2	4.70639e-193	0.397175	0.25	0.157	1.3177e-188	HSC	ANKLE2
CYB5B	5.77015e-193	0.361822	0.296	0.195	1.61553e-188	HSC	CYB5B
TSN	5.82035e-193	0.385855	0.319	0.215	1.62958e-188	HSC	TSN
DNAJC2	7.95375e-192	0.389947	0.284	0.186	2.22689e-187	HSC	DNAJC2
ABCE1	1.11917e-191	0.381626	0.304	0.202	3.13345e-187	HSC	ABCE1
ATXN10	5.15679e-191	0.333181	0.354	0.242	1.4438e-186	HSC	ATXN10
NECAP2	5.44142e-191	0.291517	0.317	0.209	1.52349e-186	HSC	NECAP2
BIRC6	2.10889e-190	0.273876	0.375	0.258	5.90447e-186	HSC	BIRC6
TAZ	4.18878e-190	0.332877	0.287	0.186	1.17278e-185	HSC	TAZ
HSPA4	2.93494e-189	0.403	0.286	0.189	8.21726e-185	HSC	HSPA4
TROVE2	7.11882e-189	0.284469	0.345	0.234	1.99313e-184	HSC	TROVE2
PYCR2	8.47012e-189	0.389916	0.254	0.162	2.37146e-184	HSC	PYCR2
STX16	1.96024e-188	0.253403	0.369	0.251	5.48827e-184	HSC	STX16
CCNT1	2.27232e-188	0.3598	0.275	0.177	6.36204e-184	HSC	CCNT1
PTGES2	2.55511e-188	0.406605	0.253	0.162	7.1538e-184	HSC	PTGES2
SHARPIN	2.63641e-188	0.301663	0.336	0.228	7.38142e-184	HSC	SHARPIN
CNOT8	2.88844e-188	0.331149	0.334	0.226	8.08706e-184	HSC	CNOT8
CD44	4.39523e-188	0.402763	0.769	0.647	1.23058e-183	HSC	CD44
STK25	7.78713e-188	0.39373	0.257	0.165	2.18024e-183	HSC	STK25
TUG1	1.44055e-187	0.449954	0.259	0.166	4.03325e-183	HSC	TUG1
TFG	1.54694e-187	0.437497	0.27	0.176	4.33111e-183	HSC	TFG
SLC38A10	2.80965e-187	0.32469	0.38	0.265	7.86645e-183	HSC	SLC38A10
ARID4A	3.8885e-187	0.305224	0.285	0.185	1.0887e-182	HSC	ARID4A
SMAD2	4.41495e-187	0.331869	0.311	0.208	1.2361e-182	HSC	SMAD2
NIPBL	5.69731e-187	0.253688	0.387	0.268	1.59513e-182	HSC	NIPBL
ARFGAP2	6.35528e-187	0.294942	0.326	0.219	1.77935e-182	HSC	ARFGAP2
MTCH2	8.02523e-187	0.336267	0.375	0.261	2.2469e-182	HSC	MTCH2
STRA13	2.98e-186	0.277403	0.34	0.229	8.3434e-182	HSC	STRA13
YLPM1	1.05926e-185	0.443596	0.254	0.163	2.96572e-181	HSC	YLPM1
GNPTG	2.02809e-185	0.334096	0.325	0.219	5.67823e-181	HSC	GNPTG
ATF3	2.35451e-185	0.583948	0.278	0.185	6.59216e-181	HSC	ATF3
CSNK2A1	4.04258e-185	0.339663	0.321	0.217	1.13184e-180	HSC	CSNK2A1
RPAIN	4.11848e-185	0.280012	0.366	0.253	1.15309e-180	HSC	RPAIN
ATP6AP1	5.73185e-185	0.282504	0.416	0.294	1.6048e-180	HSC	ATP6AP1
SCAMP3	6.35001e-185	0.313015	0.316	0.212	1.77788e-180	HSC	SCAMP3
FGD5-AS1	8.71144e-185	0.412499	0.276	0.181	2.43903e-180	HSC	FGD5-AS1
NELFCD	1.15139e-184	0.312256	0.271	0.175	3.22366e-180	HSC	NELFCD
H1FX	1.58181e-184	0.265501	0.54	0.409	4.42875e-180	HSC	H1FX
ACTR10	6.81228e-184	0.330891	0.301	0.2	1.9073e-179	HSC	ACTR10
HUWE1	1.09363e-183	0.353231	0.308	0.207	3.06194e-179	HSC	HUWE1
FXN	1.27214e-183	0.44738	0.254	0.164	3.56173e-179	HSC	FXN
CYB5R4	2.22711e-183	0.290956	0.311	0.207	6.23546e-179	HSC	CYB5R4
YTHDC1	2.58741e-183	0.261522	0.42	0.298	7.24424e-179	HSC	YTHDC1
GCSH	2.59597e-183	0.468083	0.253	0.163	7.26821e-179	HSC	GCSH
HSD17B4	3.23968e-183	0.445849	0.251	0.161	9.07045e-179	HSC	HSD17B4
CHMP5	3.95504e-183	0.253215	0.431	0.306	1.10733e-178	HSC	CHMP5
PAFAH1B1	4.05889e-183	0.275918	0.349	0.238	1.13641e-178	HSC	PAFAH1B1
CPNE3	5.50924e-182	0.267473	0.313	0.208	1.54248e-177	HSC	CPNE3
GATAD2B	1.98577e-181	0.373208	0.25	0.159	5.55977e-177	HSC	GATAD2B
MRPS18B	3.06033e-181	0.349841	0.316	0.214	8.56831e-177	HSC	MRPS18B
ARSA	3.48639e-181	0.35388	0.252	0.16	9.76119e-177	HSC	ARSA
U2AF2	3.53548e-181	0.291516	0.332	0.226	9.89865e-177	HSC	U2AF2
GID8	5.84957e-181	0.286415	0.353	0.243	1.63776e-176	HSC	GID8
ZNF292	1.42754e-180	0.260795	0.379	0.264	3.99683e-176	HSC	ZNF292
GOLGB1	1.2593e-179	0.361557	0.252	0.162	3.52579e-175	HSC	GOLGB1
CCNG1	1.44685e-179	0.389395	0.427	0.308	4.05088e-175	HSC	CCNG1
RLIM	1.77297e-179	0.34554	0.293	0.194	4.96396e-175	HSC	RLIM
G3BP1	1.5188e-178	0.257136	0.423	0.301	4.25232e-174	HSC	G3BP1
2025-03-07	2.76956e-177	0.254946	0.358	0.246	7.75421e-173	HSC	2025-03-07
CERS2	1.47091e-176	0.349169	0.31	0.21	4.11826e-172	HSC	CERS2
AHCYL1	2.36599e-176	0.464854	0.25	0.162	6.62429e-172	HSC	AHCYL1
GORASP2	4.7137e-176	0.390224	0.265	0.174	1.31974e-171	HSC	GORASP2
RNF114	6.43915e-176	0.256415	0.391	0.274	1.80283e-171	HSC	RNF114
PSME3	7.48643e-176	0.398494	0.268	0.177	2.09605e-171	HSC	PSME3
CNTRL	1.49447e-175	0.305065	0.341	0.234	4.18421e-171	HSC	CNTRL
ME2	2.53566e-175	0.309047	0.292	0.195	7.09934e-171	HSC	ME2
TIPRL	1.19455e-174	0.315026	0.331	0.228	3.3445e-170	HSC	TIPRL
LYSMD2	2.31754e-174	0.28835	0.328	0.222	6.48864e-170	HSC	LYSMD2
ZNF644	4.33399e-174	0.302324	0.293	0.195	1.21343e-169	HSC	ZNF644
PSMD3	7.18227e-174	0.347383	0.289	0.194	2.01089e-169	HSC	PSMD3
FIP1L1	1.30921e-173	0.316274	0.273	0.18	3.66554e-169	HSC	FIP1L1
VCL	1.5289e-173	0.304681	0.255	0.163	4.28061e-169	HSC	VCL
GTF2F1	1.66382e-173	0.301558	0.324	0.222	4.65837e-169	HSC	GTF2F1
MAN1A2	2.02804e-173	0.327723	0.291	0.195	5.67812e-169	HSC	MAN1A2
AASDHPPT	3.14388e-172	0.365997	0.263	0.173	8.80224e-168	HSC	AASDHPPT
TSEN15	4.22579e-172	0.422009	0.255	0.168	1.18314e-167	HSC	TSEN15
SUPT6H	4.75667e-172	0.369524	0.261	0.17	1.33177e-167	HSC	SUPT6H
IMP3	9.73459e-171	0.289386	0.399	0.286	2.72549e-166	HSC	IMP3
NCOA7	1.29462e-170	0.376586	0.266	0.175	3.62469e-166	HSC	NCOA7
FAM162A	1.69456e-170	0.260627	0.333	0.229	4.74444e-166	HSC	FAM162A
HIST1H1C	5.62747e-170	0.37105	0.291	0.199	1.57558e-165	HSC	HIST1H1C
TACC3	1.2817e-169	0.299904	0.282	0.186	3.58851e-165	HSC	TACC3
GIT2	2.13339e-169	0.253866	0.354	0.245	5.97306e-165	HSC	GIT2
DAXX	7.3892e-169	0.328218	0.252	0.164	2.06883e-164	HSC	DAXX
CEP57	7.94974e-169	0.299883	0.345	0.241	2.22577e-164	HSC	CEP57
YY1AP1	1.12286e-168	0.332621	0.279	0.186	3.14378e-164	HSC	YY1AP1
CDC26	1.32986e-167	0.268496	0.353	0.247	3.72334e-163	HSC	CDC26
LYPLA2	1.48206e-167	0.302389	0.282	0.188	4.14946e-163	HSC	LYPLA2
PQBP1	9.00518e-167	0.251329	0.403	0.288	2.52127e-162	HSC	PQBP1
ETFB	6.36839e-166	0.252324	0.456	0.331	1.78302e-161	HSC	ETFB
RAP1GDS1	1.98061e-165	0.328123	0.253	0.166	5.5453e-161	HSC	RAP1GDS1
XRN1	2.66018e-165	0.250085	0.261	0.17	7.44797e-161	HSC	XRN1
VPS4A	3.4894e-165	0.312723	0.275	0.183	9.76962e-161	HSC	VPS4A
PKN2	6.39377e-165	0.26279	0.312	0.212	1.79013e-160	HSC	PKN2
ZSWIM7	7.557e-165	0.342663	0.303	0.208	2.11581e-160	HSC	ZSWIM7
VPS72	1.4318e-164	0.415327	0.251	0.165	4.00875e-160	HSC	VPS72
SMNDC1	1.68888e-164	0.285002	0.292	0.197	4.72852e-160	HSC	SMNDC1
PIGT	1.07287e-163	0.321533	0.301	0.205	3.00381e-159	HSC	PIGT
KAT8	1.65802e-163	0.295178	0.288	0.193	4.64212e-159	HSC	KAT8
NIFK	3.59139e-163	0.29961	0.339	0.237	1.00552e-158	HSC	NIFK
CCAR1	3.72783e-163	0.251667	0.367	0.259	1.04372e-158	HSC	CCAR1
SDF2	1.04442e-162	0.254246	0.288	0.193	2.92415e-158	HSC	SDF2
IMP4	1.55802e-162	0.308391	0.322	0.224	4.36213e-158	HSC	IMP4
IGFBP7	6.40111e-162	0.284852	0.385	0.273	1.79218e-157	HSC	IGFBP7
ERLEC1	7.43946e-162	0.318667	0.263	0.175	2.0829e-157	HSC	ERLEC1
PRDX1	7.61432e-162	0.676822	0.697	0.566	2.13186e-157	HSC	PRDX1
MLEC	7.49409e-161	0.251883	0.42	0.302	2.09819e-156	HSC	MLEC
PRKCD	1.01841e-160	0.320288	0.272	0.181	2.85134e-156	HSC	PRKCD
TYW3	1.18679e-160	0.40504	0.251	0.167	3.32277e-156	HSC	TYW3
POGZ	1.38391e-160	0.305596	0.311	0.214	3.87467e-156	HSC	POGZ
C1orf123	4.08438e-160	0.345307	0.269	0.18	1.14354e-155	HSC	C1orf123
HDLBP	4.76471e-160	0.290097	0.394	0.284	1.33402e-155	HSC	HDLBP
IER3IP1	1.12771e-159	0.269166	0.413	0.301	3.15737e-155	HSC	IER3IP1
MRPS14	1.07675e-158	0.394023	0.257	0.172	3.01467e-154	HSC	MRPS14
MYCBP	6.3501e-158	0.341348	0.308	0.214	1.7779e-153	HSC	MYCBP
PUM1	1.10583e-157	0.271207	0.318	0.22	3.0961e-153	HSC	PUM1
CACUL1	1.35716e-157	0.301457	0.254	0.167	3.79978e-153	HSC	CACUL1
ADI1	1.9169e-157	0.283882	0.398	0.287	5.36693e-153	HSC	ADI1
CCDC57	2.05613e-157	0.278819	0.293	0.198	5.75675e-153	HSC	CCDC57
UBE2G2	4.364e-157	0.269621	0.366	0.261	1.22183e-152	HSC	UBE2G2
PWP1	6.60687e-157	0.310024	0.265	0.177	1.84979e-152	HSC	PWP1
TLK1	3.87477e-156	0.312962	0.252	0.167	1.08486e-151	HSC	TLK1
WIPI2	1.32356e-155	0.325116	0.317	0.222	3.7057e-151	HSC	WIPI2
PPP2R5E	1.15121e-154	0.276	0.289	0.196	3.22315e-150	HSC	PPP2R5E
ATIC	1.91116e-154	0.334588	0.272	0.184	5.35085e-150	HSC	ATIC
ZFR	4.62702e-154	0.263872	0.309	0.213	1.29547e-149	HSC	ZFR
API5	6.55064e-154	0.316922	0.262	0.175	1.83405e-149	HSC	API5
MRPL37	3.08295e-153	0.285818	0.33	0.231	8.63164e-149	HSC	MRPL37
AKR7A2	7.69466e-153	0.255456	0.357	0.251	2.15435e-148	HSC	AKR7A2
USP14	2.4855e-152	0.270474	0.311	0.216	6.95892e-148	HSC	USP14
CREB1	2.77671e-152	0.294091	0.298	0.205	7.77423e-148	HSC	CREB1
C12orf10	1.56999e-151	0.324502	0.281	0.192	4.39565e-147	HSC	C12orf10
MRPL27	2.29311e-149	0.352611	0.288	0.2	6.42024e-145	HSC	MRPL27
TRIM27	2.66573e-149	0.300399	0.304	0.212	7.4635e-145	HSC	TRIM27
HIST1H1E	5.03943e-149	0.343113	0.282	0.194	1.41094e-144	HSC	HIST1H1E
MRPS16	1.42203e-147	0.259159	0.352	0.251	3.98141e-143	HSC	MRPS16
AHSA1	2.42784e-147	0.262265	0.287	0.196	6.79746e-143	HSC	AHSA1
UBE2F	1.25647e-146	0.263827	0.279	0.19	3.51786e-142	HSC	UBE2F
HINT2	3.24318e-146	0.268454	0.328	0.233	9.08027e-142	HSC	HINT2
CTBS	8.48031e-146	0.255563	0.29	0.199	2.37432e-141	HSC	CTBS
IPO5	2.6377e-145	0.327827	0.278	0.191	7.38502e-141	HSC	IPO5
CUL4A	2.90445e-145	0.285563	0.285	0.196	8.13188e-141	HSC	CUL4A
RFWD2	3.95048e-145	0.263633	0.26	0.174	1.10605e-140	HSC	RFWD2
DDA1	3.44809e-144	0.2772	0.266	0.18	9.65397e-140	HSC	DDA1
VPS25	3.79524e-144	0.35988	0.26	0.178	1.06259e-139	HSC	VPS25
CLASRP	8.18423e-143	0.265923	0.281	0.194	2.29142e-138	HSC	CLASRP
PAFAH1B3	2.14428e-142	0.382013	0.263	0.182	6.00355e-138	HSC	PAFAH1B3
IARS	2.0337e-140	0.292053	0.251	0.17	5.69396e-136	HSC	IARS
RUVBL2	5.25771e-139	0.296958	0.29	0.202	1.47205e-134	HSC	RUVBL2
SCAF4	2.11351e-138	0.266441	0.253	0.171	5.91741e-134	HSC	SCAF4
COPB2	4.40314e-137	0.307221	0.276	0.191	1.23279e-132	HSC	COPB2
ZDHHC6	9.39936e-137	0.258096	0.252	0.171	2.63163e-132	HSC	ZDHHC6
TUBGCP2	1.28531e-135	0.254857	0.279	0.193	3.5986e-131	HSC	TUBGCP2
SLC25A1	2.0846e-134	0.340552	0.284	0.2	5.83647e-130	HSC	SLC25A1
VAMP3	2.30614e-134	0.277782	0.264	0.181	6.45674e-130	HSC	VAMP3
IPO7	5.74935e-133	0.28005	0.303	0.216	1.6097e-128	HSC	IPO7
TM9SF3	1.40544e-132	0.28566	0.28	0.196	3.93495e-128	HSC	TM9SF3
UBE2G1	8.62592e-132	0.273465	0.26	0.179	2.41509e-127	HSC	UBE2G1
BFAR	9.23332e-132	0.252051	0.268	0.185	2.58515e-127	HSC	BFAR
VIMP	3.35263e-127	0.255956	0.262	0.18	9.3867e-123	HSC	VIMP
SNX1	5.33173e-125	0.250219	0.262	0.182	1.49278e-120	HSC	SNX1
TXNL4A	4.52649e-124	0.2691	0.292	0.208	1.26733e-119	HSC	TXNL4A
PAM16	7.43275e-122	0.263209	0.253	0.175	2.08102e-117	HSC	PAM16
CHID1	3.0456e-116	0.273491	0.273	0.195	8.52707e-112	HSC	CHID1
LARP1	4.02111e-116	0.286179	0.291	0.21	1.12583e-111	HSC	LARP1
CHCHD1	6.23772e-114	0.255909	0.278	0.2	1.74644e-109	HSC	CHCHD1
SARNP	3.17482e-113	0.293329	0.251	0.177	8.88887e-109	HSC	SARNP
MRPL24	7.35723e-112	0.271474	0.262	0.187	2.05988e-107	HSC	MRPL24
MYC	6.61505e-107	0.290435	0.282	0.205	1.85208e-102	HSC	MYC
NDUFA7	1.95908e-98	0.251717	0.278	0.206	5.48504e-94	HSC	NDUFA7
H1F0	5.87384e-97	0.342508	0.261	0.193	1.64456e-92	HSC	H1F0
RCC2	1.0712e-94	0.292483	0.258	0.19	2.99915e-90	HSC	RCC2
CD36	7.69902e-57	1.07602	0.264	0.234	2.15557e-52	HSC	CD36
FCN1	0	5.37058	0.885	0.066	0	Mono/Marco	FCN1
VCAN	0	5.01173	0.821	0.062	0	Mono/Marco	VCAN
S100A8	0	2.62557	0.963	0.236	0	Mono/Marco	S100A8
S100A9	0	3.19849	0.975	0.25	0	Mono/Marco	S100A9
MNDA	0	3.30513	0.869	0.16	0	Mono/Marco	MNDA
FCER1G	0	3.5299	0.954	0.302	0	Mono/Marco	FCER1G
S100A12	0	2.60729	0.725	0.074	0	Mono/Marco	S100A12
CYBB	0	4.08952	0.75	0.101	0	Mono/Marco	CYBB
IFI30	0	4.66408	0.756	0.107	0	Mono/Marco	IFI30
MS4A6A	0	3.30798	0.739	0.107	0	Mono/Marco	MS4A6A
KLF4	0	3.86252	0.715	0.108	0	Mono/Marco	KLF4
LYZ	0	3.1949	0.983	0.377	0	Mono/Marco	LYZ
SERPINA1	0	4.62401	0.673	0.073	0	Mono/Marco	SERPINA1
CD68	0	3.62555	0.791	0.191	0	Mono/Marco	CD68
TYMP	0	3.32656	0.899	0.303	0	Mono/Marco	TYMP
CD14	0	4.52468	0.613	0.03	0	Mono/Marco	CD14
CLEC7A	0	4.62452	0.622	0.048	0	Mono/Marco	CLEC7A
MPEG1	0	4.7443	0.611	0.042	0	Mono/Marco	MPEG1
NCF2	0	3.68629	0.665	0.098	0	Mono/Marco	NCF2
CTSS	0	4.07987	0.966	0.411	0	Mono/Marco	CTSS
FGL2	0	4.34533	0.6	0.057	0	Mono/Marco	FGL2
FGR	0	3.37095	0.676	0.141	0	Mono/Marco	FGR
S100A11	0	2.99067	0.954	0.42	0	Mono/Marco	S100A11
ODF3B	0	3.50376	0.662	0.139	0	Mono/Marco	ODF3B
FCGRT	0	2.94592	0.674	0.152	0	Mono/Marco	FCGRT
MS4A7	0	4.68585	0.587	0.078	0	Mono/Marco	MS4A7
SAMHD1	0	2.20141	0.784	0.278	0	Mono/Marco	SAMHD1
CSTA	0	2.67613	0.726	0.222	0	Mono/Marco	CSTA
GRN	0	2.55853	0.873	0.374	0	Mono/Marco	GRN
CEBPD	0	3.13954	0.603	0.109	0	Mono/Marco	CEBPD
CFP	0	2.88056	0.738	0.245	0	Mono/Marco	CFP
CECR1	0	3.73863	0.587	0.098	0	Mono/Marco	CECR1
SLC11A1	0	4.58393	0.522	0.036	0	Mono/Marco	SLC11A1
CD300E	0	6.36557	0.491	0.011	0	Mono/Marco	CD300E
PSAP	0	3.28693	0.932	0.456	0	Mono/Marco	PSAP
CD48	0	1.80689	0.758	0.286	0	Mono/Marco	CD48
ANXA5	0	2.6093	0.647	0.177	0	Mono/Marco	ANXA5
SLC7A7	0	5.98686	0.479	0.016	0	Mono/Marco	SLC7A7
KCTD12	0	4.165	0.517	0.055	0	Mono/Marco	KCTD12
LGALS3	0	3.58526	0.526	0.068	0	Mono/Marco	LGALS3
LRP1	0	5.28035	0.476	0.021	0	Mono/Marco	LRP1
RGS2	0	2.54486	0.562	0.114	0	Mono/Marco	RGS2
NCF1	0	2.77327	0.634	0.191	0	Mono/Marco	NCF1
TNFRSF1B	0	3.12608	0.58	0.139	0	Mono/Marco	TNFRSF1B
LST1	0	2.59659	0.94	0.501	0	Mono/Marco	LST1
IFITM3	0	2.83354	0.736	0.298	0	Mono/Marco	IFITM3
RAB31	0	2.90725	0.555	0.12	0	Mono/Marco	RAB31
TMEM176B	0	3.97051	0.479	0.051	0	Mono/Marco	TMEM176B
AP1S2	0	2.7486	0.778	0.355	0	Mono/Marco	AP1S2
NAMPT	0	2.71173	0.603	0.181	0	Mono/Marco	NAMPT
LILRA5	0	5.4237	0.439	0.017	0	Mono/Marco	LILRA5
LILRB2	0	4.96829	0.461	0.04	0	Mono/Marco	LILRB2
LGALS1	0	1.21745	0.971	0.55	0	Mono/Marco	LGALS1
PILRA	0	4.71961	0.446	0.031	0	Mono/Marco	PILRA
COTL1	0	2.52341	0.916	0.501	0	Mono/Marco	COTL1
TNNT1	0	4.17555	0.457	0.043	0	Mono/Marco	TNNT1
2025-03-01	0	2.97743	0.501	0.089	0	Mono/Marco	2025-03-01
CFD	0	1.37254	0.854	0.444	0	Mono/Marco	CFD
LGALS2	0	3.09157	0.455	0.047	0	Mono/Marco	LGALS2
AGTRAP	0	2.35998	0.606	0.199	0	Mono/Marco	AGTRAP
LYST	0	2.00399	0.683	0.277	0	Mono/Marco	LYST
POU2F2	0	2.53669	0.588	0.182	0	Mono/Marco	POU2F2
C19orf38	0	3.75912	0.469	0.064	0	Mono/Marco	C19orf38
CST3	0	2.28485	0.986	0.586	0	Mono/Marco	CST3
CLEC12A	0	2.40873	0.602	0.203	0	Mono/Marco	CLEC12A
ANXA2	0	2.02692	0.686	0.29	0	Mono/Marco	ANXA2
LRRC25	0	4.70055	0.428	0.032	0	Mono/Marco	LRRC25
CLEC4A	0	4.31566	0.425	0.031	0	Mono/Marco	CLEC4A
LILRB3	0	4.20947	0.421	0.027	0	Mono/Marco	LILRB3
TYROBP	0	2.48682	0.992	0.599	0	Mono/Marco	TYROBP
CD361	0	1.58803	0.558	0.166	0	Mono/Marco	CD36
STXBP2	0	2.37641	0.741	0.351	0	Mono/Marco	STXBP2
ZFP36L1	0	2.13451	0.576	0.191	0	Mono/Marco	ZFP36L1
RNASE6	0	2.9366	0.473	0.09	0	Mono/Marco	RNASE6
PLAUR	0	3.39687	0.48	0.097	0	Mono/Marco	PLAUR
RP11-1143G9.4	0	3.19016	0.451	0.069	0	Mono/Marco	RP11-1143G9.4
ARRB2	0	2.10209	0.723	0.341	0	Mono/Marco	ARRB2
ITGAM	0	2.939	0.47	0.09	0	Mono/Marco	ITGAM
TNFAIP2	0	3.01153	0.501	0.125	0	Mono/Marco	TNFAIP2
HLA-DRB1	0	1.33328	0.872	0.498	0	Mono/Marco	HLA-DRB1
DUSP6	0	2.25901	0.625	0.251	0	Mono/Marco	DUSP6
CEBPB	0	2.2546	0.623	0.249	0	Mono/Marco	CEBPB
IL17RA	0	2.11685	0.545	0.172	0	Mono/Marco	IL17RA
LY96	0	3.2289	0.449	0.076	0	Mono/Marco	LY96
EVI2B	0	1.8926	0.694	0.321	0	Mono/Marco	EVI2B
HLA-DRB5	0	1.36215	0.781	0.409	0	Mono/Marco	HLA-DRB5
TCIRG1	0	2.14422	0.716	0.345	0	Mono/Marco	TCIRG1
SCPEP1	0	2.43879	0.509	0.139	0	Mono/Marco	SCPEP1
FCGR2A	0	4.05629	0.396	0.027	0	Mono/Marco	FCGR2A
SPI1	0	1.96544	0.855	0.488	0	Mono/Marco	SPI1
LTA4H	0	2.42806	0.759	0.396	0	Mono/Marco	LTA4H
C5AR1	0	5.00901	0.375	0.014	0	Mono/Marco	C5AR1
TMEM176A	0	4.06055	0.394	0.041	0	Mono/Marco	TMEM176A
HLA-DRA	0	1.17503	0.913	0.56	0	Mono/Marco	HLA-DRA
LINC01272	0	6.14182	0.366	0.014	0	Mono/Marco	LINC01272
ZEB2	0	1.74015	0.813	0.461	0	Mono/Marco	ZEB2
CTSB	0	2.1227	0.658	0.307	0	Mono/Marco	CTSB
RBM47	0	3.66416	0.398	0.048	0	Mono/Marco	RBM47
S100A10	0	2.03444	0.85	0.501	0	Mono/Marco	S100A10
CTSH	0	2.681	0.43	0.083	0	Mono/Marco	CTSH
UBXN11	0	2.33724	0.527	0.181	0	Mono/Marco	UBXN11
C1orf162	0	1.65181	0.651	0.306	0	Mono/Marco	C1orf162
TNFSF13B	0	1.85607	0.682	0.337	0	Mono/Marco	TNFSF13B
NPC2	0	2.07833	0.861	0.52	0	Mono/Marco	NPC2
ASAH1	0	2.0303	0.73	0.39	0	Mono/Marco	ASAH1
IQGAP1	0	1.6319	0.688	0.349	0	Mono/Marco	IQGAP1
ATP6V0D1	0	2.08924	0.585	0.247	0	Mono/Marco	ATP6V0D1
MAFB	0	6.08427	0.346	0.01	0	Mono/Marco	MAFB
BLVRB	0	0.96682	0.635	0.301	0	Mono/Marco	BLVRB
NAIP	0	2.37147	0.52	0.188	0	Mono/Marco	NAIP
MYO1F	0	1.64498	0.665	0.333	0	Mono/Marco	MYO1F
JAML	0	2.17423	0.473	0.142	0	Mono/Marco	JAML
LY86	0	1.71198	0.534	0.204	0	Mono/Marco	LY86
HCK	0	2.64328	0.485	0.158	0	Mono/Marco	HCK
CSF3R	0	1.66144	0.68	0.354	0	Mono/Marco	CSF3R
PTPRE	0	2.08661	0.53	0.208	0	Mono/Marco	PTPRE
SDCBP	0	1.82473	0.749	0.432	0	Mono/Marco	SDCBP
LILRB1	0	4.40596	0.349	0.032	0	Mono/Marco	LILRB1
NFKBIZ	0	1.76448	0.721	0.406	0	Mono/Marco	NFKBIZ
MS4A4A	0	4.39019	0.339	0.025	0	Mono/Marco	MS4A4A
LILRA2	0	3.43983	0.374	0.06	0	Mono/Marco	LILRA2
CDA	0	2.93649	0.349	0.035	0	Mono/Marco	CDA
FYB	0	1.51166	0.663	0.352	0	Mono/Marco	FYB
FOSL2	0	2.04218	0.509	0.198	0	Mono/Marco	FOSL2
BRI3	0	2.59417	0.432	0.124	0	Mono/Marco	BRI3
APLP2	0	1.51841	0.743	0.437	0	Mono/Marco	APLP2
HLA-DQB1	0	0.817012	0.577	0.276	0	Mono/Marco	HLA-DQB1
LRRK2	0	3.99039	0.323	0.023	0	Mono/Marco	LRRK2
ZFP36	0	1.25663	0.912	0.614	0	Mono/Marco	ZFP36
CTSZ	0	2.06323	0.497	0.199	0	Mono/Marco	CTSZ
TLR2	0	2.92963	0.377	0.08	0	Mono/Marco	TLR2
RNF130	0	1.47154	0.742	0.446	0	Mono/Marco	RNF130
GNS	0	2.57811	0.416	0.121	0	Mono/Marco	GNS
CTSD	0	1.72607	0.836	0.541	0	Mono/Marco	CTSD
TIMP1	0	2.31616	0.734	0.44	0	Mono/Marco	TIMP1
IGSF6	0	3.60287	0.333	0.04	0	Mono/Marco	IGSF6
ZNF385A	0	2.70417	0.411	0.119	0	Mono/Marco	ZNF385A
ARPC5	0	1.71655	0.846	0.554	0	Mono/Marco	ARPC5
AIF1	0	1.64633	0.917	0.627	0	Mono/Marco	AIF1
ZFAND5	0	1.6607	0.71	0.42	0	Mono/Marco	ZFAND5
STX11	0	2.79909	0.378	0.091	0	Mono/Marco	STX11
FPR1	0	4.05348	0.303	0.016	0	Mono/Marco	FPR1
ITGB2	0	1.44812	0.824	0.537	0	Mono/Marco	ITGB2
EFHD2	0	1.72317	0.551	0.266	0	Mono/Marco	EFHD2
IL10RA	0	1.66208	0.398	0.115	0	Mono/Marco	IL10RA
PLAC8	0	1.45011	0.765	0.483	0	Mono/Marco	PLAC8
VNN2	0	2.98835	0.336	0.054	0	Mono/Marco	VNN2
KLF2	0	1.23321	0.712	0.43	0	Mono/Marco	KLF2
OGFRL1	0	2.78054	0.371	0.09	0	Mono/Marco	OGFRL1
SAT1	0	2.29209	0.971	0.69	0	Mono/Marco	SAT1
CARD16	0	1.80659	0.539	0.259	0	Mono/Marco	CARD16
DMXL2	0	2.12876	0.443	0.163	0	Mono/Marco	DMXL2
STAB1	0	2.3764	0.434	0.155	0	Mono/Marco	STAB1
CD93	0	3.55554	0.325	0.046	0	Mono/Marco	CD93
C10orf54	0	1.78984	0.71	0.432	0	Mono/Marco	C10orf54
HLA-DPA1	0	0.852112	0.739	0.464	0	Mono/Marco	HLA-DPA1
TKT	0	1.43317	0.866	0.594	0	Mono/Marco	TKT
HK3	0	4.44491	0.284	0.012	0	Mono/Marco	HK3
C4orf48	0	1.37071	0.665	0.395	0	Mono/Marco	C4orf48
FGD2	0	3.32924	0.317	0.047	0	Mono/Marco	FGD2
CD302	0	1.75348	0.564	0.294	0	Mono/Marco	CD302
FAM198B	0	4.08126	0.297	0.027	0	Mono/Marco	FAM198B
CD86	0	2.82757	0.355	0.087	0	Mono/Marco	CD86
AOAH	0	2.16714	0.343	0.075	0	Mono/Marco	AOAH
PECAM1	0	2.01383	0.508	0.243	0	Mono/Marco	PECAM1
AHNAK1	0	1.38615	0.687	0.423	0	Mono/Marco	AHNAK
BST1	0	2.66991	0.361	0.098	0	Mono/Marco	BST1
ITGAX	0	2.82749	0.329	0.067	0	Mono/Marco	ITGAX
THEMIS2	0	2.40723	0.372	0.111	0	Mono/Marco	THEMIS2
ID2	0	1.16561	0.494	0.233	0	Mono/Marco	ID2
GLRX	0	1.66174	0.513	0.254	0	Mono/Marco	GLRX
HLA-DQA1	0	1.13145	0.49	0.231	0	Mono/Marco	HLA-DQA1
MCL1	0	1.16278	0.87	0.612	0	Mono/Marco	MCL1
CD55	0	1.54602	0.522	0.264	0	Mono/Marco	CD55
SH3BP2	0	1.94479	0.447	0.191	0	Mono/Marco	SH3BP2
VMP1	0	1.46773	0.653	0.397	0	Mono/Marco	VMP1
SLC8A1	0	3.52917	0.292	0.037	0	Mono/Marco	SLC8A1
NOTCH2	0	1.97456	0.441	0.188	0	Mono/Marco	NOTCH2
FCGR1A	0	2.64174	0.34	0.087	0	Mono/Marco	FCGR1A
TNFSF10	0	2.16695	0.365	0.112	0	Mono/Marco	TNFSF10
GNAI2	0	1.33595	0.722	0.471	0	Mono/Marco	GNAI2
NINJ1	0	2.40781	0.387	0.136	0	Mono/Marco	NINJ1
CSF1R	0	2.87869	0.345	0.095	0	Mono/Marco	CSF1R
RHOB	0	1.46761	0.571	0.321	0	Mono/Marco	RHOB
HMOX1	0	4.69078	0.269	0.02	0	Mono/Marco	HMOX1
MEGF9	0	2.7412	0.321	0.072	0	Mono/Marco	MEGF9
CASP1	0	1.67407	0.507	0.258	0	Mono/Marco	CASP1
CD163	0	5.82676	0.255	0.007	0	Mono/Marco	CD163
IFNGR2	0	1.85464	0.486	0.238	0	Mono/Marco	IFNGR2
USP3	0	1.81543	0.429	0.183	0	Mono/Marco	USP3
RPS4Y1	0	0.575653	0.563	0.317	0	Mono/Marco	RPS4Y1
CPVL	0	2.44204	0.346	0.104	0	Mono/Marco	CPVL
SOD2	0	1.87822	0.52	0.279	0	Mono/Marco	SOD2
TPP1	0	1.41779	0.628	0.387	0	Mono/Marco	TPP1
EHBP1L1	0	1.92066	0.408	0.167	0	Mono/Marco	EHBP1L1
C9orf72	0	2.40691	0.344	0.104	0	Mono/Marco	C9orf72
SLC16A3	0	2.10821	0.373	0.133	0	Mono/Marco	SLC16A3
GLIPR11	0	0.783143	0.707	0.467	0	Mono/Marco	GLIPR1
HLA-DPB1	0	0.859407	0.737	0.498	0	Mono/Marco	HLA-DPB1
FBXL5	0	1.51235	0.572	0.333	0	Mono/Marco	FBXL5
OSCAR	0	2.50381	0.343	0.105	0	Mono/Marco	OSCAR
GCA	0	1.52198	0.531	0.294	0	Mono/Marco	GCA
ASGR1	0	4.20645	0.265	0.028	0	Mono/Marco	ASGR1
NAGK	0	1.93585	0.393	0.16	0	Mono/Marco	NAGK
NUP214	0	1.69487	0.467	0.234	0	Mono/Marco	NUP214
FMNL1	0	1.36005	0.56	0.328	0	Mono/Marco	FMNL1
IRAK3	0	1.76083	0.452	0.221	0	Mono/Marco	IRAK3
HLA-DQA2	0	2.66132	0.285	0.054	0	Mono/Marco	HLA-DQA2
FOSB	0	1.0046	0.805	0.575	0	Mono/Marco	FOSB
LINC00936	0	1.79374	0.491	0.261	0	Mono/Marco	LINC00936
BCL2A1	0	2.17522	0.403	0.174	0	Mono/Marco	BCL2A1
RXRA	0	2.95372	0.287	0.058	0	Mono/Marco	RXRA
TSPO	0	1.40144	0.918	0.691	0	Mono/Marco	TSPO
FLNA	0	1.23437	0.668	0.441	0	Mono/Marco	FLNA
CPPED1	0	2.23357	0.362	0.135	0	Mono/Marco	CPPED1
HERPUD1	0	1.11046	0.499	0.272	0	Mono/Marco	HERPUD1
IFNGR1	0	1.70746	0.419	0.193	0	Mono/Marco	IFNGR1
FCGR3A	0	3.49018	0.252	0.028	0	Mono/Marco	FCGR3A
ATP6AP2	0	1.362	0.595	0.371	0	Mono/Marco	ATP6AP2
MCEMP1	0	2.73473	0.259	0.036	0	Mono/Marco	MCEMP1
CD4	0	1.98826	0.324	0.102	0	Mono/Marco	CD4
DOK3	0	1.94601	0.385	0.163	0	Mono/Marco	DOK3
LILRB4	0	3.35066	0.257	0.035	0	Mono/Marco	LILRB4
NBPF26	0	1.46972	0.57	0.348	0	Mono/Marco	NBPF26
S100A4	0	2.21954	0.99	0.768	0	Mono/Marco	S100A4
SLC43A2	0	3.27562	0.263	0.043	0	Mono/Marco	SLC43A2
CD300C	0	3.64048	0.254	0.035	0	Mono/Marco	CD300C
REEP5	0	1.51518	0.393	0.175	0	Mono/Marco	REEP5
RAB24	0	1.77372	0.433	0.215	0	Mono/Marco	RAB24
LCP1	0	0.995852	0.808	0.591	0	Mono/Marco	LCP1
ADAP2	0	3.55815	0.251	0.034	0	Mono/Marco	ADAP2
SMCO4	0	2.41513	0.315	0.099	0	Mono/Marco	SMCO4
NRGN	0	3.10884	0.269	0.055	0	Mono/Marco	NRGN
DUSP1	0	1.0835	0.947	0.734	0	Mono/Marco	DUSP1
TMEM167A	0	1.47386	0.55	0.338	0	Mono/Marco	TMEM167A
ATP6V1B2	0	1.58905	0.456	0.244	0	Mono/Marco	ATP6V1B2
HLA-DMB	0	1.58761	0.374	0.162	0	Mono/Marco	HLA-DMB
S100A6	0	2.61927	0.993	0.781	0	Mono/Marco	S100A6
MTSS1	0	3.14002	0.254	0.043	0	Mono/Marco	MTSS1
ZYX1	0	1.13353	0.763	0.552	0	Mono/Marco	ZYX
SMAP2	0	1.51219	0.41	0.2	0	Mono/Marco	SMAP2
WARS	0	2.2052	0.348	0.139	0	Mono/Marco	WARS
SGK1	0	2.86725	0.258	0.05	0	Mono/Marco	SGK1
RAC1	0	1.11507	0.771	0.564	0	Mono/Marco	RAC1
NBPF14	0	1.43815	0.493	0.286	0	Mono/Marco	NBPF14
ARAP1	0	1.90382	0.343	0.137	0	Mono/Marco	ARAP1
RHOG	0	1.19419	0.725	0.519	0	Mono/Marco	RHOG
TIMP2	0	1.75386	0.391	0.186	0	Mono/Marco	TIMP2
RAB11FIP1	0	1.43626	0.466	0.263	0	Mono/Marco	RAB11FIP1
PICALM	0	1.68304	0.399	0.196	0	Mono/Marco	PICALM
BLOC1S1	0	1.18143	0.651	0.448	0	Mono/Marco	BLOC1S1
DPYD	0	1.47668	0.421	0.218	0	Mono/Marco	DPYD
SNX27	0	1.95738	0.338	0.136	0	Mono/Marco	SNX27
RNF149	0	1.64077	0.506	0.304	0	Mono/Marco	RNF149
UBE2D1	0	1.67925	0.381	0.179	0	Mono/Marco	UBE2D1
[truncated: 6,953 more rows]

## Sheet: Table S4
Table S4. Ligand-Receptor Interactions Between Groups with Differential RiboSis Activity
High-RiboSis
source	target	ligand	receptor	prob	pval	interaction_name	interaction_name_2	pathway_name	annotation	evidence
HSC	Mono/Marco	MIF	CD74_CXCR4	0.00233201	0	MIF_CD74_CXCR4	MIF - (CD74+CXCR4)	MIF	Secreted Signaling	PMID: 29637711; PMID: 24760155
Mono/Marco	Mono/Marco	MIF	CD74_CXCR4	0.000247839	0	MIF_CD74_CXCR4	MIF - (CD74+CXCR4)	MIF	Secreted Signaling	PMID: 29637711; PMID: 24760155
T/NK	Mono/Marco	MIF	CD74_CXCR4	0.000185016	0	MIF_CD74_CXCR4	MIF - (CD74+CXCR4)	MIF	Secreted Signaling	PMID: 29637711; PMID: 24760155
GMP	Mono/Marco	MIF	CD74_CXCR4	0.00275066	0	MIF_CD74_CXCR4	MIF - (CD74+CXCR4)	MIF	Secreted Signaling	PMID: 29637711; PMID: 24760155
B	Mono/Marco	MIF	CD74_CXCR4	6.43664e-05	0	MIF_CD74_CXCR4	MIF - (CD74+CXCR4)	MIF	Secreted Signaling	PMID: 29637711; PMID: 24760155
MEP	Mono/Marco	MIF	CD74_CXCR4	0.000257199	0	MIF_CD74_CXCR4	MIF - (CD74+CXCR4)	MIF	Secreted Signaling	PMID: 29637711; PMID: 24760155
pDC	Mono/Marco	MIF	CD74_CXCR4	0.000128121	0	MIF_CD74_CXCR4	MIF - (CD74+CXCR4)	MIF	Secreted Signaling	PMID: 29637711; PMID: 24760155
Plasma	Mono/Marco	MIF	CD74_CXCR4	5.61274e-05	0	MIF_CD74_CXCR4	MIF - (CD74+CXCR4)	MIF	Secreted Signaling	PMID: 29637711; PMID: 24760155
HSC	T/NK	MIF	CD74_CXCR4	0.00159421	0	MIF_CD74_CXCR4	MIF - (CD74+CXCR4)	MIF	Secreted Signaling	PMID: 29637711; PMID: 24760155
Mono/Marco	T/NK	MIF	CD74_CXCR4	0.000169695	0	MIF_CD74_CXCR4	MIF - (CD74+CXCR4)	MIF	Secreted Signaling	PMID: 29637711; PMID: 24760155
T/NK	T/NK	MIF	CD74_CXCR4	0.000126582	0	MIF_CD74_CXCR4	MIF - (CD74+CXCR4)	MIF	Secreted Signaling	PMID: 29637711; PMID: 24760155
GMP	T/NK	MIF	CD74_CXCR4	0.00187882	0	MIF_CD74_CXCR4	MIF - (CD74+CXCR4)	MIF	Secreted Signaling	PMID: 29637711; PMID: 24760155
B	T/NK	MIF	CD74_CXCR4	4.40313e-05	0	MIF_CD74_CXCR4	MIF - (CD74+CXCR4)	MIF	Secreted Signaling	PMID: 29637711; PMID: 24760155
MEP	T/NK	MIF	CD74_CXCR4	0.000175906	0	MIF_CD74_CXCR4	MIF - (CD74+CXCR4)	MIF	Secreted Signaling	PMID: 29637711; PMID: 24760155
pDC	T/NK	MIF	CD74_CXCR4	8.76738e-05	0	MIF_CD74_CXCR4	MIF - (CD74+CXCR4)	MIF	Secreted Signaling	PMID: 29637711; PMID: 24760155
Erythroid	T/NK	MIF	CD74_CXCR4	1.80072e-06	0.04	MIF_CD74_CXCR4	MIF - (CD74+CXCR4)	MIF	Secreted Signaling	PMID: 29637711; PMID: 24760155
Plasma	T/NK	MIF	CD74_CXCR4	3.84113e-05	0	MIF_CD74_CXCR4	MIF - (CD74+CXCR4)	MIF	Secreted Signaling	PMID: 29637711; PMID: 24760155
HSC	GMP	MIF	CD74_CXCR4	0.0110136	0.04	MIF_CD74_CXCR4	MIF - (CD74+CXCR4)	MIF	Secreted Signaling	PMID: 29637711; PMID: 24760155
GMP	GMP	MIF	CD74_CXCR4	0.0130644	0	MIF_CD74_CXCR4	MIF - (CD74+CXCR4)	MIF	Secreted Signaling	PMID: 29637711; PMID: 24760155
HSC	B	MIF	CD74_CXCR4	0.000873739	0	MIF_CD74_CXCR4	MIF - (CD74+CXCR4)	MIF	Secreted Signaling	PMID: 29637711; PMID: 24760155
Mono/Marco	B	MIF	CD74_CXCR4	9.47297e-05	0	MIF_CD74_CXCR4	MIF - (CD74+CXCR4)	MIF	Secreted Signaling	PMID: 29637711; PMID: 24760155
T/NK	B	MIF	CD74_CXCR4	7.00196e-05	0	MIF_CD74_CXCR4	MIF - (CD74+CXCR4)	MIF	Secreted Signaling	PMID: 29637711; PMID: 24760155
GMP	B	MIF	CD74_CXCR4	0.00101974	0	MIF_CD74_CXCR4	MIF - (CD74+CXCR4)	MIF	Secreted Signaling	PMID: 29637711; PMID: 24760155
B	B	MIF	CD74_CXCR4	2.43177e-05	0	MIF_CD74_CXCR4	MIF - (CD74+CXCR4)	MIF	Secreted Signaling	PMID: 29637711; PMID: 24760155
MEP	B	MIF	CD74_CXCR4	9.69145e-05	0	MIF_CD74_CXCR4	MIF - (CD74+CXCR4)	MIF	Secreted Signaling	PMID: 29637711; PMID: 24760155
pDC	B	MIF	CD74_CXCR4	4.86115e-05	0	MIF_CD74_CXCR4	MIF - (CD74+CXCR4)	MIF	Secreted Signaling	PMID: 29637711; PMID: 24760155
Erythroid	B	MIF	CD74_CXCR4	1.01312e-06	0	MIF_CD74_CXCR4	MIF - (CD74+CXCR4)	MIF	Secreted Signaling	PMID: 29637711; PMID: 24760155
Plasma	B	MIF	CD74_CXCR4	2.13177e-05	0	MIF_CD74_CXCR4	MIF - (CD74+CXCR4)	MIF	Secreted Signaling	PMID: 29637711; PMID: 24760155
HSC	pDC	MIF	CD74_CXCR4	0.00114138	0	MIF_CD74_CXCR4	MIF - (CD74+CXCR4)	MIF	Secreted Signaling	PMID: 29637711; PMID: 24760155
Mono/Marco	pDC	MIF	CD74_CXCR4	0.000121488	0	MIF_CD74_CXCR4	MIF - (CD74+CXCR4)	MIF	Secreted Signaling	PMID: 29637711; PMID: 24760155
T/NK	pDC	MIF	CD74_CXCR4	9.06242e-05	0	MIF_CD74_CXCR4	MIF - (CD74+CXCR4)	MIF	Secreted Signaling	PMID: 29637711; PMID: 24760155
GMP	pDC	MIF	CD74_CXCR4	0.00134518	0	MIF_CD74_CXCR4	MIF - (CD74+CXCR4)	MIF	Secreted Signaling	PMID: 29637711; PMID: 24760155
B	pDC	MIF	CD74_CXCR4	3.15237e-05	0	MIF_CD74_CXCR4	MIF - (CD74+CXCR4)	MIF	Secreted Signaling	PMID: 29637711; PMID: 24760155
MEP	pDC	MIF	CD74_CXCR4	0.000125939	0	MIF_CD74_CXCR4	MIF - (CD74+CXCR4)	MIF	Secreted Signaling	PMID: 29637711; PMID: 24760155
pDC	pDC	MIF	CD74_CXCR4	6.27684e-05	0	MIF_CD74_CXCR4	MIF - (CD74+CXCR4)	MIF	Secreted Signaling	PMID: 29637711; PMID: 24760155
Plasma	pDC	MIF	CD74_CXCR4	2.74998e-05	0	MIF_CD74_CXCR4	MIF - (CD74+CXCR4)	MIF	Secreted Signaling	PMID: 29637711; PMID: 24760155
HSC	Plasma	MIF	CD74_CXCR4	0.000376921	0	MIF_CD74_CXCR4	MIF - (CD74+CXCR4)	MIF	Secreted Signaling	PMID: 29637711; PMID: 24760155
GMP	Plasma	MIF	CD74_CXCR4	0.000446052	0	MIF_CD74_CXCR4	MIF - (CD74+CXCR4)	MIF	Secreted Signaling	PMID: 29637711; PMID: 24760155
B	Plasma	MIF	CD74_CXCR4	1.0377e-05	0.01	MIF_CD74_CXCR4	MIF - (CD74+CXCR4)	MIF	Secreted Signaling	PMID: 29637711; PMID: 24760155
MEP	Plasma	MIF	CD74_CXCR4	4.14983e-05	0	MIF_CD74_CXCR4	MIF - (CD74+CXCR4)	MIF	Secreted Signaling	PMID: 29637711; PMID: 24760155
HSC	HSC	MIF	CD74_CD44	0.0268845	0	MIF_CD74_CD44	MIF - (CD74+CD44)	MIF	Secreted Signaling	PMID: 29637711; PMID: 26175090
GMP	HSC	MIF	CD74_CD44	0.0314229	0	MIF_CD74_CD44	MIF - (CD74+CD44)	MIF	Secreted Signaling	PMID: 29637711; PMID: 26175090
MEP	HSC	MIF	CD74_CD44	0.00297965	0	MIF_CD74_CD44	MIF - (CD74+CD44)	MIF	Secreted Signaling	PMID: 29637711; PMID: 26175090
HSC	Mono/Marco	MIF	CD74_CD44	0.00471513	0	MIF_CD74_CD44	MIF - (CD74+CD44)	MIF	Secreted Signaling	PMID: 29637711; PMID: 26175090
Mono/Marco	Mono/Marco	MIF	CD74_CD44	0.000515949	0	MIF_CD74_CD44	MIF - (CD74+CD44)	MIF	Secreted Signaling	PMID: 29637711; PMID: 26175090
T/NK	Mono/Marco	MIF	CD74_CD44	0.000379607	0	MIF_CD74_CD44	MIF - (CD74+CD44)	MIF	Secreted Signaling	PMID: 29637711; PMID: 26175090
GMP	Mono/Marco	MIF	CD74_CD44	0.00547676	0	MIF_CD74_CD44	MIF - (CD74+CD44)	MIF	Secreted Signaling	PMID: 29637711; PMID: 26175090
B	Mono/Marco	MIF	CD74_CD44	0.000131732	0	MIF_CD74_CD44	MIF - (CD74+CD44)	MIF	Secreted Signaling	PMID: 29637711; PMID: 26175090
MEP	Mono/Marco	MIF	CD74_CD44	0.000524362	0	MIF_CD74_CD44	MIF - (CD74+CD44)	MIF	Secreted Signaling	PMID: 29637711; PMID: 26175090
pDC	Mono/Marco	MIF	CD74_CD44	0.000263856	0	MIF_CD74_CD44	MIF - (CD74+CD44)	MIF	Secreted Signaling	PMID: 29637711; PMID: 26175090
Plasma	Mono/Marco	MIF	CD74_CD44	0.000115765	0	MIF_CD74_CD44	MIF - (CD74+CD44)	MIF	Secreted Signaling	PMID: 29637711; PMID: 26175090
HSC	B	MIF	CD74_CD44	0.000915153	0	MIF_CD74_CD44	MIF - (CD74+CD44)	MIF	Secreted Signaling	PMID: 29637711; PMID: 26175090
T/NK	B	MIF	CD74_CD44	7.34236e-05	0.01	MIF_CD74_CD44	MIF - (CD74+CD44)	MIF	Secreted Signaling	PMID: 29637711; PMID: 26175090
GMP	B	MIF	CD74_CD44	0.00106679	0	MIF_CD74_CD44	MIF - (CD74+CD44)	MIF	Secreted Signaling	PMID: 29637711; PMID: 26175090
B	B	MIF	CD74_CD44	2.54949e-05	0	MIF_CD74_CD44	MIF - (CD74+CD44)	MIF	Secreted Signaling	PMID: 29637711; PMID: 26175090
MEP	B	MIF	CD74_CD44	0.000101575	0	MIF_CD74_CD44	MIF - (CD74+CD44)	MIF	Secreted Signaling	PMID: 29637711; PMID: 26175090
HSC	pDC	MIF	CD74_CD44	0.00217556	0	MIF_CD74_CD44	MIF - (CD74+CD44)	MIF	Secreted Signaling	PMID: 29637711; PMID: 26175090
Mono/Marco	pDC	MIF	CD74_CD44	0.000237972	0	MIF_CD74_CD44	MIF - (CD74+CD44)	MIF	Secreted Signaling	PMID: 29637711; PMID: 26175090
T/NK	pDC	MIF	CD74_CD44	0.000175119	0	MIF_CD74_CD44	MIF - (CD74+CD44)	MIF	Secreted Signaling	PMID: 29637711; PMID: 26175090
GMP	pDC	MIF	CD74_CD44	0.00252744	0	MIF_CD74_CD44	MIF - (CD74+CD44)	MIF	Secreted Signaling	PMID: 29637711; PMID: 26175090
B	pDC	MIF	CD74_CD44	6.07722e-05	0	MIF_CD74_CD44	MIF - (CD74+CD44)	MIF	Secreted Signaling	PMID: 29637711; PMID: 26175090
MEP	pDC	MIF	CD74_CD44	0.000241916	0	MIF_CD74_CD44	MIF - (CD74+CD44)	MIF	Secreted Signaling	PMID: 29637711; PMID: 26175090
pDC	pDC	MIF	CD74_CD44	0.000121715	0	MIF_CD74_CD44	MIF - (CD74+CD44)	MIF	Secreted Signaling	PMID: 29637711; PMID: 26175090
Plasma	pDC	MIF	CD74_CD44	5.34007e-05	0	MIF_CD74_CD44	MIF - (CD74+CD44)	MIF	Secreted Signaling	PMID: 29637711; PMID: 26175090
B	Mono/Marco	IL16	CD4	1.11897e-06	0	IL16_CD4	IL16 - CD4	IL16	Secreted Signaling	KEGG: hsa04060
pDC	Mono/Marco	IL16	CD4	2.39481e-06	0	IL16_CD4	IL16 - CD4	IL16	Secreted Signaling	KEGG: hsa04060
Plasma	Mono/Marco	IL16	CD4	4.58032e-07	0	IL16_CD4	IL16 - CD4	IL16	Secreted Signaling	KEGG: hsa04060
B	pDC	IL16	CD4	5.31519e-07	0	IL16_CD4	IL16 - CD4	IL16	Secreted Signaling	KEGG: hsa04060
pDC	pDC	IL16	CD4	1.13755e-06	0	IL16_CD4	IL16 - CD4	IL16	Secreted Signaling	KEGG: hsa04060
Plasma	pDC	IL16	CD4	2.17573e-07	0	IL16_CD4	IL16 - CD4	IL16	Secreted Signaling	KEGG: hsa04060
HSC	Plasma	TNFSF13	TNFRSF17	4.73005e-05	0	TNFSF13_TNFRSF17	TNFSF13 - TNFRSF17	APRIL	Secreted Signaling	KEGG: hsa04060
Mono/Marco	Plasma	TNFSF13	TNFRSF17	7.27729e-06	0	TNFSF13_TNFRSF17	TNFSF13 - TNFRSF17	APRIL	Secreted Signaling	KEGG: hsa04060
GMP	Plasma	TNFSF13	TNFRSF17	3.60937e-05	0	TNFSF13_TNFRSF17	TNFSF13 - TNFRSF17	APRIL	Secreted Signaling	KEGG: hsa04060
pDC	Plasma	TNFSF13	TNFRSF17	3.00597e-06	0	TNFSF13_TNFRSF17	TNFSF13 - TNFRSF17	APRIL	Secreted Signaling	KEGG: hsa04060
HSC	Plasma	TNFSF13	TNFRSF13B	5.51207e-06	0	TNFSF13_TNFRSF13B	TNFSF13 - TNFRSF13B	APRIL	Secreted Signaling	KEGG: hsa04060
Mono/Marco	Plasma	TNFSF13	TNFRSF13B	8.48881e-07	0	TNFSF13_TNFRSF13B	TNFSF13 - TNFRSF13B	APRIL	Secreted Signaling	KEGG: hsa04060
GMP	Plasma	TNFSF13	TNFRSF13B	4.19551e-06	0	TNFSF13_TNFRSF13B	TNFSF13 - TNFRSF13B	APRIL	Secreted Signaling	KEGG: hsa04060
pDC	Plasma	TNFSF13	TNFRSF13B	3.50241e-07	0	TNFSF13_TNFRSF13B	TNFSF13 - TNFRSF13B	APRIL	Secreted Signaling	KEGG: hsa04060
HSC	Plasma	TNFSF13B	TNFRSF17	4.73354e-05	0	TNFSF13B_TNFRSF17	TNFSF13B - TNFRSF17	BAFF	Secreted Signaling	KEGG: hsa04060
Mono/Marco	Plasma	TNFSF13B	TNFRSF17	2.40401e-05	0	TNFSF13B_TNFRSF17	TNFSF13B - TNFRSF17	BAFF	Secreted Signaling	KEGG: hsa04060
GMP	Plasma	TNFSF13B	TNFRSF17	5.33068e-05	0	TNFSF13B_TNFRSF17	TNFSF13B - TNFRSF17	BAFF	Secreted Signaling	KEGG: hsa04060
pDC	Plasma	TNFSF13B	TNFRSF17	7.55832e-06	0	TNFSF13B_TNFRSF17	TNFSF13B - TNFRSF17	BAFF	Secreted Signaling	KEGG: hsa04060
HSC	Plasma	TNFSF13B	TNFRSF13B	5.51618e-06	0	TNFSF13B_TNFRSF13B	TNFSF13B - TNFRSF13B	BAFF	Secreted Signaling	KEGG: hsa04060
Mono/Marco	Plasma	TNFSF13B	TNFRSF13B	2.87259e-06	0	TNFSF13B_TNFRSF13B	TNFSF13B - TNFRSF13B	BAFF	Secreted Signaling	KEGG: hsa04060
GMP	Plasma	TNFSF13B	TNFRSF13B	6.21649e-06	0	TNFSF13B_TNFRSF13B	TNFSF13B - TNFRSF13B	BAFF	Secreted Signaling	KEGG: hsa04060
pDC	Plasma	TNFSF13B	TNFRSF13B	8.93078e-07	0	TNFSF13B_TNFRSF13B	TNFSF13B - TNFRSF13B	BAFF	Secreted Signaling	KEGG: hsa04060
Mono/Marco	HSC	NAMPT	ITGA5_ITGB1	0.000199948	0	NAMPT_ITGA5_ITGB1	NAMPT - (ITGA5+ITGB1)	VISFATIN	Secreted Signaling	PMID: 28490838
pDC	HSC	NAMPT	ITGA5_ITGB1	2.08057e-05	0	NAMPT_ITGA5_ITGB1	NAMPT - (ITGA5+ITGB1)	VISFATIN	Secreted Signaling	PMID: 28490838
Mono/Marco	GMP	NAMPT	ITGA5_ITGB1	0.000170223	0	NAMPT_ITGA5_ITGB1	NAMPT - (ITGA5+ITGB1)	VISFATIN	Secreted Signaling	PMID: 28490838
pDC	GMP	NAMPT	ITGA5_ITGB1	1.76891e-05	0	NAMPT_ITGA5_ITGB1	NAMPT - (ITGA5+ITGB1)	VISFATIN	Secreted Signaling	PMID: 28490838
Mono/Marco	MEP	NAMPT	ITGA5_ITGB1	2.77552e-05	0	NAMPT_ITGA5_ITGB1	NAMPT - (ITGA5+ITGB1)	VISFATIN	Secreted Signaling	PMID: 28490838
pDC	MEP	NAMPT	ITGA5_ITGB1	2.89166e-06	0	NAMPT_ITGA5_ITGB1	NAMPT - (ITGA5+ITGB1)	VISFATIN	Secreted Signaling	PMID: 28490838
GMP	Plasma	MDK	SDC1	1.64931e-05	0	MDK_SDC1	MDK - SDC1	MK	Secreted Signaling	PMID: 28356350
MEP	Plasma	MDK	SDC1	2.90581e-06	0	MDK_SDC1	MDK - SDC1	MK	Secreted Signaling	PMID: 28356350
Erythroid	Plasma	MDK	SDC1	3.22211e-08	0	MDK_SDC1	MDK - SDC1	MK	Secreted Signaling	PMID: 28356350
Plasma	Plasma	MDK	SDC1	2.89046e-07	0	MDK_SDC1	MDK - SDC1	MK	Secreted Signaling	PMID: 28356350
GMP	HSC	MDK	ITGA4_ITGB1	0.000329859	0	MDK_ITGA4_ITGB1	MDK - (ITGA4+ITGB1)	MK	Secreted Signaling	PMID: 28356350
MEP	HSC	MDK	ITGA4_ITGB1	5.81637e-05	0	MDK_ITGA4_ITGB1	MDK - (ITGA4+ITGB1)	MK	Secreted Signaling	PMID: 28356350
Plasma	HSC	MDK	ITGA4_ITGB1	5.77773e-06	0.03	MDK_ITGA4_ITGB1	MDK - (ITGA4+ITGB1)	MK	Secreted Signaling	PMID: 28356350
GMP	Mono/Marco	MDK	ITGA4_ITGB1	3.77609e-05	0	MDK_ITGA4_ITGB1	MDK - (ITGA4+ITGB1)	MK	Secreted Signaling	PMID: 28356350
MEP	Mono/Marco	MDK	ITGA4_ITGB1	6.65967e-06	0	MDK_ITGA4_ITGB1	MDK - (ITGA4+ITGB1)	MK	Secreted Signaling	PMID: 28356350
GMP	T/NK	MDK	ITGA4_ITGB1	3.20969e-05	0	MDK_ITGA4_ITGB1	MDK - (ITGA4+ITGB1)	MK	Secreted Signaling	PMID: 28356350
MEP	T/NK	MDK	ITGA4_ITGB1	5.65911e-06	0	MDK_ITGA4_ITGB1	MDK - (ITGA4+ITGB1)	MK	Secreted Signaling	PMID: 28356350
Plasma	T/NK	MDK	ITGA4_ITGB1	5.62235e-07	0.03	MDK_ITGA4_ITGB1	MDK - (ITGA4+ITGB1)	MK	Secreted Signaling	PMID: 28356350
GMP	GMP	MDK	ITGA4_ITGB1	0.000227976	0	MDK_ITGA4_ITGB1	MDK - (ITGA4+ITGB1)	MK	Secreted Signaling	PMID: 28356350
MEP	GMP	MDK	ITGA4_ITGB1	4.02142e-05	0	MDK_ITGA4_ITGB1	MDK - (ITGA4+ITGB1)	MK	Secreted Signaling	PMID: 28356350
GMP	MEP	MDK	ITGA4_ITGB1	3.013e-05	0	MDK_ITGA4_ITGB1	MDK - (ITGA4+ITGB1)	MK	Secreted Signaling	PMID: 28356350
MEP	MEP	MDK	ITGA4_ITGB1	5.31415e-06	0	MDK_ITGA4_ITGB1	MDK - (ITGA4+ITGB1)	MK	Secreted Signaling	PMID: 28356350
GMP	pDC	MDK	ITGA4_ITGB1	2.27466e-05	0	MDK_ITGA4_ITGB1	MDK - (ITGA4+ITGB1)	MK	Secreted Signaling	PMID: 28356350
MEP	pDC	MDK	ITGA4_ITGB1	4.01059e-06	0	MDK_ITGA4_ITGB1	MDK - (ITGA4+ITGB1)	MK	Secreted Signaling	PMID: 28356350
Plasma	pDC	MDK	ITGA4_ITGB1	3.98444e-07	0.03	MDK_ITGA4_ITGB1	MDK - (ITGA4+ITGB1)	MK	Secreted Signaling	PMID: 28356350
GMP	Plasma	MDK	ITGA4_ITGB1	1.93541e-06	0	MDK_ITGA4_ITGB1	MDK - (ITGA4+ITGB1)	MK	Secreted Signaling	PMID: 28356350
MEP	Plasma	MDK	ITGA4_ITGB1	3.41575e-07	0	MDK_ITGA4_ITGB1	MDK - (ITGA4+ITGB1)	MK	Secreted Signaling	PMID: 28356350
GMP	Plasma	MDK	ITGA6_ITGB1	2.22849e-06	0	MDK_ITGA6_ITGB1	MDK - (ITGA6+ITGB1)	MK	Secreted Signaling	PMID: 28356350
MEP	Plasma	MDK	ITGA6_ITGB1	3.93285e-07	0	MDK_ITGA6_ITGB1	MDK - (ITGA6+ITGB1)	MK	Secreted Signaling	PMID: 28356350
Erythroid	Plasma	MDK	ITGA6_ITGB1	4.35629e-09	0	MDK_ITGA6_ITGB1	MDK - (ITGA6+ITGB1)	MK	Secreted Signaling	PMID: 28356350
Plasma	Plasma	MDK	ITGA6_ITGB1	3.9012e-08	0	MDK_ITGA6_ITGB1	MDK - (ITGA6+ITGB1)	MK	Secreted Signaling	PMID: 28356350
GMP	HSC	MDK	NCL	0.00100158	0	MDK_NCL	MDK - NCL	MK	Secreted Signaling	PMID: 28356350
MEP	HSC	MDK	NCL	0.000176206	0	MDK_NCL	MDK - NCL	MK	Secreted Signaling	PMID: 28356350
GMP	Mono/Marco	MDK	NCL	5.03331e-05	0	MDK_NCL	MDK - NCL	MK	Secreted Signaling	PMID: 28356350
MEP	Mono/Marco	MDK	NCL	8.87425e-06	0	MDK_NCL	MDK - NCL	MK	Secreted Signaling	PMID: 28356350
GMP	T/NK	MDK	NCL	0.000111192	0	MDK_NCL	MDK - NCL	MK	Secreted Signaling	PMID: 28356350
MEP	T/NK	MDK	NCL	1.95463e-05	0	MDK_NCL	MDK - NCL	MK	Secreted Signaling	PMID: 28356350
GMP	GMP	MDK	NCL	0.00167533	0	MDK_NCL	MDK - NCL	MK	Secreted Signaling	PMID: 28356350
MEP	GMP	MDK	NCL	0.000294137	0	MDK_NCL	MDK - NCL	MK	Secreted Signaling	PMID: 28356350
GMP	B	MDK	NCL	3.53863e-05	0	MDK_NCL	MDK - NCL	MK	Secreted Signaling	PMID: 28356350
MEP	B	MDK	NCL	6.22219e-06	0	MDK_NCL	MDK - NCL	MK	Secreted Signaling	PMID: 28356350
GMP	MEP	MDK	NCL	0.000119961	0	MDK_NCL	MDK - NCL	MK	Secreted Signaling	PMID: 28356350
MEP	MEP	MDK	NCL	2.11035e-05	0	MDK_NCL	MDK - NCL	MK	Secreted Signaling	PMID: 28356350
GMP	pDC	MDK	NCL	5.82953e-05	0	MDK_NCL	MDK - NCL	MK	Secreted Signaling	PMID: 28356350
MEP	pDC	MDK	NCL	1.02592e-05	0	MDK_NCL	MDK - NCL	MK	Secreted Signaling	PMID: 28356350
GMP	Erythroid	MDK	NCL	1.67094e-06	0	MDK_NCL	MDK - NCL	MK	Secreted Signaling	PMID: 28356350
MEP	Erythroid	MDK	NCL	2.9398e-07	0	MDK_NCL	MDK - NCL	MK	Secreted Signaling	PMID: 28356350
GMP	Plasma	MDK	NCL	1.27768e-05	0	MDK_NCL	MDK - NCL	MK	Secreted Signaling	PMID: 28356350
MEP	Plasma	MDK	NCL	2.25204e-06	0	MDK_NCL	MDK - NCL	MK	Secreted Signaling	PMID: 28356350
T/NK	HSC	FLT3LG	FLT3	0.00013862	0	FLT3L_FLT3	FLT3L - FLT3	FLT3	Secreted Signaling	PMID: 25992210
T/NK	GMP	FLT3LG	FLT3	0.000142336	0	FLT3L_FLT3	FLT3L - FLT3	FLT3	Secreted Signaling	PMID: 25992210
T/NK	B	FLT3LG	FLT3	1.54671e-06	0	FLT3L_FLT3	FLT3L - FLT3	FLT3	Secreted Signaling	PMID: 25992210
T/NK	pDC	FLT3LG	FLT3	1.1193e-05	0	FLT3L_FLT3	FLT3L - FLT3	FLT3	Secreted Signaling	PMID: 25992210
HSC	HSC	LGALS9	PTPRC	0.00696336	0	LGALS9_CD45	LGALS9 - CD45	GALECTIN	Secreted Signaling	PMID: 30120235
GMP	HSC	LGALS9	PTPRC	0.00573653	0	LGALS9_CD45	LGALS9 - CD45	GALECTIN	Secreted Signaling	PMID: 30120235
pDC	HSC	LGALS9	PTPRC	0.000622839	0	LGALS9_CD45	LGALS9 - CD45	GALECTIN	Secreted Signaling	PMID: 30120235
HSC	Mono/Marco	LGALS9	PTPRC	0.00093459	0	LGALS9_CD45	LGALS9 - CD45	GALECTIN	Secreted Signaling	PMID: 30120235
GMP	Mono/Marco	LGALS9	PTPRC	0.00076966	0	LGALS9_CD45	LGALS9 - CD45	GALECTIN	Secreted Signaling	PMID: 30120235
pDC	Mono/Marco	LGALS9	PTPRC	8.36475e-05	0	LGALS9_CD45	LGALS9 - CD45	GALECTIN	Secreted Signaling	PMID: 30120235
HSC	T/NK	LGALS9	PTPRC	0.000898852	0	LGALS9_CD45	LGALS9 - CD45	GALECTIN	Secreted Signaling	PMID: 30120235
GMP	T/NK	LGALS9	PTPRC	0.000743652	0	LGALS9_CD45	LGALS9 - CD45	GALECTIN	Secreted Signaling	PMID: 30120235
MEP	T/NK	LGALS9	PTPRC	7.10774e-05	0	LGALS9_CD45	LGALS9 - CD45	GALECTIN	Secreted Signaling	PMID: 30120235
pDC	T/NK	LGALS9	PTPRC	7.97844e-05	0	LGALS9_CD45	LGALS9 - CD45	GALECTIN	Secreted Signaling	PMID: 30120235
pDC	GMP	LGALS9	PTPRC	0.000386222	0	LGALS9_CD45	LGALS9 - CD45	GALECTIN	Secreted Signaling	PMID: 30120235
HSC	B	LGALS9	PTPRC	0.000207381	0	LGALS9_CD45	LGALS9 - CD45	GALECTIN	Secreted Signaling	PMID: 30120235
GMP	B	LGALS9	PTPRC	0.000170797	0	LGALS9_CD45	LGALS9 - CD45	GALECTIN	Secreted Signaling	PMID: 30120235
pDC	B	LGALS9	PTPRC	1.85584e-05	0	LGALS9_CD45	LGALS9 - CD45	GALECTIN	Secreted Signaling	PMID: 30120235
HSC	pDC	LGALS9	PTPRC	0.000540497	0	LGALS9_CD45	LGALS9 - CD45	GALECTIN	Secreted Signaling	PMID: 30120235
GMP	pDC	LGALS9	PTPRC	0.000446153	0	LGALS9_CD45	LGALS9 - CD45	GALECTIN	Secreted Signaling	PMID: 30120235
MEP	pDC	LGALS9	PTPRC	4.2586e-05	0	LGALS9_CD45	LGALS9 - CD45	GALECTIN	Secreted Signaling	PMID: 30120235
pDC	pDC	LGALS9	PTPRC	4.81724e-05	0	LGALS9_CD45	LGALS9 - CD45	GALECTIN	Secreted Signaling	PMID: 30120235
HSC	HSC	LGALS9	CD44	0.00622412	0	LGALS9_CD44	LGALS9 - CD44	GALECTIN	Secreted Signaling	PMID: 25065622
pDC	HSC	LGALS9	CD44	0.000557769	0	LGALS9_CD44	LGALS9 - CD44	GALECTIN	Secreted Signaling	PMID: 25065622
HSC	Mono/Marco	LGALS9	CD44	0.00143493	0	LGALS9_CD44	LGALS9 - CD44	GALECTIN	Secreted Signaling	PMID: 25065622
GMP	Mono/Marco	LGALS9	CD44	0.00118773	0	LGALS9_CD44	LGALS9 - CD44	GALECTIN	Secreted Signaling	PMID: 25065622
MEP	Mono/Marco	LGALS9	CD44	0.000113554	0	LGALS9_CD44	LGALS9 - CD44	GALECTIN	Secreted Signaling	PMID: 25065622
pDC	Mono/Marco	LGALS9	CD44	0.00012726	0	LGALS9_CD44	LGALS9 - CD44	GALECTIN	Secreted Signaling	PMID: 25065622
pDC	T/NK	LGALS9	CD44	3.74019e-05	0	LGALS9_CD44	LGALS9 - CD44	GALECTIN	Secreted Signaling	PMID: 25065622
HSC	GMP	LGALS9	CD44	0.00590683	0	LGALS9_CD44	LGALS9 - CD44	GALECTIN	Secreted Signaling	PMID: 25065622
pDC	GMP	LGALS9	CD44	0.00053012	0	LGALS9_CD44	LGALS9 - CD44	GALECTIN	Secreted Signaling	PMID: 25065622
HSC	B	LGALS9	CD44	0.000175699	0	LGALS9_CD44	LGALS9 - CD44	GALECTIN	Secreted Signaling	PMID: 25065622
pDC	B	LGALS9	CD44	1.57649e-05	0	LGALS9_CD44	LGALS9 - CD44	GALECTIN	Secreted Signaling	PMID: 25065622
HSC	pDC	LGALS9	CD44	0.000439977	0	LGALS9_CD44	LGALS9 - CD44	GALECTIN	Secreted Signaling	PMID: 25065622
GMP	pDC	LGALS9	CD44	0.000362381	0	LGALS9_CD44	LGALS9 - CD44	GALECTIN	Secreted Signaling	PMID: 25065622
pDC	pDC	LGALS9	CD44	3.93693e-05	0	LGALS9_CD44	LGALS9 - CD44	GALECTIN	Secreted Signaling	PMID: 25065622
pDC	HSC	COL9A2	CD44	0.000121675	0	COL9A2_CD44	COL9A2 - CD44	COLLAGEN	ECM-Receptor	KEGG: hsa04512
pDC	Mono/Marco	COL9A2	CD44	2.85899e-05	0	COL9A2_CD44	COL9A2 - CD44	COLLAGEN	ECM-Receptor	KEGG: hsa04512
pDC	T/NK	COL9A2	CD44	8.06551e-06	0	COL9A2_CD44	COL9A2 - CD44	COLLAGEN	ECM-Receptor	KEGG: hsa04512
pDC	GMP	COL9A2	CD44	0.000115165	0	COL9A2_CD44	COL9A2 - CD44	COLLAGEN	ECM-Receptor	KEGG: hsa04512
pDC	B	COL9A2	CD44	3.42701e-06	0	COL9A2_CD44	COL9A2 - CD44	COLLAGEN	ECM-Receptor	KEGG: hsa04512
pDC	MEP	COL9A2	CD44	1.49317e-06	0	COL9A2_CD44	COL9A2 - CD44	COLLAGEN	ECM-Receptor	KEGG: hsa04512
pDC	pDC	COL9A2	CD44	8.62437e-06	0	COL9A2_CD44	COL9A2 - CD44	COLLAGEN	ECM-Receptor	KEGG: hsa04512
pDC	Plasma	COL9A2	CD44	3.60426e-07	0	COL9A2_CD44	COL9A2 - CD44	COLLAGEN	ECM-Receptor	KEGG: hsa04512
pDC	Plasma	COL9A2	SDC1	1.71969e-06	0	COL9A2_SDC1	COL9A2 - SDC1	COLLAGEN	ECM-Receptor	KEGG: hsa04512
HSC	Mono/Marco	ADGRE5	CD55	0.000222346	0	ADGRE5_CD55	ADGRE5 - CD55	ADGRE5	Cell-Cell Contact	PMID: 11297558
Mono/Marco	Mono/Marco	ADGRE5	CD55	3.94402e-05	0	ADGRE5_CD55	ADGRE5 - CD55	ADGRE5	Cell-Cell Contact	PMID: 11297558
T/NK	Mono/Marco	ADGRE5	CD55	9.8723e-06	0	ADGRE5_CD55	ADGRE5 - CD55	ADGRE5	Cell-Cell Contact	PMID: 11297558
GMP	Mono/Marco	ADGRE5	CD55	0.000137285	0	ADGRE5_CD55	ADGRE5 - CD55	ADGRE5	Cell-Cell Contact	PMID: 11297558
B	Mono/Marco	ADGRE5	CD55	2.46043e-06	0	ADGRE5_CD55	ADGRE5 - CD55	ADGRE5	Cell-Cell Contact	PMID: 11297558
MEP	Mono/Marco	ADGRE5	CD55	5.80439e-06	0	ADGRE5_CD55	ADGRE5 - CD55	ADGRE5	Cell-Cell Contact	PMID: 11297558
pDC	Mono/Marco	ADGRE5	CD55	1.48369e-05	0	ADGRE5_CD55	ADGRE5 - CD55	ADGRE5	Cell-Cell Contact	PMID: 11297558
Plasma	Mono/Marco	ADGRE5	CD55	5.30413e-07	0	ADGRE5_CD55	ADGRE5 - CD55	ADGRE5	Cell-Cell Contact	PMID: 11297558
HSC	B	ADGRE5	CD55	6.8545e-05	0	ADGRE5_CD55	ADGRE5 - CD55	ADGRE5	Cell-Cell Contact	PMID: 11297558
Mono/Marco	B	ADGRE5	CD55	1.21449e-05	0	ADGRE5_CD55	ADGRE5 - CD55	ADGRE5	Cell-Cell Contact	PMID: 11297558
T/NK	B	ADGRE5	CD55	3.04978e-06	0	ADGRE5_CD55	ADGRE5 - CD55	ADGRE5	Cell-Cell Contact	PMID: 11297558
GMP	B	ADGRE5	CD55	4.23936e-05	0	ADGRE5_CD55	ADGRE5 - CD55	ADGRE5	Cell-Cell Contact	PMID: 11297558
B	B	ADGRE5	CD55	7.60493e-07	0	ADGRE5_CD55	ADGRE5 - CD55	ADGRE5	Cell-Cell Contact	PMID: 11297558
MEP	B	ADGRE5	CD55	1.79512e-06	0.01	ADGRE5_CD55	ADGRE5 - CD55	ADGRE5	Cell-Cell Contact	PMID: 11297558
pDC	B	ADGRE5	CD55	4.57329e-06	0	ADGRE5_CD55	ADGRE5 - CD55	ADGRE5	Cell-Cell Contact	PMID: 11297558
Plasma	B	ADGRE5	CD55	1.64133e-07	0.03	ADGRE5_CD55	ADGRE5 - CD55	ADGRE5	Cell-Cell Contact	PMID: 11297558
HSC	MEP	ADGRE5	CD55	0.000143354	0	ADGRE5_CD55	ADGRE5 - CD55	ADGRE5	Cell-Cell Contact	PMID: 11297558
Mono/Marco	MEP	ADGRE5	CD55	2.54457e-05	0	ADGRE5_CD55	ADGRE5 - CD55	ADGRE5	Cell-Cell Contact	PMID: 11297558
T/NK	MEP	ADGRE5	CD55	6.35701e-06	0	ADGRE5_CD55	ADGRE5 - CD55	ADGRE5	Cell-Cell Contact	PMID: 11297558
GMP	MEP	ADGRE5	CD55	8.84224e-05	0	ADGRE5_CD55	ADGRE5 - CD55	ADGRE5	Cell-Cell Contact	PMID: 11297558
B	MEP	ADGRE5	CD55	1.58381e-06	0	ADGRE5_CD55	ADGRE5 - CD55	ADGRE5	Cell-Cell Contact	PMID: 11297558
MEP	MEP	ADGRE5	CD55	3.73508e-06	0	ADGRE5_CD55	ADGRE5 - CD55	ADGRE5	Cell-Cell Contact	PMID: 11297558
pDC	MEP	ADGRE5	CD55	9.56658e-06	0	ADGRE5_CD55	ADGRE5 - CD55	ADGRE5	Cell-Cell Contact	PMID: 11297558
Plasma	MEP	ADGRE5	CD55	3.412e-07	0	ADGRE5_CD55	ADGRE5 - CD55	ADGRE5	Cell-Cell Contact	PMID: 11297558
HSC	pDC	ADGRE5	CD55	0.000214496	0	ADGRE5_CD55	ADGRE5 - CD55	ADGRE5	Cell-Cell Contact	PMID: 11297558
Mono/Marco	pDC	ADGRE5	CD55	3.79326e-05	0	ADGRE5_CD55	ADGRE5 - CD55	ADGRE5	Cell-Cell Contact	PMID: 11297558
T/NK	pDC	ADGRE5	CD55	9.57739e-06	0	ADGRE5_CD55	ADGRE5 - CD55	ADGRE5	Cell-Cell Contact	PMID: 11297558
GMP	pDC	ADGRE5	CD55	0.00013304	0	ADGRE5_CD55	ADGRE5 - CD55	ADGRE5	Cell-Cell Contact	PMID: 11297558
B	pDC	ADGRE5	CD55	2.39042e-06	0	ADGRE5_CD55	ADGRE5 - CD55	ADGRE5	Cell-Cell Contact	PMID: 11297558
MEP	pDC	ADGRE5	CD55	5.64807e-06	0	ADGRE5_CD55	ADGRE5 - CD55	ADGRE5	Cell-Cell Contact	PMID: 11297558
pDC	pDC	ADGRE5	CD55	1.43078e-05	0	ADGRE5_CD55	ADGRE5 - CD55	ADGRE5	Cell-Cell Contact	PMID: 11297558
Plasma	pDC	ADGRE5	CD55	5.16921e-07	0	ADGRE5_CD55	ADGRE5 - CD55	ADGRE5	Cell-Cell Contact	PMID: 11297558
HSC	Plasma	ADGRE5	CD55	1.57725e-05	0.01	ADGRE5_CD55	ADGRE5 - CD55	ADGRE5	Cell-Cell Contact	PMID: 11297558
Mono/Marco	Plasma	ADGRE5	CD55	2.80294e-06	0	ADGRE5_CD55	ADGRE5 - CD55	ADGRE5	Cell-Cell Contact	PMID: 11297558
T/NK	Plasma	ADGRE5	CD55	6.97929e-07	0.01	ADGRE5_CD55	ADGRE5 - CD55	ADGRE5	Cell-Cell Contact	PMID: 11297558
GMP	Plasma	ADGRE5	CD55	9.7118e-06	0.01	ADGRE5_CD55	ADGRE5 - CD55	ADGRE5	Cell-Cell Contact	PMID: 11297558
B	Plasma	ADGRE5	CD55	1.73788e-07	0.01	ADGRE5_CD55	ADGRE5 - CD55	ADGRE5	Cell-Cell Contact	PMID: 11297558
MEP	Plasma	ADGRE5	CD55	4.09599e-07	0.01	ADGRE5_CD55	ADGRE5 - CD55	ADGRE5	Cell-Cell Contact	PMID: 11297558
pDC	Plasma	ADGRE5	CD55	1.05271e-06	0.01	ADGRE5_CD55	ADGRE5 - CD55	ADGRE5	Cell-Cell Contact	PMID: 11297558
Plasma	Plasma	ADGRE5	CD55	3.73952e-08	0.01	ADGRE5_CD55	ADGRE5 - CD55	ADGRE5	Cell-Cell Contact	PMID: 11297558
pDC	T/NK	ALCAM	CD6	2.88947e-06	0	ALCAM_CD6	ALCAM - CD6	ALCAM	Cell-Cell Contact	KEGG: hsa04514
Plasma	Plasma	CADM1	CADM1	2.23712e-08	0	CADM1_CADM1	CADM1 - CADM1	CADM	Cell-Cell Contact	PMID: 24503895
B	HSC	CD22	PTPRC	9.83437e-05	0	CD22_PTPRC	CD22 - PTPRC	CD22	Cell-Cell Contact	KEGG: hsa04514
B	Mono/Marco	CD22	PTPRC	1.31875e-05	0	CD22_PTPRC	CD22 - PTPRC	CD22	Cell-Cell Contact	KEGG: hsa04514
B	T/NK	CD22	PTPRC	1.28329e-05	0	CD22_PTPRC	CD22 - PTPRC	CD22	Cell-Cell Contact	KEGG: hsa04514
B	GMP	CD22	PTPRC	5.99215e-05	0	CD22_PTPRC	CD22 - PTPRC	CD22	Cell-Cell Contact	KEGG: hsa04514
B	B	CD22	PTPRC	2.92681e-06	0	CD22_PTPRC	CD22 - PTPRC	CD22	Cell-Cell Contact	KEGG: hsa04514
B	MEP	CD22	PTPRC	5.18257e-06	0	CD22_PTPRC	CD22 - PTPRC	CD22	Cell-Cell Contact	KEGG: hsa04514
B	pDC	CD22	PTPRC	7.67195e-06	0	CD22_PTPRC	CD22 - PTPRC	CD22	Cell-Cell Contact	KEGG: hsa04514
B	Erythroid	CD22	PTPRC	2.08188e-08	0	CD22_PTPRC	CD22 - PTPRC	CD22	Cell-Cell Contact	KEGG: hsa04514
B	Mono/Marco	FCER2	ITGAM_ITGB2	8.34147e-06	0	FCER2A_ITGAM_ITGB2	FCER2A - (ITGAM+ITGB2)	CD23	Cell-Cell Contact	PMID: 7621072
B	pDC	FCER2	ITGAM_ITGB2	3.19727e-06	0	FCER2A_ITGAM_ITGB2	FCER2A - (ITGAM+ITGB2)	CD23	Cell-Cell Contact	PMID: 7621072
B	Mono/Marco	FCER2	ITGAX_ITGB2	6.83599e-06	0	FCER2A_ITGAX_ITGB2	FCER2A - (ITGAX+ITGB2)	CD23	Cell-Cell Contact	PMID: 7621072
B	pDC	FCER2	ITGAX_ITGB2	5.5999e-06	0	FCER2A_ITGAX_ITGB2	FCER2A - (ITGAX+ITGB2)	CD23	Cell-Cell Contact	PMID: 7621072
HSC	B	PTPRC	CD22	9.83437e-05	0	PTPRC_CD22	PTPRC - CD22	CD45	Cell-Cell Contact	PMID: 12115612
Mono/Marco	B	PTPRC	CD22	1.31875e-05	0	PTPRC_CD22	PTPRC - CD22	CD45	Cell-Cell Contact	PMID: 12115612
T/NK	B	PTPRC	CD22	1.28329e-05	0	PTPRC_CD22	PTPRC - CD22	CD45	Cell-Cell Contact	PMID: 12115612
GMP	B	PTPRC	CD22	5.99215e-05	0	PTPRC_CD22	PTPRC - CD22	CD45	Cell-Cell Contact	PMID: 12115612
B	B	PTPRC	CD22	2.92681e-06	0	PTPRC_CD22	PTPRC - CD22	CD45	Cell-Cell Contact	PMID: 12115612
MEP	B	PTPRC	CD22	5.18257e-06	0	PTPRC_CD22	PTPRC - CD22	CD45	Cell-Cell Contact	PMID: 12115612
pDC	B	PTPRC	CD22	7.67195e-06	0	PTPRC_CD22	PTPRC - CD22	CD45	Cell-Cell Contact	PMID: 12115612
Erythroid	B	PTPRC	CD22	2.08188e-08	0	PTPRC_CD22	PTPRC - CD22	CD45	Cell-Cell Contact	PMID: 12115612
HSC	pDC	PTPRC	MRC1	0.000399154	0	PTPRC_MRC1	PTPRC - MRC1	CD45	Cell-Cell Contact	PMID: 27601670; PMID: 10575006
Mono/Marco	pDC	PTPRC	MRC1	5.35626e-05	0	PTPRC_MRC1	PTPRC - MRC1	CD45	Cell-Cell Contact	PMID: 27601670; PMID: 10575006
T/NK	pDC	PTPRC	MRC1	5.16406e-05	0	PTPRC_MRC1	PTPRC - MRC1	CD45	Cell-Cell Contact	PMID: 27601670; PMID: 10575006
GMP	pDC	PTPRC	MRC1	0.000245177	0	PTPRC_MRC1	PTPRC - MRC1	CD45	Cell-Cell Contact	PMID: 27601670; PMID: 10575006
B	pDC	PTPRC	MRC1	1.18858e-05	0	PTPRC_MRC1	PTPRC - MRC1	CD45	Cell-Cell Contact	PMID: 27601670; PMID: 10575006
MEP	pDC	PTPRC	MRC1	2.12617e-05	0	PTPRC_MRC1	PTPRC - MRC1	CD45	Cell-Cell Contact	PMID: 27601670; PMID: 10575006
pDC	pDC	PTPRC	MRC1	3.10149e-05	0	PTPRC_MRC1	PTPRC - MRC1	CD45	Cell-Cell Contact	PMID: 27601670; PMID: 10575006
Erythroid	pDC	PTPRC	MRC1	8.59456e-08	0	PTPRC_MRC1	PTPRC - MRC1	CD45	Cell-Cell Contact	PMID: 27601670; PMID: 10575006
T/NK	pDC	CD6	ALCAM	2.88947e-06	0	CD6_ALCAM	CD6 - ALCAM	CD6	Cell-Cell Contact	PMID: 23602662
HSC	Mono/Marco	CD99	PILRA	0.000734087	0	CD99_PILRA	CD99 - PILRA	CD99	Cell-Cell Contact	PMID: 18234675
Mono/Marco	Mono/Marco	CD99	PILRA	5.6584e-05	0	CD99_PILRA	CD99 - PILRA	CD99	Cell-Cell Contact	PMID: 18234675
T/NK	Mono/Marco	CD99	PILRA	5.28772e-05	0	CD99_PILRA	CD99 - PILRA	CD99	Cell-Cell Contact	PMID: 18234675
GMP	Mono/Marco	CD99	PILRA	0.000575261	0	CD99_PILRA	CD99 - PILRA	CD99	Cell-Cell Contact	PMID: 18234675
B	Mono/Marco	CD99	PILRA	1.17832e-05	0	CD99_PILRA	CD99 - PILRA	CD99	Cell-Cell Contact	PMID: 18234675
MEP	Mono/Marco	CD99	PILRA	4.25189e-05	0	CD99_PILRA	CD99 - PILRA	CD99	Cell-Cell Contact	PMID: 18234675
pDC	Mono/Marco	CD99	PILRA	2.67359e-05	0	CD99_PILRA	CD99 - PILRA	CD99	Cell-Cell Contact	PMID: 18234675
Erythroid	Mono/Marco	CD99	PILRA	1.61745e-07	0	CD99_PILRA	CD99 - PILRA	CD99	Cell-Cell Contact	PMID: 18234675
Plasma	Mono/Marco	CD99	PILRA	3.62842e-06	0	CD99_PILRA	CD99 - PILRA	CD99	Cell-Cell Contact	PMID: 18234675
HSC	pDC	CD99	PILRA	0.000175476	0	CD99_PILRA	CD99 - PILRA	CD99	Cell-Cell Contact	PMID: 18234675
Mono/Marco	pDC	CD99	PILRA	1.34252e-05	0	CD99_PILRA	CD99 - PILRA	CD99	Cell-Cell Contact	PMID: 18234675
T/NK	pDC	CD99	PILRA	1.25973e-05	0	CD99_PILRA	CD99 - PILRA	CD99	Cell-Cell Contact	PMID: 18234675
GMP	pDC	CD99	PILRA	0.000136933	0	CD99_PILRA	CD99 - PILRA	CD99	Cell-Cell Contact	PMID: 18234675
B	pDC	CD99	PILRA	2.7943e-06	0	CD99_PILRA	CD99 - PILRA	CD99	Cell-Cell Contact	PMID: 18234675
MEP	pDC	CD99	PILRA	1.00773e-05	0	CD99_PILRA	CD99 - PILRA	CD99	Cell-Cell Contact	PMID: 18234675
pDC	pDC	CD99	PILRA	6.34443e-06	0	CD99_PILRA	CD99 - PILRA	CD99	Cell-Cell Contact	PMID: 18234675
Erythroid	pDC	CD99	PILRA	3.81064e-08	0	CD99_PILRA	CD99 - PILRA	CD99	Cell-Cell Contact	PMID: 18234675
Plasma	pDC	CD99	PILRA	8.55436e-07	0	CD99_PILRA	CD99 - PILRA	CD99	Cell-Cell Contact	PMID: 18234675
HSC	HSC	CD99	CD99	0.032779	0	CD99_CD99	CD99 - CD99	CD99	Cell-Cell Contact	KEGG: hsa04514
T/NK	HSC	CD99	CD99	0.00244991	0	CD99_CD99	CD99 - CD99	CD99	Cell-Cell Contact	KEGG: hsa04514
GMP	HSC	CD99	CD99	0.0269074	0	CD99_CD99	CD99 - CD99	CD99	Cell-Cell Contact	KEGG: hsa04514
HSC	T/NK	CD99	CD99	0.00244991	0	CD99_CD99	CD99 - CD99	CD99	Cell-Cell Contact	KEGG: hsa04514
HSC	GMP	CD99	CD99	0.0269074	0	CD99_CD99	CD99 - CD99	CD99	Cell-Cell Contact	KEGG: hsa04514
T/NK	T/NK	CLEC2D	KLRB1	6.45624e-06	0	CLEC2D_KLRB1	CLEC2D - KLRB1	CLEC	Cell-Cell Contact	PMID: 24223577
B	T/NK	CLEC2D	KLRB1	1.22329e-06	0	CLEC2D_KLRB1	CLEC2D - KLRB1	CLEC	Cell-Cell Contact	PMID: 24223577
HSC	T/NK	CLEC2B	KLRB1	5.96221e-05	0	CLEC2B_KLRB1	CLEC2B - KLRB1	CLEC	Cell-Cell Contact	PMID: 24223577
Mono/Marco	T/NK	CLEC2B	KLRB1	1.11486e-05	0	CLEC2B_KLRB1	CLEC2B - KLRB1	CLEC	Cell-Cell Contact	PMID: 24223577
T/NK	T/NK	CLEC2B	KLRB1	8.1915e-06	0	CLEC2B_KLRB1	CLEC2B - KLRB1	CLEC	Cell-Cell Contact	PMID: 24223577
GMP	T/NK	CLEC2B	KLRB1	6.62072e-05	0	CLEC2B_KLRB1	CLEC2B - KLRB1	CLEC	Cell-Cell Contact	PMID: 24223577
B	T/NK	CLEC2B	KLRB1	2.12322e-06	0	CLEC2B_KLRB1	CLEC2B - KLRB1	CLEC	Cell-Cell Contact	PMID: 24223577
MEP	T/NK	CLEC2B	KLRB1	4.11257e-06	0	CLEC2B_KLRB1	CLEC2B - KLRB1	CLEC	Cell-Cell Contact	PMID: 24223577
pDC	T/NK	CLEC2B	KLRB1	2.03636e-05	0	CLEC2B_KLRB1	CLEC2B - KLRB1	CLEC	Cell-Cell Contact	PMID: 24223577
HSC	T/NK	CD69	KLRB1	0.000280138	0	CLEC2C_KLRB1	CLEC2C - KLRB1	CLEC	Cell-Cell Contact	PMID: 24223577
Mono/Marco	T/NK	CD69	KLRB1	6.23736e-06	0	CLEC2C_KLRB1	CLEC2C - KLRB1	CLEC	Cell-Cell Contact	PMID: 24223577
T/NK	T/NK	CD69	KLRB1	4.57777e-05	0	CLEC2C_KLRB1	CLEC2C - KLRB1	CLEC	Cell-Cell Contact	PMID: 24223577
GMP	T/NK	CD69	KLRB1	0.000254489	0	CLEC2C_KLRB1	CLEC2C - KLRB1	CLEC	Cell-Cell Contact	PMID: 24223577
B	T/NK	CD69	KLRB1	1.33749e-05	0	CLEC2C_KLRB1	CLEC2C - KLRB1	CLEC	Cell-Cell Contact	PMID: 24223577
MEP	T/NK	CD69	KLRB1	1.06071e-05	0	CLEC2C_KLRB1	CLEC2C - KLRB1	CLEC	Cell-Cell Contact	PMID: 24223577
pDC	T/NK	CD69	KLRB1	2.21089e-05	0	CLEC2C_KLRB1	CLEC2C - KLRB1	CLEC	Cell-Cell Contact	PMID: 24223577
Erythroid	T/NK	CD69	KLRB1	9.11511e-08	0	CLEC2C_KLRB1	CLEC2C - KLRB1	CLEC	Cell-Cell Contact	PMID: 24223577
HSC	Mono/Marco	ICAM2	ITGAL_ITGB2	0.000128576	0	ICAM2_ITGAL_ITGB2	ICAM2 - (ITGAL+ITGB2)	ICAM	Cell-Cell Contact	KEGG: hsa04514
GMP	Mono/Marco	ICAM2	ITGAL_ITGB2	9.07439e-05	0	ICAM2_ITGAL_ITGB2	ICAM2 - (ITGAL+ITGB2)	ICAM	Cell-Cell Contact	KEGG: hsa04514
MEP	Mono/Marco	ICAM2	ITGAL_ITGB2	1.69294e-05	0	ICAM2_ITGAL_ITGB2	ICAM2 - (ITGAL+ITGB2)	ICAM	Cell-Cell Contact	KEGG: hsa04514
Erythroid	Mono/Marco	ICAM2	ITGAL_ITGB2	2.06959e-07	0	ICAM2_ITGAL_ITGB2	ICAM2 - (ITGAL+ITGB2)	ICAM	Cell-Cell Contact	KEGG: hsa04514
Plasma	Mono/Marco	ICAM2	ITGAL_ITGB2	8.49364e-06	0	ICAM2_ITGAL_ITGB2	ICAM2 - (ITGAL+ITGB2)	ICAM	Cell-Cell Contact	KEGG: hsa04514
HSC	T/NK	ICAM2	ITGAL_ITGB2	8.959e-05	0	ICAM2_ITGAL_ITGB2	ICAM2 - (ITGAL+ITGB2)	ICAM	Cell-Cell Contact	KEGG: hsa04514
GMP	T/NK	ICAM2	ITGAL_ITGB2	6.32382e-05	0	ICAM2_ITGAL_ITGB2	ICAM2 - (ITGAL+ITGB2)	ICAM	Cell-Cell Contact	KEGG: hsa04514
MEP	T/NK	ICAM2	ITGAL_ITGB2	1.17955e-05	0	ICAM2_ITGAL_ITGB2	ICAM2 - (ITGAL+ITGB2)	ICAM	Cell-Cell Contact	KEGG: hsa04514
Erythroid	T/NK	ICAM2	ITGAL_ITGB2	1.44209e-07	0	ICAM2_ITGAL_ITGB2	ICAM2 - (ITGAL+ITGB2)	ICAM	Cell-Cell Contact	KEGG: hsa04514
Plasma	T/NK	ICAM2	ITGAL_ITGB2	5.91477e-06	0	ICAM2_ITGAL_ITGB2	ICAM2 - (ITGAL+ITGB2)	ICAM	Cell-Cell Contact	KEGG: hsa04514
HSC	pDC	ICAM2	ITGAL_ITGB2	5.55115e-05	0	ICAM2_ITGAL_ITGB2	ICAM2 - (ITGAL+ITGB2)	ICAM	Cell-Cell Contact	KEGG: hsa04514
GMP	pDC	ICAM2	ITGAL_ITGB2	3.91724e-05	0	ICAM2_ITGAL_ITGB2	ICAM2 - (ITGAL+ITGB2)	ICAM	Cell-Cell Contact	KEGG: hsa04514
MEP	pDC	ICAM2	ITGAL_ITGB2	7.30943e-06	0	ICAM2_ITGAL_ITGB2	ICAM2 - (ITGAL+ITGB2)	ICAM	Cell-Cell Contact	KEGG: hsa04514
Erythroid	pDC	ICAM2	ITGAL_ITGB2	8.93503e-08	0	ICAM2_ITGAL_ITGB2	ICAM2 - (ITGAL+ITGB2)	ICAM	Cell-Cell Contact	KEGG: hsa04514
Plasma	pDC	ICAM2	ITGAL_ITGB2	3.66901e-06	0	ICAM2_ITGAL_ITGB2	ICAM2 - (ITGAL+ITGB2)	ICAM	Cell-Cell Contact	KEGG: hsa04514
HSC	Mono/Marco	ICAM2	ITGAM_ITGB2	0.00014892	0	ICAM2_ITGAM_ITGB2	ICAM2 - (ITGAM+ITGB2)	ICAM	Cell-Cell Contact	KEGG: hsa04514
GMP	Mono/Marco	ICAM2	ITGAM_ITGB2	0.000105134	0	ICAM2_ITGAM_ITGB2	ICAM2 - (ITGAM+ITGB2)	ICAM	Cell-Cell Contact	KEGG: hsa04514
MEP	Mono/Marco	ICAM2	ITGAM_ITGB2	1.96059e-05	0	ICAM2_ITGAM_ITGB2	ICAM2 - (ITGAM+ITGB2)	ICAM	Cell-Cell Contact	KEGG: hsa04514
Erythroid	Mono/Marco	ICAM2	ITGAM_ITGB2	2.39716e-07	0	ICAM2_ITGAM_ITGB2	ICAM2 - (ITGAM+ITGB2)	ICAM	Cell-Cell Contact	KEGG: hsa04514
Plasma	Mono/Marco	ICAM2	ITGAM_ITGB2	9.82559e-06	0	ICAM2_ITGAM_ITGB2	ICAM2 - (ITGAM+ITGB2)	ICAM	Cell-Cell Contact	KEGG: hsa04514
HSC	pDC	ICAM2	ITGAM_ITGB2	5.70242e-05	0	ICAM2_ITGAM_ITGB2	ICAM2 - (ITGAM+ITGB2)	ICAM	Cell-Cell Contact	KEGG: hsa04514
GMP	pDC	ICAM2	ITGAM_ITGB2	4.02418e-05	0	ICAM2_ITGAM_ITGB2	ICAM2 - (ITGAM+ITGB2)	ICAM	Cell-Cell Contact	KEGG: hsa04514
MEP	pDC	ICAM2	ITGAM_ITGB2	7.50848e-06	0	ICAM2_ITGAM_ITGB2	ICAM2 - (ITGAM+ITGB2)	ICAM	Cell-Cell Contact	KEGG: hsa04514
Erythroid	pDC	ICAM2	ITGAM_ITGB2	9.17858e-08	0	ICAM2_ITGAM_ITGB2	ICAM2 - (ITGAM+ITGB2)	ICAM	Cell-Cell Contact	KEGG: hsa04514
Plasma	pDC	ICAM2	ITGAM_ITGB2	3.76825e-06	0	ICAM2_ITGAM_ITGB2	ICAM2 - (ITGAM+ITGB2)	ICAM	Cell-Cell Contact	KEGG: hsa04514
HSC	HSC	ITGB2	ICAM2	0.00112751	0	ITGB2_ICAM2	ITGB2 - ICAM2	ITGB2	Cell-Cell Contact	KEGG: hsa04514
Mono/Marco	HSC	ITGB2	ICAM2	0.000326971	0	ITGB2_ICAM2	ITGB2 - ICAM2	ITGB2	Cell-Cell Contact	KEGG: hsa04514
T/NK	HSC	ITGB2	ICAM2	0.000184887	0	ITGB2_ICAM2	ITGB2 - ICAM2	ITGB2	Cell-Cell Contact	KEGG: hsa04514
pDC	HSC	ITGB2	ICAM2	0.000164509	0	ITGB2_ICAM2	ITGB2 - ICAM2	ITGB2	Cell-Cell Contact	KEGG: hsa04514
Mono/Marco	GMP	ITGB2	ICAM2	0.000231448	0	ITGB2_ICAM2	ITGB2 - ICAM2	ITGB2	Cell-Cell Contact	KEGG: hsa04514
T/NK	GMP	ITGB2	ICAM2	0.000130792	0	ITGB2_ICAM2	ITGB2 - ICAM2	ITGB2	Cell-Cell Contact	KEGG: hsa04514
pDC	GMP	ITGB2	ICAM2	0.000116496	0	ITGB2_ICAM2	ITGB2 - ICAM2	ITGB2	Cell-Cell Contact	KEGG: hsa04514
HSC	MEP	ITGB2	ICAM2	0.000148436	0	ITGB2_ICAM2	ITGB2 - ICAM2	ITGB2	Cell-Cell Contact	KEGG: hsa04514
Mono/Marco	MEP	ITGB2	ICAM2	4.30074e-05	0	ITGB2_ICAM2	ITGB2 - ICAM2	ITGB2	Cell-Cell Contact	KEGG: hsa04514
T/NK	MEP	ITGB2	ICAM2	2.43239e-05	0	ITGB2_ICAM2	ITGB2 - ICAM2	ITGB2	Cell-Cell Contact	KEGG: hsa04514
GMP	MEP	ITGB2	ICAM2	0.000121824	0.01	ITGB2_ICAM2	ITGB2 - ICAM2	ITGB2	Cell-Cell Contact	KEGG: hsa04514
pDC	MEP	ITGB2	ICAM2	2.16353e-05	0	ITGB2_ICAM2	ITGB2 - ICAM2	ITGB2	Cell-Cell Contact	KEGG: hsa04514
Mono/Marco	Erythroid	ITGB2	ICAM2	5.26542e-07	0.01	ITGB2_ICAM2	ITGB2 - ICAM2	ITGB2	Cell-Cell Contact	KEGG: hsa04514
T/NK	Erythroid	ITGB2	ICAM2	2.97706e-07	0.02	ITGB2_ICAM2	ITGB2 - ICAM2	ITGB2	Cell-Cell Contact	KEGG: hsa04514
pDC	Erythroid	ITGB2	ICAM2	2.64936e-07	0.01	ITGB2_ICAM2	ITGB2 - ICAM2	ITGB2	Cell-Cell Contact	KEGG: hsa04514
HSC	Plasma	ITGB2	ICAM2	7.43566e-05	0	ITGB2_ICAM2	ITGB2 - ICAM2	ITGB2	Cell-Cell Contact	KEGG: hsa04514
Mono/Marco	Plasma	ITGB2	ICAM2	2.13467e-05	0	ITGB2_ICAM2	ITGB2 - ICAM2	ITGB2	Cell-Cell Contact	KEGG: hsa04514
T/NK	Plasma	ITGB2	ICAM2	1.21001e-05	0	ITGB2_ICAM2	ITGB2 - ICAM2	ITGB2	Cell-Cell Contact	KEGG: hsa04514
GMP	Plasma	ITGB2	ICAM2	6.11385e-05	0	ITGB2_ICAM2	ITGB2 - ICAM2	ITGB2	Cell-Cell Contact	KEGG: hsa04514
B	Plasma	ITGB2	ICAM2	1.06581e-06	0	ITGB2_ICAM2	ITGB2 - ICAM2	ITGB2	Cell-Cell Contact	KEGG: hsa04514
pDC	Plasma	ITGB2	ICAM2	1.07228e-05	0	ITGB2_ICAM2	ITGB2 - ICAM2	ITGB2	Cell-Cell Contact	KEGG: hsa04514
HSC	Mono/Marco	F11R	ITGAL_ITGB2	8.6778e-05	0	JAM1_ITGAL_ITGB2	JAM1 - (ITGAL+ITGB2)	JAM	Cell-Cell Contact	PMID: 11812992
HSC	T/NK	F11R	ITGAL_ITGB2	6.04744e-05	0	JAM1_ITGAL_ITGB2	JAM1 - (ITGAL+ITGB2)	JAM	Cell-Cell Contact	PMID: 11812992
HSC	pDC	F11R	ITGAL_ITGB2	3.74604e-05	0	JAM1_ITGAL_ITGB2	JAM1 - (ITGAL+ITGB2)	JAM	Cell-Cell Contact	PMID: 11812992
HSC	HSC	F11R	F11R	0.000139532	0	F11R_F11R	F11R - F11R	JAM	Cell-Cell Contact	KEGG: hsa04514
HSC	T/NK	HLA-A	CD8A	0.000505282	0	HLA-A_CD8A	HLA-A - CD8A	MHC-I	Cell-Cell Contact	KEGG: hsa04514
Mono/Marco	T/NK	HLA-A	CD8A	8.62017e-05	0	HLA-A_CD8A	HLA-A - CD8A	MHC-I	Cell-Cell Contact	KEGG: hsa04514
T/NK	T/NK	HLA-A	CD8A	7.73202e-05	0	HLA-A_CD8A	HLA-A - CD8A	MHC-I	Cell-Cell Contact	KEGG: hsa04514
GMP	T/NK	HLA-A	CD8A	0.000506101	0	HLA-A_CD8A	HLA-A - CD8A	MHC-I	Cell-Cell Contact	KEGG: hsa04514
B	T/NK	HLA-A	CD8A	2.14133e-05	0	HLA-A_CD8A	HLA-A - CD8A	MHC-I	Cell-Cell Contact	KEGG: hsa04514
MEP	T/NK	HLA-A	CD8A	4.46394e-05	0	HLA-A_CD8A	HLA-A - CD8A	MHC-I	Cell-Cell Contact	KEGG: hsa04514
pDC	T/NK	HLA-A	CD8A	3.65497e-05	0	HLA-A_CD8A	HLA-A - CD8A	MHC-I	Cell-Cell Contact	KEGG: hsa04514
Erythroid	T/NK	HLA-A	CD8A	7.49441e-07	0	HLA-A_CD8A	HLA-A - CD8A	MHC-I	Cell-Cell Contact	KEGG: hsa04514
Plasma	T/NK	HLA-A	CD8A	8.58883e-06	0	HLA-A_CD8A	HLA-A - CD8A	MHC-I	Cell-Cell Contact	KEGG: hsa04514
HSC	T/NK	HLA-B	CD8A	0.000603788	0	HLA-B_CD8A	HLA-B - CD8A	MHC-I	Cell-Cell Contact	KEGG: hsa04514
Mono/Marco	T/NK	HLA-B	CD8A	0.00011025	0	HLA-B_CD8A	HLA-B - CD8A	MHC-I	Cell-Cell Contact	KEGG: hsa04514
T/NK	T/NK	HLA-B	CD8A	8.43145e-05	0	HLA-B_CD8A	HLA-B - CD8A	MHC-I	Cell-Cell Contact	KEGG: hsa04514
GMP	T/NK	HLA-B	CD8A	0.00055271	0	HLA-B_CD8A	HLA-B - CD8A	MHC-I	Cell-Cell Contact	KEGG: hsa04514
B	T/NK	HLA-B	CD8A	2.51399e-05	0	HLA-B_CD8A	HLA-B - CD8A	MHC-I	Cell-Cell Contact	KEGG: hsa04514
MEP	T/NK	HLA-B	CD8A	5.41833e-05	0	HLA-B_CD8A	HLA-B - CD8A	MHC-I	Cell-Cell Contact	KEGG: hsa04514
pDC	T/NK	HLA-B	CD8A	5.04681e-05	0	HLA-B_CD8A	HLA-B - CD8A	MHC-I	Cell-Cell Contact	KEGG: hsa04514
Erythroid	T/NK	HLA-B	CD8A	9.89713e-07	0	HLA-B_CD8A	HLA-B - CD8A	MHC-I	Cell-Cell Contact	KEGG: hsa04514
Plasma	T/NK	HLA-B	CD8A	1.35886e-05	0	HLA-B_CD8A	HLA-B - CD8A	MHC-I	Cell-Cell Contact	KEGG: hsa04514
HSC	T/NK	HLA-C	CD8A	0.000506135	0	HLA-C_CD8A	HLA-C - CD8A	MHC-I	Cell-Cell Contact	KEGG: hsa04514
Mono/Marco	T/NK	HLA-C	CD8A	7.80975e-05	0	HLA-C_CD8A	HLA-C - CD8A	MHC-I	Cell-Cell Contact	KEGG: hsa04514
T/NK	T/NK	HLA-C	CD8A	8.1976e-05	0	HLA-C_CD8A	HLA-C - CD8A	MHC-I	Cell-Cell Contact	KEGG: hsa04514
GMP	T/NK	HLA-C	CD8A	0.000453133	0	HLA-C_CD8A	HLA-C - CD8A	MHC-I	Cell-Cell Contact	KEGG: hsa04514
B	T/NK	HLA-C	CD8A	2.13852e-05	0	HLA-C_CD8A	HLA-C - CD8A	MHC-I	Cell-Cell Contact	KEGG: hsa04514
MEP	T/NK	HLA-C	CD8A	4.45208e-05	0	HLA-C_CD8A	HLA-C - CD8A	MHC-I	Cell-Cell Contact	KEGG: hsa04514
pDC	T/NK	HLA-C	CD8A	3.60103e-05	0	HLA-C_CD8A	HLA-C - CD8A	MHC-I	Cell-Cell Contact	KEGG: hsa04514
Erythroid	T/NK	HLA-C	CD8A	8.75289e-07	0	HLA-C_CD8A	HLA-C - CD8A	MHC-I	Cell-Cell Contact	KEGG: hsa04514
Plasma	T/NK	HLA-C	CD8A	1.75453e-05	0	HLA-C_CD8A	HLA-C - CD8A	MHC-I	Cell-Cell Contact	KEGG: hsa04514
HSC	T/NK	HLA-E	CD8A	0.000330341	0	HLA-E_CD8A	HLA-E - CD8A	MHC-I	Cell-Cell Contact	KEGG: hsa04514
Mono/Marco	T/NK	HLA-E	CD8A	6.05578e-05	0	HLA-E_CD8A	HLA-E - CD8A	MHC-I	Cell-Cell Contact	KEGG: hsa04514
T/NK	T/NK	HLA-E	CD8A	5.71362e-05	0	HLA-E_CD8A	HLA-E - CD8A	MHC-I	Cell-Cell Contact	KEGG: hsa04514
GMP	T/NK	HLA-E	CD8A	0.000220961	0	HLA-E_CD8A	HLA-E - CD8A	MHC-I	Cell-Cell Contact	KEGG: hsa04514
B	T/NK	HLA-E	CD8A	1.52305e-05	0	HLA-E_CD8A	HLA-E - CD8A	MHC-I	Cell-Cell Contact	KEGG: hsa04514
MEP	T/NK	HLA-E	CD8A	2.98877e-05	0	HLA-E_CD8A	HLA-E - CD8A	MHC-I	Cell-Cell Contact	KEGG: hsa04514
pDC	T/NK	HLA-E	CD8A	2.32435e-05	0	HLA-E_CD8A	HLA-E - CD8A	MHC-I	Cell-Cell Contact	KEGG: hsa04514
Erythroid	T/NK	HLA-E	CD8A	4.9172e-07	0	HLA-E_CD8A	HLA-E - CD8A	MHC-I	Cell-Cell Contact	KEGG: hsa04514
Plasma	T/NK	HLA-E	CD8A	7.07057e-06	0	HLA-E_CD8A	HLA-E - CD8A	MHC-I	Cell-Cell Contact	KEGG: hsa04514
T/NK	T/NK	HLA-F	CD8A	1.00706e-05	0	HLA-F_CD8A	HLA-F - CD8A	MHC-I	Cell-Cell Contact	KEGG: hsa04514
B	T/NK	HLA-F	CD8A	2.06943e-06	0	HLA-F_CD8A	HLA-F - CD8A	MHC-I	Cell-Cell Contact	KEGG: hsa04514
pDC	T/NK	HLA-F	CD8A	2.9547e-06	0	HLA-F_CD8A	HLA-F - CD8A	MHC-I	Cell-Cell Contact	KEGG: hsa04514
HSC	T/NK	HLA-E	KLRC1	0.000279695	0	HLA-E_KLRC1	HLA-E - KLRC1	MHC-I	Cell-Cell Contact	PMID: 24223577
Mono/Marco	T/NK	HLA-E	KLRC1	5.13328e-05	0	HLA-E_KLRC1	HLA-E - KLRC1	MHC-I	Cell-Cell Contact	PMID: 24223577
T/NK	T/NK	HLA-E	KLRC1	4.85394e-05	0	HLA-E_KLRC1	HLA-E - KLRC1	MHC-I	Cell-Cell Contact	PMID: 24223577
GMP	T/NK	HLA-E	KLRC1	0.000186838	0	HLA-E_KLRC1	HLA-E - KLRC1	MHC-I	Cell-Cell Contact	PMID: 24223577
B	T/NK	HLA-E	KLRC1	1.29193e-05	0	HLA-E_KLRC1	HLA-E - KLRC1	MHC-I	Cell-Cell Contact	PMID: 24223577
MEP	T/NK	HLA-E	KLRC1	2.52837e-05	0	HLA-E_KLRC1	HLA-E - KLRC1	MHC-I	Cell-Cell Contact	PMID: 24223577
pDC	T/NK	HLA-E	KLRC1	1.96863e-05	0	HLA-E_KLRC1	HLA-E - KLRC1	MHC-I	Cell-Cell Contact	PMID: 24223577
Erythroid	T/NK	HLA-E	KLRC1	4.16146e-07	0	HLA-E_KLRC1	HLA-E - KLRC1	MHC-I	Cell-Cell Contact	PMID: 24223577
Plasma	T/NK	HLA-E	KLRC1	5.98098e-06	0	HLA-E_KLRC1	HLA-E - KLRC1	MHC-I	Cell-Cell Contact	PMID: 24223577
HSC	T/NK	HLA-E	CD94:NKG2A	0.000551441	0	HLA-E_CD94:NKG2A	HLA-E - CD94:NKG2A	MHC-I	Cell-Cell Contact	PMID: 28484462
Mono/Marco	T/NK	HLA-E	CD94:NKG2A	0.000100581	0	HLA-E_CD94:NKG2A	HLA-E - CD94:NKG2A	MHC-I	Cell-Cell Contact	PMID: 28484462
T/NK	T/NK	HLA-E	CD94:NKG2A	9.39991e-05	0	HLA-E_CD94:NKG2A	HLA-E - CD94:NKG2A	MHC-I	Cell-Cell Contact	PMID: 28484462
GMP	T/NK	HLA-E	CD94:NKG2A	0.000370985	0	HLA-E_CD94:NKG2A	HLA-E - CD94:NKG2A	MHC-I	Cell-Cell Contact	PMID: 28484462
B	T/NK	HLA-E	CD94:NKG2A	2.52213e-05	0	HLA-E_CD94:NKG2A	HLA-E - CD94:NKG2A	MHC-I	Cell-Cell Contact	PMID: 28484462
MEP	T/NK	HLA-E	CD94:NKG2A	5.00797e-05	0	HLA-E_CD94:NKG2A	HLA-E - CD94:NKG2A	MHC-I	Cell-Cell Contact	PMID: 28484462
pDC	T/NK	HLA-E	CD94:NKG2A	3.87456e-05	0	HLA-E_CD94:NKG2A	HLA-E - CD94:NKG2A	MHC-I	Cell-Cell Contact	PMID: 28484462
Erythroid	T/NK	HLA-E	CD94:NKG2A	8.22436e-07	0	HLA-E_CD94:NKG2A	HLA-E - CD94:NKG2A	MHC-I	Cell-Cell Contact	PMID: 28484462
Plasma	T/NK	HLA-E	CD94:NKG2A	1.18511e-05	0	HLA-E_CD94:NKG2A	HLA-E - CD94:NKG2A	MHC-I	Cell-Cell Contact	PMID: 28484462
HSC	Mono/Marco	HLA-DPA1	CD4	0.000233157	0	HLA-DPA1_CD4	HLA-DPA1 - CD4	MHC-II	Cell-Cell Contact	KEGG: hsa04514
Mono/Marco	Mono/Marco	HLA-DPA1	CD4	5.76668e-05	0	HLA-DPA1_CD4	HLA-DPA1 - CD4	MHC-II	Cell-Cell Contact	KEGG: hsa04514
GMP	Mono/Marco	HLA-DPA1	CD4	9.11151e-05	0	HLA-DPA1_CD4	HLA-DPA1 - CD4	MHC-II	Cell-Cell Contact	KEGG: hsa04514
B	Mono/Marco	HLA-DPA1	CD4	1.6393e-05	0	HLA-DPA1_CD4	HLA-DPA1 - CD4	MHC-II	Cell-Cell Contact	KEGG: hsa04514
pDC	Mono/Marco	HLA-DPA1	CD4	5.46368e-05	0	HLA-DPA1_CD4	HLA-DPA1 - CD4	MHC-II	Cell-Cell Contact	KEGG: hsa04514
Plasma	Mono/Marco	HLA-DPA1	CD4	3.33265e-07	0	HLA-DPA1_CD4	HLA-DPA1 - CD4	MHC-II	Cell-Cell Contact	KEGG: hsa04514
HSC	pDC	HLA-DPA1	CD4	0.000110728	0	HLA-DPA1_CD4	HLA-DPA1 - CD4	MHC-II	Cell-Cell Contact	KEGG: hsa04514
Mono/Marco	pDC	HLA-DPA1	CD4	2.73812e-05	0	HLA-DPA1_CD4	HLA-DPA1 - CD4	MHC-II	Cell-Cell Contact	KEGG: hsa04514
GMP	pDC	HLA-DPA1	CD4	4.3278e-05	0	HLA-DPA1_CD4	HLA-DPA1 - CD4	MHC-II	Cell-Cell Contact	KEGG: hsa04514
B	pDC	HLA-DPA1	CD4	7.78268e-06	0	HLA-DPA1_CD4	HLA-DPA1 - CD4	MHC-II	Cell-Cell Contact	KEGG: hsa04514
pDC	pDC	HLA-DPA1	CD4	2.59307e-05	0	HLA-DPA1_CD4	HLA-DPA1 - CD4	MHC-II	Cell-Cell Contact	KEGG: hsa04514
Plasma	pDC	HLA-DPA1	CD4	1.58307e-07	0	HLA-DPA1_CD4	HLA-DPA1 - CD4	MHC-II	Cell-Cell Contact	KEGG: hsa04514
HSC	Mono/Marco	HLA-DPB1	CD4	0.000260003	0	HLA-DPB1_CD4	HLA-DPB1 - CD4	MHC-II	Cell-Cell Contact	KEGG: hsa04514
Mono/Marco	Mono/Marco	HLA-DPB1	CD4	4.67239e-05	0	HLA-DPB1_CD4	HLA-DPB1 - CD4	MHC-II	Cell-Cell Contact	KEGG: hsa04514
GMP	Mono/Marco	HLA-DPB1	CD4	9.33801e-05	0	HLA-DPB1_CD4	HLA-DPB1 - CD4	MHC-II	Cell-Cell Contact	KEGG: hsa04514
B	Mono/Marco	HLA-DPB1	CD4	1.54245e-05	0	HLA-DPB1_CD4	HLA-DPB1 - CD4	MHC-II	Cell-Cell Contact	KEGG: hsa04514
pDC	Mono/Marco	HLA-DPB1	CD4	5.13369e-05	0	HLA-DPB1_CD4	HLA-DPB1 - CD4	MHC-II	Cell-Cell Contact	KEGG: hsa04514
HSC	pDC	HLA-DPB1	CD4	0.000123474	0	HLA-DPB1_CD4	HLA-DPB1 - CD4	MHC-II	Cell-Cell Contact	KEGG: hsa04514
Mono/Marco	pDC	HLA-DPB1	CD4	2.21871e-05	0	HLA-DPB1_CD4	HLA-DPB1 - CD4	MHC-II	Cell-Cell Contact	KEGG: hsa04514
GMP	pDC	HLA-DPB1	CD4	4.43537e-05	0	HLA-DPB1_CD4	HLA-DPB1 - CD4	MHC-II	Cell-Cell Contact	KEGG: hsa04514
B	pDC	HLA-DPB1	CD4	7.32313e-06	0	HLA-DPB1_CD4	HLA-DPB1 - CD4	MHC-II	Cell-Cell Contact	KEGG: hsa04514
pDC	pDC	HLA-DPB1	CD4	2.43658e-05	0	HLA-DPB1_CD4	HLA-DPB1 - CD4	MHC-II	Cell-Cell Contact	KEGG: hsa04514
HSC	Mono/Marco	HLA-DQA1	CD4	5.27944e-05	0	HLA-DQA1_CD4	HLA-DQA1 - CD4	MHC-II	Cell-Cell Contact	KEGG: hsa04514
Mono/Marco	Mono/Marco	HLA-DQA1	CD4	1.19672e-05	0	HLA-DQA1_CD4	HLA-DQA1 - CD4	MHC-II	Cell-Cell Contact	KEGG: hsa04514
B	Mono/Marco	HLA-DQA1	CD4	1.54063e-05	0	HLA-DQA1_CD4	HLA-DQA1 - CD4	MHC-II	Cell-Cell Contact	KEGG: hsa04514
pDC	Mono/Marco	HLA-DQA1	CD4	4.59963e-05	0	HLA-DQA1_CD4	HLA-DQA1 - CD4	MHC-II	Cell-Cell Contact	KEGG: hsa04514
HSC	pDC	HLA-DQA1	CD4	2.50773e-05	0	HLA-DQA1_CD4	HLA-DQA1 - CD4	MHC-II	Cell-Cell Contact	KEGG: hsa04514
Mono/Marco	pDC	HLA-DQA1	CD4	5.68422e-06	0	HLA-DQA1_CD4	HLA-DQA1 - CD4	MHC-II	Cell-Cell Contact	KEGG: hsa04514
B	pDC	HLA-DQA1	CD4	7.31449e-06	0	HLA-DQA1_CD4	HLA-DQA1 - CD4	MHC-II	Cell-Cell Contact	KEGG: hsa04514
pDC	pDC	HLA-DQA1	CD4	2.18329e-05	0	HLA-DQA1_CD4	HLA-DQA1 - CD4	MHC-II	Cell-Cell Contact	KEGG: hsa04514
HSC	Mono/Marco	HLA-DMA	CD4	0.000187515	0	HLA-DMA_CD4	HLA-DMA - CD4	MHC-II	Cell-Cell Contact	KEGG: hsa04514
Mono/Marco	Mono/Marco	HLA-DMA	CD4	3.47475e-05	0	HLA-DMA_CD4	HLA-DMA - CD4	MHC-II	Cell-Cell Contact	KEGG: hsa04514
GMP	Mono/Marco	HLA-DMA	CD4	6.00799e-05	0	HLA-DMA_CD4	HLA-DMA - CD4	MHC-II	Cell-Cell Contact	KEGG: hsa04514
B	Mono/Marco	HLA-DMA	CD4	8.19908e-06	0	HLA-DMA_CD4	HLA-DMA - CD4	MHC-II	Cell-Cell Contact	KEGG: hsa04514
pDC	Mono/Marco	HLA-DMA	CD4	2.88846e-05	0	HLA-DMA_CD4	HLA-DMA - CD4	MHC-II	Cell-Cell Contact	KEGG: hsa04514
Plasma	Mono/Marco	HLA-DMA	CD4	3.41994e-07	0	HLA-DMA_CD4	HLA-DMA - CD4	MHC-II	Cell-Cell Contact	KEGG: hsa04514
HSC	pDC	HLA-DMA	CD4	8.90568e-05	0	HLA-DMA_CD4	HLA-DMA - CD4	MHC-II	Cell-Cell Contact	KEGG: hsa04514
Mono/Marco	pDC	HLA-DMA	CD4	1.65016e-05	0	HLA-DMA_CD4	HLA-DMA - CD4	MHC-II	Cell-Cell Contact	KEGG: hsa04514
GMP	pDC	HLA-DMA	CD4	2.85377e-05	0	HLA-DMA_CD4	HLA-DMA - CD4	MHC-II	Cell-Cell Contact	KEGG: hsa04514
B	pDC	HLA-DMA	CD4	3.89367e-06	0	HLA-DMA_CD4	HLA-DMA - CD4	MHC-II	Cell-Cell Contact	KEGG: hsa04514
pDC	pDC	HLA-DMA	CD4	1.37144e-05	0	HLA-DMA_CD4	HLA-DMA - CD4	MHC-II	Cell-Cell Contact	KEGG: hsa04514
Plasma	pDC	HLA-DMA	CD4	1.62454e-07	0	HLA-DMA_CD4	HLA-DMA - CD4	MHC-II	Cell-Cell Contact	KEGG: hsa04514
Mono/Marco	Mono/Marco	HLA-DMB	CD4	8.50275e-06	0	HLA-DMB_CD4	HLA-DMB - CD4	MHC-II	Cell-Cell Contact	KEGG: hsa04514
B	Mono/Marco	HLA-DMB	CD4	2.36491e-06	0	HLA-DMB_CD4	HLA-DMB - CD4	MHC-II	Cell-Cell Contact	KEGG: hsa04514
pDC	Mono/Marco	HLA-DMB	CD4	1.88132e-05	0	HLA-DMB_CD4	HLA-DMB - CD4	MHC-II	Cell-Cell Contact	KEGG: hsa04514
Mono/Marco	pDC	HLA-DMB	CD4	4.03876e-06	0	HLA-DMB_CD4	HLA-DMB - CD4	MHC-II	Cell-Cell Contact	KEGG: hsa04514
B	pDC	HLA-DMB	CD4	1.1233e-06	0	HLA-DMB_CD4	HLA-DMB - CD4	MHC-II	Cell-Cell Contact	KEGG: hsa04514
pDC	pDC	HLA-DMB	CD4	8.93398e-06	0	HLA-DMB_CD4	HLA-DMB - CD4	MHC-II	Cell-Cell Contact	KEGG: hsa04514
B	Mono/Marco	HLA-DQA2	CD4	6.86438e-06	0	HLA-DQA2_CD4	HLA-DQA2 - CD4	MHC-II	Cell-Cell Contact	KEGG: hsa04514
B	pDC	HLA-DQA2	CD4	3.25998e-06	0	HLA-DQA2_CD4	HLA-DQA2 - CD4	MHC-II	Cell-Cell Contact	KEGG: hsa04514
pDC	Mono/Marco	HLA-DOA	CD4	3.06366e-06	0	HLA-DOA_CD4	HLA-DOA - CD4	MHC-II	Cell-Cell Contact	KEGG: hsa04514
pDC	pDC	HLA-DOA	CD4	1.45524e-06	0	HLA-DOA_CD4	HLA-DOA - CD4	MHC-II	Cell-Cell Contact	KEGG: hsa04514
Plasma	Mono/Marco	HLA-DOB	CD4	4.25597e-07	0	HLA-DOB_CD4	HLA-DOB - CD4	MHC-II	Cell-Cell Contact	KEGG: hsa04514
Plasma	pDC	HLA-DOB	CD4	2.02166e-07	0	HLA-DOB_CD4	HLA-DOB - CD4	MHC-II	Cell-Cell Contact	KEGG: hsa04514
HSC	Mono/Marco	HLA-DQB1	CD4	6.17822e-05	0	HLA-DQB1_CD4	HLA-DQB1 - CD4	MHC-II	Cell-Cell Contact	KEGG: hsa04514
Mono/Marco	Mono/Marco	HLA-DQB1	CD4	4.08906e-05	0	HLA-DQB1_CD4	HLA-DQB1 - CD4	MHC-II	Cell-Cell Contact	KEGG: hsa04514
GMP	Mono/Marco	HLA-DQB1	CD4	5.12072e-05	0	HLA-DQB1_CD4	HLA-DQB1 - CD4	MHC-II	Cell-Cell Contact	KEGG: hsa04514
B	Mono/Marco	HLA-DQB1	CD4	1.17535e-05	0	HLA-DQB1_CD4	HLA-DQB1 - CD4	MHC-II	Cell-Cell Contact	KEGG: hsa04514
pDC	Mono/Marco	HLA-DQB1	CD4	4.55227e-05	0	HLA-DQB1_CD4	HLA-DQB1 - CD4	MHC-II	Cell-Cell Contact	KEGG: hsa04514
HSC	pDC	HLA-DQB1	CD4	2.93462e-05	0	HLA-DQB1_CD4	HLA-DQB1 - CD4	MHC-II	Cell-Cell Contact	KEGG: hsa04514
Mono/Marco	pDC	HLA-DQB1	CD4	1.9418e-05	0	HLA-DQB1_CD4	HLA-DQB1 - CD4	MHC-II	Cell-Cell Contact	KEGG: hsa04514
GMP	pDC	HLA-DQB1	CD4	2.43234e-05	0	HLA-DQB1_CD4	HLA-DQB1 - CD4	MHC-II	Cell-Cell Contact	KEGG: hsa04514
B	pDC	HLA-DQB1	CD4	5.58094e-06	0	HLA-DQB1_CD4	HLA-DQB1 - CD4	MHC-II	Cell-Cell Contact	KEGG: hsa04514
pDC	pDC	HLA-DQB1	CD4	2.16083e-05	0	HLA-DQB1_CD4	HLA-DQB1 - CD4	MHC-II	Cell-Cell Contact	KEGG: hsa04514
HSC	Mono/Marco	HLA-DRA	CD4	0.000427308	0	HLA-DRA_CD4	HLA-DRA - CD4	MHC-II	Cell-Cell Contact	KEGG: hsa04514
Mono/Marco	Mono/Marco	HLA-DRA	CD4	0.000100303	0	HLA-DRA_CD4	HLA-DRA - CD4	MHC-II	Cell-Cell Contact	KEGG: hsa04514
GMP	Mono/Marco	HLA-DRA	CD4	0.000241462	0	HLA-DRA_CD4	HLA-DRA - CD4	MHC-II	Cell-Cell Contact	KEGG: hsa04514
B	Mono/Marco	HLA-DRA	CD4	2.32579e-05	0	HLA-DRA_CD4	HLA-DRA - CD4	MHC-II	Cell-Cell Contact	KEGG: hsa04514
pDC	Mono/Marco	HLA-DRA	CD4	6.43059e-05	0	HLA-DRA_CD4	HLA-DRA - CD4	MHC-II	Cell-Cell Contact	KEGG: hsa04514
HSC	pDC	HLA-DRA	CD4	0.00020289	0	HLA-DRA_CD4	HLA-DRA - CD4	MHC-II	Cell-Cell Contact	KEGG: hsa04514
Mono/Marco	pDC	HLA-DRA	CD4	4.76102e-05	0	HLA-DRA_CD4	HLA-DRA - CD4	MHC-II	Cell-Cell Contact	KEGG: hsa04514
GMP	pDC	HLA-DRA	CD4	0.000114673	0	HLA-DRA_CD4	HLA-DRA - CD4	MHC-II	Cell-Cell Contact	KEGG: hsa04514
B	pDC	HLA-DRA	CD4	1.10392e-05	0	HLA-DRA_CD4	HLA-DRA - CD4	MHC-II	Cell-Cell Contact	KEGG: hsa04514
pDC	pDC	HLA-DRA	CD4	3.05148e-05	0	HLA-DRA_CD4	HLA-DRA - CD4	MHC-II	Cell-Cell Contact	KEGG: hsa04514
HSC	Mono/Marco	HLA-DRB1	CD4	0.000276753	0	HLA-DRB1_CD4	HLA-DRB1 - CD4	MHC-II	Cell-Cell Contact	KEGG: hsa04514
Mono/Marco	Mono/Marco	HLA-DRB1	CD4	8.1225e-05	0	HLA-DRB1_CD4	HLA-DRB1 - CD4	MHC-II	Cell-Cell Contact	KEGG: hsa04514
GMP	Mono/Marco	HLA-DRB1	CD4	0.000117285	0	HLA-DRB1_CD4	HLA-DRB1 - CD4	MHC-II	Cell-Cell Contact	KEGG: hsa04514
B	Mono/Marco	HLA-DRB1	CD4	2.03007e-05	0	HLA-DRB1_CD4	HLA-DRB1 - CD4	MHC-II	Cell-Cell Contact	KEGG: hsa04514
pDC	Mono/Marco	HLA-DRB1	CD4	5.41532e-05	0	HLA-DRB1_CD4	HLA-DRB1 - CD4	MHC-II	Cell-Cell Contact	KEGG: hsa04514
HSC	pDC	HLA-DRB1	CD4	0.000131426	0	HLA-DRB1_CD4	HLA-DRB1 - CD4	MHC-II	Cell-Cell Contact	KEGG: hsa04514
Mono/Marco	pDC	HLA-DRB1	CD4	3.85601e-05	0	HLA-DRB1_CD4	HLA-DRB1 - CD4	MHC-II	Cell-Cell Contact	KEGG: hsa04514
GMP	pDC	HLA-DRB1	CD4	5.57066e-05	0	HLA-DRB1_CD4	HLA-DRB1 - CD4	MHC-II	Cell-Cell Contact	KEGG: hsa04514
B	pDC	HLA-DRB1	CD4	9.63657e-06	0	HLA-DRB1_CD4	HLA-DRB1 - CD4	MHC-II	Cell-Cell Contact	KEGG: hsa04514
pDC	pDC	HLA-DRB1	CD4	2.57013e-05	0	HLA-DRB1_CD4	HLA-DRB1 - CD4	MHC-II	Cell-Cell Contact	KEGG: hsa04514
HSC	Mono/Marco	HLA-DRB5	CD4	0.000217593	0	HLA-DRB5_CD4	HLA-DRB5 - CD4	MHC-II	Cell-Cell Contact	KEGG: hsa04514
Mono/Marco	Mono/Marco	HLA-DRB5	CD4	6.91083e-05	0	HLA-DRB5_CD4	HLA-DRB5 - CD4	MHC-II	Cell-Cell Contact	KEGG: hsa04514
GMP	Mono/Marco	HLA-DRB5	CD4	0.000105072	0	HLA-DRB5_CD4	HLA-DRB5 - CD4	MHC-II	Cell-Cell Contact	KEGG: hsa04514
B	Mono/Marco	HLA-DRB5	CD4	1.68096e-05	0	HLA-DRB5_CD4	HLA-DRB5 - CD4	MHC-II	Cell-Cell Contact	KEGG: hsa04514
pDC	Mono/Marco	HLA-DRB5	CD4	4.78987e-05	0	HLA-DRB5_CD4	HLA-DRB5 - CD4	MHC-II	Cell-Cell Contact	KEGG: hsa04514
HSC	pDC	HLA-DRB5	CD4	0.000103338	0	HLA-DRB5_CD4	HLA-DRB5 - CD4	MHC-II	Cell-Cell Contact	KEGG: hsa04514
Mono/Marco	pDC	HLA-DRB5	CD4	3.2811e-05	0	HLA-DRB5_CD4	HLA-DRB5 - CD4	MHC-II	Cell-Cell Contact	KEGG: hsa04514
GMP	pDC	HLA-DRB5	CD4	4.99065e-05	0	HLA-DRB5_CD4	HLA-DRB5 - CD4	MHC-II	Cell-Cell Contact	KEGG: hsa04514
B	pDC	HLA-DRB5	CD4	7.98034e-06	0	HLA-DRB5_CD4	HLA-DRB5 - CD4	MHC-II	Cell-Cell Contact	KEGG: hsa04514
pDC	pDC	HLA-DRB5	CD4	2.27353e-05	0	HLA-DRB5_CD4	HLA-DRB5 - CD4	MHC-II	Cell-Cell Contact	KEGG: hsa04514
pDC	pDC	NEGR1	NEGR1	5.48086e-07	0	NEGR1_NEGR1	NEGR1 - NEGR1	NEGR	Cell-Cell Contact	KEGG: hsa04514
HSC	HSC	PECAM1	PECAM1	0.00022796	0	PECAM1_PECAM1	PECAM1 - PECAM1	PECAM1	Cell-Cell Contact	KEGG: hsa04514
Mono/Marco	HSC	PECAM1	PECAM1	5.72914e-05	0	PECAM1_PECAM1	PECAM1 - PECAM1	PECAM1	Cell-Cell Contact	KEGG: hsa04514
pDC	HSC	PECAM1	PECAM1	1.14981e-05	0	PECAM1_PECAM1	PECAM1 - PECAM1	PECAM1	Cell-Cell Contact	KEGG: hsa04514
Plasma	HSC	PECAM1	PECAM1	1.14399e-05	0	PECAM1_PECAM1	PECAM1 - PECAM1	PECAM1	Cell-Cell Contact	KEGG: hsa04514
HSC	Mono/Marco	PECAM1	PECAM1	5.72914e-05	0	PECAM1_PECAM1	PECAM1 - PECAM1	PECAM1	Cell-Cell Contact	KEGG: hsa04514
Mono/Marco	Mono/Marco	PECAM1	PECAM1	1.4385e-05	0	PECAM1_PECAM1	PECAM1 - PECAM1	PECAM1	Cell-Cell Contact	KEGG: hsa04514
pDC	Mono/Marco	PECAM1	PECAM1	2.89047e-06	0	PECAM1_PECAM1	PECAM1 - PECAM1	PECAM1	Cell-Cell Contact	KEGG: hsa04514
Plasma	Mono/Marco	PECAM1	PECAM1	2.87258e-06	0	PECAM1_PECAM1	PECAM1 - PECAM1	PECAM1	Cell-Cell Contact	KEGG: hsa04514
HSC	pDC	PECAM1	PECAM1	1.14981e-05	0	PECAM1_PECAM1	PECAM1 - PECAM1	PECAM1	Cell-Cell Contact	KEGG: hsa04514
Mono/Marco	pDC	PECAM1	PECAM1	2.89047e-06	0	PECAM1_PECAM1	PECAM1 - PECAM1	PECAM1	Cell-Cell Contact	KEGG: hsa04514
Plasma	pDC	PECAM1	PECAM1	5.77154e-07	0	PECAM1_PECAM1	PECAM1 - PECAM1	PECAM1	Cell-Cell Contact	KEGG: hsa04514
HSC	Plasma	PECAM1	PECAM1	1.14399e-05	0	PECAM1_PECAM1	PECAM1 - PECAM1	PECAM1	Cell-Cell Contact	KEGG: hsa04514
Mono/Marco	Plasma	PECAM1	PECAM1	2.87258e-06	0	PECAM1_PECAM1	PECAM1 - PECAM1	PECAM1	Cell-Cell Contact	KEGG: hsa04514
pDC	Plasma	PECAM1	PECAM1	5.77154e-07	0	PECAM1_PECAM1	PECAM1 - PECAM1	PECAM1	Cell-Cell Contact	KEGG: hsa04514
Plasma	Plasma	PECAM1	PECAM1	5.73628e-07	0	PECAM1_PECAM1	PECAM1 - PECAM1	PECAM1	Cell-Cell Contact	KEGG: hsa04514
HSC	HSC	SELL	CD34	0.000539361	0	SELL_CD34	SELL - CD34	SELL	Cell-Cell Contact	PMID: 7692600; PMID: 8977216
Mono/Marco	HSC	SELL	CD34	8.96362e-05	0	SELL_CD34	SELL - CD34	SELL	Cell-Cell Contact	PMID: 7692600; PMID: 8977216
T/NK	HSC	SELL	CD34	8.16943e-05	0	SELL_CD34	SELL - CD34	SELL	Cell-Cell Contact	PMID: 7692600; PMID: 8977216
GMP	HSC	SELL	CD34	0.00155359	0	SELL_CD34	SELL - CD34	SELL	Cell-Cell Contact	PMID: 7692600; PMID: 8977216
B	HSC	SELL	CD34	6.37052e-05	0	SELL_CD34	SELL - CD34	SELL	Cell-Cell Contact	PMID: 7692600; PMID: 8977216
MEP	HSC	SELL	CD34	4.77306e-05	0	SELL_CD34	SELL - CD34	SELL	Cell-Cell Contact	PMID: 7692600; PMID: 8977216
pDC	HSC	SELL	CD34	2.6692e-05	0	SELL_CD34	SELL - CD34	SELL	Cell-Cell Contact	PMID: 7692600; PMID: 8977216
HSC	HSC	SELPLG	SELL	0.000376552	0	SELPLG_SELL	SELPLG - SELL	SELPLG	Cell-Cell Contact	PMC2431087; PMID: 8892633,PMID: 8896607
T/NK	HSC	SELPLG	SELL	6.111e-05	0	SELPLG_SELL	SELPLG - SELL	SELPLG	Cell-Cell Contact	PMC2431087; PMID: 8892633,PMID: 8896607
HSC	Mono/Marco	SELPLG	SELL	6.25917e-05	0	SELPLG_SELL	SELPLG - SELL	SELPLG	Cell-Cell Contact	PMC2431087; PMID: 8892633,PMID: 8896607
T/NK	Mono/Marco	SELPLG	SELL	1.01541e-05	0	SELPLG_SELL	SELPLG - SELL	SELPLG	Cell-Cell Contact	PMC2431087; PMID: 8892633,PMID: 8896607
HSC	T/NK	SELPLG	SELL	5.70748e-05	0	SELPLG_SELL	SELPLG - SELL	SELPLG	Cell-Cell Contact	PMC2431087; PMID: 8892633,PMID: 8896607
T/NK	T/NK	SELPLG	SELL	9.25045e-06	0	SELPLG_SELL	SELPLG - SELL	SELPLG	Cell-Cell Contact	PMC2431087; PMID: 8892633,PMID: 8896607
pDC	T/NK	SELPLG	SELL	3.13583e-06	0.01	SELPLG_SELL	SELPLG - SELL	SELPLG	Cell-Cell Contact	PMC2431087; PMID: 8892633,PMID: 8896607
HSC	GMP	SELPLG	SELL	0.00108661	0	SELPLG_SELL	SELPLG - SELL	SELPLG	Cell-Cell Contact	PMC2431087; PMID: 8892633,PMID: 8896607
T/NK	GMP	SELPLG	SELL	0.00017575	0	SELPLG_SELL	SELPLG - SELL	SELPLG	Cell-Cell Contact	PMC2431087; PMID: 8892633,PMID: 8896607
GMP	GMP	SELPLG	SELL	0.000481919	0	SELPLG_SELL	SELPLG - SELL	SELPLG	Cell-Cell Contact	PMC2431087; PMID: 8892633,PMID: 8896607
pDC	GMP	SELPLG	SELL	5.97239e-05	0	SELPLG_SELL	SELPLG - SELL	SELPLG	Cell-Cell Contact	PMC2431087; PMID: 8892633,PMID: 8896607
Plasma	GMP	SELPLG	SELL	1.30478e-05	0.01	SELPLG_SELL	SELPLG - SELL	SELPLG	Cell-Cell Contact	PMC2431087; PMID: 8892633,PMID: 8896607
HSC	B	SELPLG	SELL	4.46076e-05	0	SELPLG_SELL	SELPLG - SELL	SELPLG	Cell-Cell Contact	PMC2431087; PMID: 8892633,PMID: 8896607
T/NK	B	SELPLG	SELL	7.19967e-06	0	SELPLG_SELL	SELPLG - SELL	SELPLG	Cell-Cell Contact	PMC2431087; PMID: 8892633,PMID: 8896607
pDC	B	SELPLG	SELL	2.45278e-06	0	SELPLG_SELL	SELPLG - SELL	SELPLG	Cell-Cell Contact	PMC2431087; PMID: 8892633,PMID: 8896607
T/NK	MEP	SELPLG	SELL	5.40912e-06	0	SELPLG_SELL	SELPLG - SELL	SELPLG	Cell-Cell Contact	PMC2431087; PMID: 8892633,PMID: 8896607
T/NK	pDC	SELPLG	SELL	3.02485e-06	0.01	SELPLG_SELL	SELPLG - SELL	SELPLG	Cell-Cell Contact	PMC2431087; PMID: 8892633,PMID: 8896607
Low-RiboSis
source	target	ligand	receptor	prob	pval	interaction_name	interaction_name_2	pathway_name	annotation	evidence
HSC	T/NK	MIF	CD74_CXCR4	0.00206111	0	MIF_CD74_CXCR4	MIF - (CD74+CXCR4)	MIF	Secreted Signaling	PMID: 29637711; PMID: 24760155
T/NK	T/NK	MIF	CD74_CXCR4	0.00640429	0	MIF_CD74_CXCR4	MIF - (CD74+CXCR4)	MIF	Secreted Signaling	PMID: 29637711; PMID: 24760155
GMP	T/NK	MIF	CD74_CXCR4	0.00497898	0	MIF_CD74_CXCR4	MIF - (CD74+CXCR4)	MIF	Secreted Signaling	PMID: 29637711; PMID: 24760155
B	T/NK	MIF	CD74_CXCR4	0.000565549	0	MIF_CD74_CXCR4	MIF - (CD74+CXCR4)	MIF	Secreted Signaling	PMID: 29637711; PMID: 24760155
MEP	T/NK	MIF	CD74_CXCR4	0.00042159	0	MIF_CD74_CXCR4	MIF - (CD74+CXCR4)	MIF	Secreted Signaling	PMID: 29637711; PMID: 24760155
pDC	T/NK	MIF	CD74_CXCR4	0.00058768	0	MIF_CD74_CXCR4	MIF - (CD74+CXCR4)	MIF	Secreted Signaling	PMID: 29637711; PMID: 24760155
Plasma	T/NK	MIF	CD74_CXCR4	0.000124101	0	MIF_CD74_CXCR4	MIF - (CD74+CXCR4)	MIF	Secreted Signaling	PMID: 29637711; PMID: 24760155
HSC	GMP	MIF	CD74_CXCR4	0.000861756	0	MIF_CD74_CXCR4	MIF - (CD74+CXCR4)	MIF	Secreted Signaling	PMID: 29637711; PMID: 24760155
GMP	GMP	MIF	CD74_CXCR4	0.00209283	0	MIF_CD74_CXCR4	MIF - (CD74+CXCR4)	MIF	Secreted Signaling	PMID: 29637711; PMID: 24760155
HSC	B	MIF	CD74_CXCR4	0.000479087	0	MIF_CD74_CXCR4	MIF - (CD74+CXCR4)	MIF	Secreted Signaling	PMID: 29637711; PMID: 24760155
Mono/Marco	B	MIF	CD74_CXCR4	0.00125683	0	MIF_CD74_CXCR4	MIF - (CD74+CXCR4)	MIF	Secreted Signaling	PMID: 29637711; PMID: 24760155
T/NK	B	MIF	CD74_CXCR4	0.00150497	0	MIF_CD74_CXCR4	MIF - (CD74+CXCR4)	MIF	Secreted Signaling	PMID: 29637711; PMID: 24760155
GMP	B	MIF	CD74_CXCR4	0.0011374	0	MIF_CD74_CXCR4	MIF - (CD74+CXCR4)	MIF	Secreted Signaling	PMID: 29637711; PMID: 24760155
B	B	MIF	CD74_CXCR4	0.000136115	0	MIF_CD74_CXCR4	MIF - (CD74+CXCR4)	MIF	Secreted Signaling	PMID: 29637711; PMID: 24760155
MEP	B	MIF	CD74_CXCR4	9.85937e-05	0	MIF_CD74_CXCR4	MIF - (CD74+CXCR4)	MIF	Secreted Signaling	PMID: 29637711; PMID: 24760155
pDC	B	MIF	CD74_CXCR4	0.000139109	0	MIF_CD74_CXCR4	MIF - (CD74+CXCR4)	MIF	Secreted Signaling	PMID: 29637711; PMID: 24760155
Plasma	B	MIF	CD74_CXCR4	2.96585e-05	0	MIF_CD74_CXCR4	MIF - (CD74+CXCR4)	MIF	Secreted Signaling	PMID: 29637711; PMID: 24760155
HSC	pDC	MIF	CD74_CXCR4	0.000159953	0	MIF_CD74_CXCR4	MIF - (CD74+CXCR4)	MIF	Secreted Signaling	PMID: 29637711; PMID: 24760155
T/NK	pDC	MIF	CD74_CXCR4	0.000495909	0	MIF_CD74_CXCR4	MIF - (CD74+CXCR4)	MIF	Secreted Signaling	PMID: 29637711; PMID: 24760155
GMP	pDC	MIF	CD74_CXCR4	0.000387778	0	MIF_CD74_CXCR4	MIF - (CD74+CXCR4)	MIF	Secreted Signaling	PMID: 29637711; PMID: 24760155
MEP	pDC	MIF	CD74_CXCR4	3.26771e-05	0	MIF_CD74_CXCR4	MIF - (CD74+CXCR4)	MIF	Secreted Signaling	PMID: 29637711; PMID: 24760155
HSC	HSC	MIF	CD74_CD44	0.00101314	0	MIF_CD74_CD44	MIF - (CD74+CD44)	MIF	Secreted Signaling	PMID: 29637711; PMID: 26175090
T/NK	HSC	MIF	CD74_CD44	0.00317071	0	MIF_CD74_CD44	MIF - (CD74+CD44)	MIF	Secreted Signaling	PMID: 29637711; PMID: 26175090
GMP	HSC	MIF	CD74_CD44	0.00241952	0	MIF_CD74_CD44	MIF - (CD74+CD44)	MIF	Secreted Signaling	PMID: 29637711; PMID: 26175090
B	HSC	MIF	CD74_CD44	0.000284402	0	MIF_CD74_CD44	MIF - (CD74+CD44)	MIF	Secreted Signaling	PMID: 29637711; PMID: 26175090
MEP	HSC	MIF	CD74_CD44	0.000208064	0	MIF_CD74_CD44	MIF - (CD74+CD44)	MIF	Secreted Signaling	PMID: 29637711; PMID: 26175090
pDC	HSC	MIF	CD74_CD44	0.000292344	0	MIF_CD74_CD44	MIF - (CD74+CD44)	MIF	Secreted Signaling	PMID: 29637711; PMID: 26175090
Plasma	HSC	MIF	CD74_CD44	6.21218e-05	0	MIF_CD74_CD44	MIF - (CD74+CD44)	MIF	Secreted Signaling	PMID: 29637711; PMID: 26175090
HSC	Mono/Marco	MIF	CD74_CD44	0.00474076	0	MIF_CD74_CD44	MIF - (CD74+CD44)	MIF	Secreted Signaling	PMID: 29637711; PMID: 26175090
T/NK	Mono/Marco	MIF	CD74_CD44	0.0148512	0	MIF_CD74_CD44	MIF - (CD74+CD44)	MIF	Secreted Signaling	PMID: 29637711; PMID: 26175090
GMP	Mono/Marco	MIF	CD74_CD44	0.011304	0	MIF_CD74_CD44	MIF - (CD74+CD44)	MIF	Secreted Signaling	PMID: 29637711; PMID: 26175090
B	Mono/Marco	MIF	CD74_CD44	0.00133499	0	MIF_CD74_CD44	MIF - (CD74+CD44)	MIF	Secreted Signaling	PMID: 29637711; PMID: 26175090
MEP	Mono/Marco	MIF	CD74_CD44	0.000974124	0	MIF_CD74_CD44	MIF - (CD74+CD44)	MIF	Secreted Signaling	PMID: 29637711; PMID: 26175090
pDC	Mono/Marco	MIF	CD74_CD44	0.0013702	0	MIF_CD74_CD44	MIF - (CD74+CD44)	MIF	Secreted Signaling	PMID: 29637711; PMID: 26175090
Plasma	Mono/Marco	MIF	CD74_CD44	0.000291414	0	MIF_CD74_CD44	MIF - (CD74+CD44)	MIF	Secreted Signaling	PMID: 29637711; PMID: 26175090
HSC	GMP	MIF	CD74_CD44	0.00180346	0	MIF_CD74_CD44	MIF - (CD74+CD44)	MIF	Secreted Signaling	PMID: 29637711; PMID: 26175090
T/NK	GMP	MIF	CD74_CD44	0.00562904	0	MIF_CD74_CD44	MIF - (CD74+CD44)	MIF	Secreted Signaling	PMID: 29637711; PMID: 26175090
GMP	GMP	MIF	CD74_CD44	0.00432521	0	MIF_CD74_CD44	MIF - (CD74+CD44)	MIF	Secreted Signaling	PMID: 29637711; PMID: 26175090
MEP	GMP	MIF	CD74_CD44	0.000369819	0	MIF_CD74_CD44	MIF - (CD74+CD44)	MIF	Secreted Signaling	PMID: 29637711; PMID: 26175090
pDC	GMP	MIF	CD74_CD44	0.000518084	0	MIF_CD74_CD44	MIF - (CD74+CD44)	MIF	Secreted Signaling	PMID: 29637711; PMID: 26175090
GMP	B	MIF	CD74_CD44	0.000639264	0	MIF_CD74_CD44	MIF - (CD74+CD44)	MIF	Secreted Signaling	PMID: 29637711; PMID: 26175090
HSC	pDC	MIF	CD74_CD44	0.000349741	0	MIF_CD74_CD44	MIF - (CD74+CD44)	MIF	Secreted Signaling	PMID: 29637711; PMID: 26175090
T/NK	pDC	MIF	CD74_CD44	0.00109496	0	MIF_CD74_CD44	MIF - (CD74+CD44)	MIF	Secreted Signaling	PMID: 29637711; PMID: 26175090
GMP	pDC	MIF	CD74_CD44	0.000834736	0	MIF_CD74_CD44	MIF - (CD74+CD44)	MIF	Secreted Signaling	PMID: 29637711; PMID: 26175090
B	pDC	MIF	CD74_CD44	9.8295e-05	0	MIF_CD74_CD44	MIF - (CD74+CD44)	MIF	Secreted Signaling	PMID: 29637711; PMID: 26175090
MEP	pDC	MIF	CD74_CD44	7.184e-05	0	MIF_CD74_CD44	MIF - (CD74+CD44)	MIF	Secreted Signaling	PMID: 29637711; PMID: 26175090
pDC	pDC	MIF	CD74_CD44	0.000100982	0	MIF_CD74_CD44	MIF - (CD74+CD44)	MIF	Secreted Signaling	PMID: 29637711; PMID: 26175090
Plasma	pDC	MIF	CD74_CD44	2.14653e-05	0	MIF_CD74_CD44	MIF - (CD74+CD44)	MIF	Secreted Signaling	PMID: 29637711; PMID: 26175090
HSC	Mono/Marco	IL16	CD4	6.55956e-05	0	IL16_CD4	IL16 - CD4	IL16	Secreted Signaling	KEGG: hsa04060
T/NK	Mono/Marco	IL16	CD4	0.000364945	0	IL16_CD4	IL16 - CD4	IL16	Secreted Signaling	KEGG: hsa04060
GMP	Mono/Marco	IL16	CD4	5.58492e-05	0	IL16_CD4	IL16 - CD4	IL16	Secreted Signaling	KEGG: hsa04060
B	Mono/Marco	IL16	CD4	3.81173e-05	0	IL16_CD4	IL16 - CD4	IL16	Secreted Signaling	KEGG: hsa04060
pDC	Mono/Marco	IL16	CD4	2.1095e-05	0	IL16_CD4	IL16 - CD4	IL16	Secreted Signaling	KEGG: hsa04060
Plasma	Mono/Marco	IL16	CD4	2.91448e-06	0	IL16_CD4	IL16 - CD4	IL16	Secreted Signaling	KEGG: hsa04060
HSC	pDC	IL16	CD4	3.48085e-06	0	IL16_CD4	IL16 - CD4	IL16	Secreted Signaling	KEGG: hsa04060
T/NK	pDC	IL16	CD4	1.93749e-05	0	IL16_CD4	IL16 - CD4	IL16	Secreted Signaling	KEGG: hsa04060
GMP	pDC	IL16	CD4	2.96234e-06	0	IL16_CD4	IL16 - CD4	IL16	Secreted Signaling	KEGG: hsa04060
B	pDC	IL16	CD4	2.02344e-06	0	IL16_CD4	IL16 - CD4	IL16	Secreted Signaling	KEGG: hsa04060
pDC	pDC	IL16	CD4	1.11937e-06	0	IL16_CD4	IL16 - CD4	IL16	Secreted Signaling	KEGG: hsa04060
Plasma	pDC	IL16	CD4	1.54607e-07	0	IL16_CD4	IL16 - CD4	IL16	Secreted Signaling	KEGG: hsa04060
HSC	HSC	TNFSF4	TNFRSF4	8.30312e-06	0	TNFSF4_TNFRSF4	TNFSF4 - TNFRSF4	OX40	Secreted Signaling	KEGG: hsa04060
Mono/Marco	Plasma	TNFSF13	TNFRSF17	2.11717e-05	0	TNFSF13_TNFRSF17	TNFSF13 - TNFRSF17	APRIL	Secreted Signaling	KEGG: hsa04060
GMP	Plasma	TNFSF13	TNFRSF17	3.73988e-06	0	TNFSF13_TNFRSF17	TNFSF13 - TNFRSF17	APRIL	Secreted Signaling	KEGG: hsa04060
pDC	Plasma	TNFSF13	TNFRSF17	7.93428e-07	0	TNFSF13_TNFRSF17	TNFSF13 - TNFRSF17	APRIL	Secreted Signaling	KEGG: hsa04060
Mono/Marco	Plasma	TNFSF13	TNFRSF13B	3.11557e-06	0	TNFSF13_TNFRSF13B	TNFSF13 - TNFRSF13B	APRIL	Secreted Signaling	KEGG: hsa04060
GMP	Plasma	TNFSF13	TNFRSF13B	5.47395e-07	0	TNFSF13_TNFRSF13B	TNFSF13 - TNFRSF13B	APRIL	Secreted Signaling	KEGG: hsa04060
pDC	Plasma	TNFSF13	TNFRSF13B	1.16249e-07	0	TNFSF13_TNFRSF13B	TNFSF13 - TNFRSF13B	APRIL	Secreted Signaling	KEGG: hsa04060
HSC	Plasma	TNFSF13B	TNFRSF17	1.17509e-05	0	TNFSF13B_TNFRSF17	TNFSF13B - TNFRSF17	BAFF	Secreted Signaling	KEGG: hsa04060
Mono/Marco	Plasma	TNFSF13B	TNFRSF17	8.17365e-05	0	TNFSF13B_TNFRSF17	TNFSF13B - TNFRSF17	BAFF	Secreted Signaling	KEGG: hsa04060
GMP	Plasma	TNFSF13B	TNFRSF17	3.21944e-05	0	TNFSF13B_TNFRSF17	TNFSF13B - TNFRSF17	BAFF	Secreted Signaling	KEGG: hsa04060
pDC	Plasma	TNFSF13B	TNFRSF17	4.23773e-06	0	TNFSF13B_TNFRSF17	TNFSF13B - TNFRSF17	BAFF	Secreted Signaling	KEGG: hsa04060
Neutrophils	Plasma	TNFSF13B	TNFRSF17	1.85047e-06	0	TNFSF13B_TNFRSF17	TNFSF13B - TNFRSF17	BAFF	Secreted Signaling	KEGG: hsa04060
HSC	Plasma	TNFSF13B	TNFRSF13B	1.75129e-06	0	TNFSF13B_TNFRSF13B	TNFSF13B - TNFRSF13B	BAFF	Secreted Signaling	KEGG: hsa04060
Mono/Marco	Plasma	TNFSF13B	TNFRSF13B	1.23323e-05	0	TNFSF13B_TNFRSF13B	TNFSF13B - TNFRSF13B	BAFF	Secreted Signaling	KEGG: hsa04060
GMP	Plasma	TNFSF13B	TNFRSF13B	4.82989e-06	0	TNFSF13B_TNFRSF13B	TNFSF13B - TNFRSF13B	BAFF	Secreted Signaling	KEGG: hsa04060
pDC	Plasma	TNFSF13B	TNFRSF13B	6.32475e-07	0	TNFSF13B_TNFRSF13B	TNFSF13B - TNFRSF13B	BAFF	Secreted Signaling	KEGG: hsa04060
Neutrophils	Plasma	TNFSF13B	TNFRSF13B	2.73199e-07	0	TNFSF13B_TNFRSF13B	TNFSF13B - TNFRSF13B	BAFF	Secreted Signaling	KEGG: hsa04060
Neutrophils	HSC	RETN	CAP1	4.62788e-05	0	RETN_CAP1	RETN - CAP1	RESISTIN	Secreted Signaling	PMID: 30809105
Neutrophils	Mono/Marco	RETN	CAP1	0.000174731	0	RETN_CAP1	RETN - CAP1	RESISTIN	Secreted Signaling	PMID: 30809105
Neutrophils	T/NK	RETN	CAP1	0.000109625	0	RETN_CAP1	RETN - CAP1	RESISTIN	Secreted Signaling	PMID: 30809105
Neutrophils	GMP	RETN	CAP1	8.2724e-05	0	RETN_CAP1	RETN - CAP1	RESISTIN	Secreted Signaling	PMID: 30809105
Neutrophils	B	RETN	CAP1	4.89063e-06	0	RETN_CAP1	RETN - CAP1	RESISTIN	Secreted Signaling	PMID: 30809105
Neutrophils	MEP	RETN	CAP1	6.55292e-06	0	RETN_CAP1	RETN - CAP1	RESISTIN	Secreted Signaling	PMID: 30809105
Neutrophils	pDC	RETN	CAP1	1.74694e-05	0	RETN_CAP1	RETN - CAP1	RESISTIN	Secreted Signaling	PMID: 30809105
Neutrophils	Plasma	RETN	CAP1	3.30149e-07	0	RETN_CAP1	RETN - CAP1	RESISTIN	Secreted Signaling	PMID: 30809105
Neutrophils	Neutrophils	RETN	CAP1	1.67983e-05	0	RETN_CAP1	RETN - CAP1	RESISTIN	Secreted Signaling	PMID: 30809105
Mono/Marco	HSC	NAMPT	ITGA5_ITGB1	0.000478724	0	NAMPT_ITGA5_ITGB1	NAMPT - (ITGA5+ITGB1)	VISFATIN	Secreted Signaling	PMID: 28490838
pDC	HSC	NAMPT	ITGA5_ITGB1	5.88847e-06	0	NAMPT_ITGA5_ITGB1	NAMPT - (ITGA5+ITGB1)	VISFATIN	Secreted Signaling	PMID: 28490838
Neutrophils	HSC	NAMPT	ITGA5_ITGB1	0.000100855	0	NAMPT_ITGA5_ITGB1	NAMPT - (ITGA5+ITGB1)	VISFATIN	Secreted Signaling	PMID: 28490838
Mono/Marco	GMP	NAMPT	ITGA5_ITGB1	0.000434652	0	NAMPT_ITGA5_ITGB1	NAMPT - (ITGA5+ITGB1)	VISFATIN	Secreted Signaling	PMID: 28490838
pDC	GMP	NAMPT	ITGA5_ITGB1	5.30048e-06	0	NAMPT_ITGA5_ITGB1	NAMPT - (ITGA5+ITGB1)	VISFATIN	Secreted Signaling	PMID: 28490838
Neutrophils	GMP	NAMPT	ITGA5_ITGB1	9.38147e-05	0	NAMPT_ITGA5_ITGB1	NAMPT - (ITGA5+ITGB1)	VISFATIN	Secreted Signaling	PMID: 28490838
Mono/Marco	MEP	NAMPT	ITGA5_ITGB1	5.8504e-05	0	NAMPT_ITGA5_ITGB1	NAMPT - (ITGA5+ITGB1)	VISFATIN	Secreted Signaling	PMID: 28490838
Neutrophils	MEP	NAMPT	ITGA5_ITGB1	1.25553e-05	0	NAMPT_ITGA5_ITGB1	NAMPT - (ITGA5+ITGB1)	VISFATIN	Secreted Signaling	PMID: 28490838
Mono/Marco	pDC	NAMPT	ITGA5_ITGB1	8.83336e-05	0	NAMPT_ITGA5_ITGB1	NAMPT - (ITGA5+ITGB1)	VISFATIN	Secreted Signaling	PMID: 28490838
pDC	pDC	NAMPT	ITGA5_ITGB1	1.07905e-06	0.02	NAMPT_ITGA5_ITGB1	NAMPT - (ITGA5+ITGB1)	VISFATIN	Secreted Signaling	PMID: 28490838
Neutrophils	pDC	NAMPT	ITGA5_ITGB1	1.89733e-05	0	NAMPT_ITGA5_ITGB1	NAMPT - (ITGA5+ITGB1)	VISFATIN	Secreted Signaling	PMID: 28490838
Mono/Marco	Neutrophils	NAMPT	ITGA5_ITGB1	6.62009e-05	0	NAMPT_ITGA5_ITGB1	NAMPT - (ITGA5+ITGB1)	VISFATIN	Secreted Signaling	PMID: 28490838
pDC	Neutrophils	NAMPT	ITGA5_ITGB1	8.08018e-07	0.02	NAMPT_ITGA5_ITGB1	NAMPT - (ITGA5+ITGB1)	VISFATIN	Secreted Signaling	PMID: 28490838
Neutrophils	Neutrophils	NAMPT	ITGA5_ITGB1	1.42528e-05	0	NAMPT_ITGA5_ITGB1	NAMPT - (ITGA5+ITGB1)	VISFATIN	Secreted Signaling	PMID: 28490838
HSC	Plasma	MDK	SDC1	1.6698e-06	0	MDK_SDC1	MDK - SDC1	MK	Secreted Signaling	PMID: 28356350
Plasma	Plasma	MDK	SDC1	5.97781e-08	0	MDK_SDC1	MDK - SDC1	MK	Secreted Signaling	PMID: 28356350
HSC	HSC	MDK	ITGA4_ITGB1	2.58589e-05	0	MDK_ITGA4_ITGB1	MDK - (ITGA4+ITGB1)	MK	Secreted Signaling	PMID: 28356350
Plasma	HSC	MDK	ITGA4_ITGB1	9.26136e-07	0	MDK_ITGA4_ITGB1	MDK - (ITGA4+ITGB1)	MK	Secreted Signaling	PMID: 28356350
HSC	Mono/Marco	MDK	ITGA4_ITGB1	5.0207e-05	0	MDK_ITGA4_ITGB1	MDK - (ITGA4+ITGB1)	MK	Secreted Signaling	PMID: 28356350
Plasma	Mono/Marco	MDK	ITGA4_ITGB1	1.79579e-06	0	MDK_ITGA4_ITGB1	MDK - (ITGA4+ITGB1)	MK	Secreted Signaling	PMID: 28356350
HSC	T/NK	MDK	ITGA4_ITGB1	4.34158e-05	0	MDK_ITGA4_ITGB1	MDK - (ITGA4+ITGB1)	MK	Secreted Signaling	PMID: 28356350
Plasma	T/NK	MDK	ITGA4_ITGB1	1.55307e-06	0	MDK_ITGA4_ITGB1	MDK - (ITGA4+ITGB1)	MK	Secreted Signaling	PMID: 28356350
HSC	GMP	MDK	ITGA4_ITGB1	1.84804e-05	0	MDK_ITGA4_ITGB1	MDK - (ITGA4+ITGB1)	MK	Secreted Signaling	PMID: 28356350
Plasma	GMP	MDK	ITGA4_ITGB1	6.60852e-07	0	MDK_ITGA4_ITGB1	MDK - (ITGA4+ITGB1)	MK	Secreted Signaling	PMID: 28356350
HSC	MEP	MDK	ITGA4_ITGB1	6.41465e-06	0	MDK_ITGA4_ITGB1	MDK - (ITGA4+ITGB1)	MK	Secreted Signaling	PMID: 28356350
Plasma	MEP	MDK	ITGA4_ITGB1	2.29821e-07	0	MDK_ITGA4_ITGB1	MDK - (ITGA4+ITGB1)	MK	Secreted Signaling	PMID: 28356350
HSC	pDC	MDK	ITGA4_ITGB1	7.78725e-06	0	MDK_ITGA4_ITGB1	MDK - (ITGA4+ITGB1)	MK	Secreted Signaling	PMID: 28356350
Plasma	pDC	MDK	ITGA4_ITGB1	2.78829e-07	0	MDK_ITGA4_ITGB1	MDK - (ITGA4+ITGB1)	MK	Secreted Signaling	PMID: 28356350
HSC	Plasma	MDK	ITGA4_ITGB1	2.37907e-07	0	MDK_ITGA4_ITGB1	MDK - (ITGA4+ITGB1)	MK	Secreted Signaling	PMID: 28356350
Plasma	Plasma	MDK	ITGA4_ITGB1	8.503e-09	0	MDK_ITGA4_ITGB1	MDK - (ITGA4+ITGB1)	MK	Secreted Signaling	PMID: 28356350
HSC	HSC	MDK	ITGA6_ITGB1	1.26126e-05	0	MDK_ITGA6_ITGB1	MDK - (ITGA6+ITGB1)	MK	Secreted Signaling	PMID: 28356350
Plasma	HSC	MDK	ITGA6_ITGB1	4.51176e-07	0	MDK_ITGA6_ITGB1	MDK - (ITGA6+ITGB1)	MK	Secreted Signaling	PMID: 28356350
HSC	Mono/Marco	MDK	LRP1	0.000165163	0	MDK_LRP1	MDK - LRP1	MK	Secreted Signaling	PMID: 28356350
Plasma	Mono/Marco	MDK	LRP1	5.92147e-06	0	MDK_LRP1	MDK - LRP1	MK	Secreted Signaling	PMID: 28356350
HSC	HSC	MDK	NCL	6.25472e-05	0	MDK_NCL	MDK - NCL	MK	Secreted Signaling	PMID: 28356350
Plasma	HSC	MDK	NCL	2.24763e-06	0	MDK_NCL	MDK - NCL	MK	Secreted Signaling	PMID: 28356350
HSC	Mono/Marco	MDK	NCL	5.83947e-05	0	MDK_NCL	MDK - NCL	MK	Secreted Signaling	PMID: 28356350
Plasma	Mono/Marco	MDK	NCL	2.089e-06	0	MDK_NCL	MDK - NCL	MK	Secreted Signaling	PMID: 28356350
HSC	T/NK	MDK	NCL	0.000161175	0	MDK_NCL	MDK - NCL	MK	Secreted Signaling	PMID: 28356350
Plasma	T/NK	MDK	NCL	5.78361e-06	0	MDK_NCL	MDK - NCL	MK	Secreted Signaling	PMID: 28356350
HSC	GMP	MDK	NCL	0.000120964	0	MDK_NCL	MDK - NCL	MK	Secreted Signaling	PMID: 28356350
Plasma	GMP	MDK	NCL	4.34489e-06	0	MDK_NCL	MDK - NCL	MK	Secreted Signaling	PMID: 28356350
HSC	B	MDK	NCL	1.56394e-05	0	MDK_NCL	MDK - NCL	MK	Secreted Signaling	PMID: 28356350
Plasma	B	MDK	NCL	5.60849e-07	0	MDK_NCL	MDK - NCL	MK	Secreted Signaling	PMID: 28356350
HSC	MEP	MDK	NCL	1.80273e-05	0	MDK_NCL	MDK - NCL	MK	Secreted Signaling	PMID: 28356350
Plasma	MEP	MDK	NCL	6.49049e-07	0	MDK_NCL	MDK - NCL	MK	Secreted Signaling	PMID: 28356350
HSC	pDC	MDK	NCL	1.75709e-05	0	MDK_NCL	MDK - NCL	MK	Secreted Signaling	PMID: 28356350
Plasma	pDC	MDK	NCL	6.30801e-07	0	MDK_NCL	MDK - NCL	MK	Secreted Signaling	PMID: 28356350
HSC	Erythroid	MDK	NCL	6.3666e-06	0	MDK_NCL	MDK - NCL	MK	Secreted Signaling	PMID: 28356350
Plasma	Erythroid	MDK	NCL	2.27704e-07	0	MDK_NCL	MDK - NCL	MK	Secreted Signaling	PMID: 28356350
HSC	Plasma	MDK	NCL	1.45512e-06	0	MDK_NCL	MDK - NCL	MK	Secreted Signaling	PMID: 28356350
Plasma	Plasma	MDK	NCL	5.20799e-08	0	MDK_NCL	MDK - NCL	MK	Secreted Signaling	PMID: 28356350
T/NK	HSC	FLT3LG	FLT3	0.000556228	0	FLT3L_FLT3	FLT3L - FLT3	FLT3	Secreted Signaling	PMID: 25992210
T/NK	GMP	FLT3LG	FLT3	0.00029529	0	FLT3L_FLT3	FLT3L - FLT3	FLT3	Secreted Signaling	PMID: 25992210
T/NK	pDC	FLT3LG	FLT3	0.000192199	0	FLT3L_FLT3	FLT3L - FLT3	FLT3	Secreted Signaling	PMID: 25992210
HSC	Neutrophils	ANXA1	FPR2	1.96799e-05	0	ANXA1_FPR2	ANXA1 - FPR2	ANNEXIN	Secreted Signaling	PMID: 23230437
Mono/Marco	Neutrophils	ANXA1	FPR2	0.000121834	0	ANXA1_FPR2	ANXA1 - FPR2	ANNEXIN	Secreted Signaling	PMID: 23230437
T/NK	Neutrophils	ANXA1	FPR2	3.41782e-05	0	ANXA1_FPR2	ANXA1 - FPR2	ANNEXIN	Secreted Signaling	PMID: 23230437
GMP	Neutrophils	ANXA1	FPR2	4.13216e-05	0	ANXA1_FPR2	ANXA1 - FPR2	ANNEXIN	Secreted Signaling	PMID: 23230437
MEP	Neutrophils	ANXA1	FPR2	1.54416e-06	0	ANXA1_FPR2	ANXA1 - FPR2	ANNEXIN	Secreted Signaling	PMID: 23230437
pDC	Neutrophils	ANXA1	FPR2	8.90737e-06	0	ANXA1_FPR2	ANXA1 - FPR2	ANNEXIN	Secreted Signaling	PMID: 23230437
Neutrophils	Neutrophils	ANXA1	FPR2	8.12348e-06	0	ANXA1_FPR2	ANXA1 - FPR2	ANNEXIN	Secreted Signaling	PMID: 23230437
HSC	Mono/Marco	ANXA1	FPR1	0.000242996	0	ANXA1_FPR1	ANXA1 - FPR1	ANNEXIN	Secreted Signaling	PMID: 23230437
Mono/Marco	Mono/Marco	ANXA1	FPR1	0.00150585	0	ANXA1_FPR1	ANXA1 - FPR1	ANNEXIN	Secreted Signaling	PMID: 23230437
T/NK	Mono/Marco	ANXA1	FPR1	0.000421487	0	ANXA1_FPR1	ANXA1 - FPR1	ANNEXIN	Secreted Signaling	PMID: 23230437
GMP	Mono/Marco	ANXA1	FPR1	0.000510219	0	ANXA1_FPR1	ANXA1 - FPR1	ANNEXIN	Secreted Signaling	PMID: 23230437
MEP	Mono/Marco	ANXA1	FPR1	1.90358e-05	0	ANXA1_FPR1	ANXA1 - FPR1	ANNEXIN	Secreted Signaling	PMID: 23230437
pDC	Mono/Marco	ANXA1	FPR1	0.000110078	0	ANXA1_FPR1	ANXA1 - FPR1	ANNEXIN	Secreted Signaling	PMID: 23230437
Neutrophils	Mono/Marco	ANXA1	FPR1	0.000100423	0	ANXA1_FPR1	ANXA1 - FPR1	ANNEXIN	Secreted Signaling	PMID: 23230437
HSC	Neutrophils	ANXA1	FPR1	7.35812e-05	0	ANXA1_FPR1	ANXA1 - FPR1	ANNEXIN	Secreted Signaling	PMID: 23230437
Mono/Marco	Neutrophils	ANXA1	FPR1	0.000449806	0	ANXA1_FPR1	ANXA1 - FPR1	ANNEXIN	Secreted Signaling	PMID: 23230437
T/NK	Neutrophils	ANXA1	FPR1	0.000129846	0	ANXA1_FPR1	ANXA1 - FPR1	ANNEXIN	Secreted Signaling	PMID: 23230437
GMP	Neutrophils	ANXA1	FPR1	0.000154491	0	ANXA1_FPR1	ANXA1 - FPR1	ANNEXIN	Secreted Signaling	PMID: 23230437
MEP	Neutrophils	ANXA1	FPR1	5.89386e-06	0	ANXA1_FPR1	ANXA1 - FPR1	ANNEXIN	Secreted Signaling	PMID: 23230437
pDC	Neutrophils	ANXA1	FPR1	3.29457e-05	0	ANXA1_FPR1	ANXA1 - FPR1	ANNEXIN	Secreted Signaling	PMID: 23230437
Neutrophils	Neutrophils	ANXA1	FPR1	2.99249e-05	0	ANXA1_FPR1	ANXA1 - FPR1	ANNEXIN	Secreted Signaling	PMID: 23230437
HSC	HSC	LGALS9	PTPRC	0.000159496	0	LGALS9_CD45	LGALS9 - CD45	GALECTIN	Secreted Signaling	PMID: 30120235
Mono/Marco	HSC	LGALS9	PTPRC	0.000443352	0	LGALS9_CD45	LGALS9 - CD45	GALECTIN	Secreted Signaling	PMID: 30120235
MEP	HSC	LGALS9	PTPRC	4.3877e-05	0	LGALS9_CD45	LGALS9 - CD45	GALECTIN	Secreted Signaling	PMID: 30120235
pDC	HSC	LGALS9	PTPRC	8.26479e-05	0	LGALS9_CD45	LGALS9 - CD45	GALECTIN	Secreted Signaling	PMID: 30120235
HSC	Mono/Marco	LGALS9	PTPRC	0.00089829	0	LGALS9_CD45	LGALS9 - CD45	GALECTIN	Secreted Signaling	PMID: 30120235
Mono/Marco	Mono/Marco	LGALS9	PTPRC	0.00250384	0	LGALS9_CD45	LGALS9 - CD45	GALECTIN	Secreted Signaling	PMID: 30120235
GMP	Mono/Marco	LGALS9	PTPRC	0.000790758	0.01	LGALS9_CD45	LGALS9 - CD45	GALECTIN	Secreted Signaling	PMID: 30120235
MEP	Mono/Marco	LGALS9	PTPRC	0.000246623	0	LGALS9_CD45	LGALS9 - CD45	GALECTIN	Secreted Signaling	PMID: 30120235
pDC	Mono/Marco	LGALS9	PTPRC	0.000463667	0	LGALS9_CD45	LGALS9 - CD45	GALECTIN	Secreted Signaling	PMID: 30120235
HSC	T/NK	LGALS9	PTPRC	0.000892788	0	LGALS9_CD45	LGALS9 - CD45	GALECTIN	Secreted Signaling	PMID: 30120235
Mono/Marco	T/NK	LGALS9	PTPRC	0.00249765	0	LGALS9_CD45	LGALS9 - CD45	GALECTIN	Secreted Signaling	PMID: 30120235
GMP	T/NK	LGALS9	PTPRC	0.000790441	0	LGALS9_CD45	LGALS9 - CD45	GALECTIN	Secreted Signaling	PMID: 30120235
MEP	T/NK	LGALS9	PTPRC	0.000244457	0	LGALS9_CD45	LGALS9 - CD45	GALECTIN	Secreted Signaling	PMID: 30120235
pDC	T/NK	LGALS9	PTPRC	0.000458443	0	LGALS9_CD45	LGALS9 - CD45	GALECTIN	Secreted Signaling	PMID: 30120235
HSC	GMP	LGALS9	PTPRC	0.000187313	0	LGALS9_CD45	LGALS9 - CD45	GALECTIN	Secreted Signaling	PMID: 30120235
MEP	GMP	LGALS9	PTPRC	5.16985e-05	0	LGALS9_CD45	LGALS9 - CD45	GALECTIN	Secreted Signaling	PMID: 30120235
pDC	GMP	LGALS9	PTPRC	9.76833e-05	0	LGALS9_CD45	LGALS9 - CD45	GALECTIN	Secreted Signaling	PMID: 30120235
HSC	B	LGALS9	PTPRC	6.94668e-05	0	LGALS9_CD45	LGALS9 - CD45	GALECTIN	Secreted Signaling	PMID: 30120235
Mono/Marco	B	LGALS9	PTPRC	0.000193324	0	LGALS9_CD45	LGALS9 - CD45	GALECTIN	Secreted Signaling	PMID: 30120235
MEP	B	LGALS9	PTPRC	1.90938e-05	0	LGALS9_CD45	LGALS9 - CD45	GALECTIN	Secreted Signaling	PMID: 30120235
pDC	B	LGALS9	PTPRC	3.59364e-05	0	LGALS9_CD45	LGALS9 - CD45	GALECTIN	Secreted Signaling	PMID: 30120235
HSC	pDC	LGALS9	PTPRC	5.66679e-05	0	LGALS9_CD45	LGALS9 - CD45	GALECTIN	Secreted Signaling	PMID: 30120235
Mono/Marco	pDC	LGALS9	PTPRC	0.000157602	0	LGALS9_CD45	LGALS9 - CD45	GALECTIN	Secreted Signaling	PMID: 30120235
MEP	pDC	LGALS9	PTPRC	1.55833e-05	0	LGALS9_CD45	LGALS9 - CD45	GALECTIN	Secreted Signaling	PMID: 30120235
pDC	pDC	LGALS9	PTPRC	2.93427e-05	0	LGALS9_CD45	LGALS9 - CD45	GALECTIN	Secreted Signaling	PMID: 30120235
HSC	Neutrophils	LGALS9	PTPRC	6.41138e-05	0	LGALS9_CD45	LGALS9 - CD45	GALECTIN	Secreted Signaling	PMID: 30120235
Mono/Marco	Neutrophils	LGALS9	PTPRC	0.000178994	0	LGALS9_CD45	LGALS9 - CD45	GALECTIN	Secreted Signaling	PMID: 30120235
GMP	Neutrophils	LGALS9	PTPRC	5.65806e-05	0	LGALS9_CD45	LGALS9 - CD45	GALECTIN	Secreted Signaling	PMID: 30120235
MEP	Neutrophils	LGALS9	PTPRC	1.75816e-05	0	LGALS9_CD45	LGALS9 - CD45	GALECTIN	Secreted Signaling	PMID: 30120235
pDC	Neutrophils	LGALS9	PTPRC	3.30183e-05	0	LGALS9_CD45	LGALS9 - CD45	GALECTIN	Secreted Signaling	PMID: 30120235
B	HSC	BTLA	TNFRSF14	5.38332e-06	0	BTLA_TNFRSF14	BTLA - TNFRSF14	BTLA	Secreted Signaling	PMID: 21941365
B	Mono/Marco	BTLA	TNFRSF14	4.74596e-05	0	BTLA_TNFRSF14	BTLA - TNFRSF14	BTLA	Secreted Signaling	PMID: 21941365
B	T/NK	BTLA	TNFRSF14	3.75251e-05	0	BTLA_TNFRSF14	BTLA - TNFRSF14	BTLA	Secreted Signaling	PMID: 21941365
B	GMP	BTLA	TNFRSF14	6.1365e-06	0	BTLA_TNFRSF14	BTLA - TNFRSF14	BTLA	Secreted Signaling	PMID: 21941365
B	B	BTLA	TNFRSF14	4.87166e-06	0	BTLA_TNFRSF14	BTLA - TNFRSF14	BTLA	Secreted Signaling	PMID: 21941365
B	MEP	BTLA	TNFRSF14	5.78849e-07	0	BTLA_TNFRSF14	BTLA - TNFRSF14	BTLA	Secreted Signaling	PMID: 21941365
B	pDC	BTLA	TNFRSF14	2.26158e-06	0	BTLA_TNFRSF14	BTLA - TNFRSF14	BTLA	Secreted Signaling	PMID: 21941365
B	Plasma	BTLA	TNFRSF14	3.00357e-07	0	BTLA_TNFRSF14	BTLA - TNFRSF14	BTLA	Secreted Signaling	PMID: 21941365
B	Neutrophils	BTLA	TNFRSF14	2.49491e-06	0	BTLA_TNFRSF14	BTLA - TNFRSF14	BTLA	Secreted Signaling	PMID: 21941365
HSC	pDC	LGALS9	HAVCR2	6.24358e-06	0	LGALS9_HAVCR2	LGALS9 - HAVCR2	GALECTIN	Secreted Signaling	PMID: 27192565
Mono/Marco	pDC	LGALS9	HAVCR2	1.72015e-05	0	LGALS9_HAVCR2	LGALS9 - HAVCR2	GALECTIN	Secreted Signaling	PMID: 27192565
GMP	pDC	LGALS9	HAVCR2	5.3974e-06	0	LGALS9_HAVCR2	LGALS9 - HAVCR2	GALECTIN	Secreted Signaling	PMID: 27192565
MEP	pDC	LGALS9	HAVCR2	1.72896e-06	0	LGALS9_HAVCR2	LGALS9 - HAVCR2	GALECTIN	Secreted Signaling	PMID: 27192565
pDC	pDC	LGALS9	HAVCR2	3.27719e-06	0	LGALS9_HAVCR2	LGALS9 - HAVCR2	GALECTIN	Secreted Signaling	PMID: 27192565
HSC	HSC	LGALS9	CD44	0.000195144	0	LGALS9_CD44	LGALS9 - CD44	GALECTIN	Secreted Signaling	PMID: 25065622
Mono/Marco	HSC	LGALS9	CD44	0.000543673	0	LGALS9_CD44	LGALS9 - CD44	GALECTIN	Secreted Signaling	PMID: 25065622
GMP	HSC	LGALS9	CD44	0.000171656	0	LGALS9_CD44	LGALS9 - CD44	GALECTIN	Secreted Signaling	PMID: 25065622
MEP	HSC	LGALS9	CD44	5.35947e-05	0	LGALS9_CD44	LGALS9 - CD44	GALECTIN	Secreted Signaling	PMID: 25065622
pDC	HSC	LGALS9	CD44	0.000100795	0	LGALS9_CD44	LGALS9 - CD44	GALECTIN	Secreted Signaling	PMID: 25065622
HSC	Mono/Marco	LGALS9	CD44	0.000913546	0	LGALS9_CD44	LGALS9 - CD44	GALECTIN	Secreted Signaling	PMID: 25065622
Mono/Marco	Mono/Marco	LGALS9	CD44	0.00254692	0	LGALS9_CD44	LGALS9 - CD44	GALECTIN	Secreted Signaling	PMID: 25065622
GMP	Mono/Marco	LGALS9	CD44	0.000804464	0	LGALS9_CD44	LGALS9 - CD44	GALECTIN	Secreted Signaling	PMID: 25065622
MEP	Mono/Marco	LGALS9	CD44	0.000250771	0	LGALS9_CD44	LGALS9 - CD44	GALECTIN	Secreted Signaling	PMID: 25065622
pDC	Mono/Marco	LGALS9	CD44	0.000471395	0	LGALS9_CD44	LGALS9 - CD44	GALECTIN	Secreted Signaling	PMID: 25065622
HSC	T/NK	LGALS9	CD44	0.000469274	0	LGALS9_CD44	LGALS9 - CD44	GALECTIN	Secreted Signaling	PMID: 25065622
Mono/Marco	T/NK	LGALS9	CD44	0.00130257	0	LGALS9_CD44	LGALS9 - CD44	GALECTIN	Secreted Signaling	PMID: 25065622
MEP	T/NK	LGALS9	CD44	0.000129233	0	LGALS9_CD44	LGALS9 - CD44	GALECTIN	Secreted Signaling	PMID: 25065622
pDC	T/NK	LGALS9	CD44	0.000243671	0	LGALS9_CD44	LGALS9 - CD44	GALECTIN	Secreted Signaling	PMID: 25065622
HSC	GMP	LGALS9	CD44	0.000302387	0	LGALS9_CD44	LGALS9 - CD44	GALECTIN	Secreted Signaling	PMID: 25065622
Mono/Marco	GMP	LGALS9	CD44	0.000839734	0	LGALS9_CD44	LGALS9 - CD44	GALECTIN	Secreted Signaling	PMID: 25065622
MEP	GMP	LGALS9	CD44	8.32453e-05	0	LGALS9_CD44	LGALS9 - CD44	GALECTIN	Secreted Signaling	PMID: 25065622
pDC	GMP	LGALS9	CD44	0.000156909	0	LGALS9_CD44	LGALS9 - CD44	GALECTIN	Secreted Signaling	PMID: 25065622
pDC	B	LGALS9	CD44	1.11527e-05	0	LGALS9_CD44	LGALS9 - CD44	GALECTIN	Secreted Signaling	PMID: 25065622
HSC	pDC	LGALS9	CD44	4.81717e-05	0	LGALS9_CD44	LGALS9 - CD44	GALECTIN	Secreted Signaling	PMID: 25065622
Mono/Marco	pDC	LGALS9	CD44	0.000133759	0	LGALS9_CD44	LGALS9 - CD44	GALECTIN	Secreted Signaling	PMID: 25065622
MEP	pDC	LGALS9	CD44	1.32625e-05	0	LGALS9_CD44	LGALS9 - CD44	GALECTIN	Secreted Signaling	PMID: 25065622
pDC	pDC	LGALS9	CD44	2.50002e-05	0	LGALS9_CD44	LGALS9 - CD44	GALECTIN	Secreted Signaling	PMID: 25065622
HSC	Neutrophils	LGALS9	CD44	6.0118e-05	0	LGALS9_CD44	LGALS9 - CD44	GALECTIN	Secreted Signaling	PMID: 25065622
Mono/Marco	Neutrophils	LGALS9	CD44	0.000167686	0	LGALS9_CD44	LGALS9 - CD44	GALECTIN	Secreted Signaling	PMID: 25065622
GMP	Neutrophils	LGALS9	CD44	5.29794e-05	0	LGALS9_CD44	LGALS9 - CD44	GALECTIN	Secreted Signaling	PMID: 25065622
MEP	Neutrophils	LGALS9	CD44	1.64968e-05	0	LGALS9_CD44	LGALS9 - CD44	GALECTIN	Secreted Signaling	PMID: 25065622
pDC	Neutrophils	LGALS9	CD44	3.10001e-05	0	LGALS9_CD44	LGALS9 - CD44	GALECTIN	Secreted Signaling	PMID: 25065622
HSC	Mono/Marco	ADGRE5	CD55	0.000241407	0	ADGRE5_CD55	ADGRE5 - CD55	ADGRE5	Cell-Cell Contact	PMID: 11297558
Mono/Marco	Mono/Marco	ADGRE5	CD55	0.00163389	0	ADGRE5_CD55	ADGRE5 - CD55	ADGRE5	Cell-Cell Contact	PMID: 11297558
T/NK	Mono/Marco	ADGRE5	CD55	0.00120304	0	ADGRE5_CD55	ADGRE5 - CD55	ADGRE5	Cell-Cell Contact	PMID: 11297558
GMP	Mono/Marco	ADGRE5	CD55	0.000292807	0	ADGRE5_CD55	ADGRE5 - CD55	ADGRE5	Cell-Cell Contact	PMID: 11297558
pDC	Mono/Marco	ADGRE5	CD55	6.94175e-05	0	ADGRE5_CD55	ADGRE5 - CD55	ADGRE5	Cell-Cell Contact	PMID: 11297558
Neutrophils	Mono/Marco	ADGRE5	CD55	0.000122192	0	ADGRE5_CD55	ADGRE5 - CD55	ADGRE5	Cell-Cell Contact	PMID: 11297558
Mono/Marco	T/NK	ADGRE5	CD55	0.000483391	0	ADGRE5_CD55	ADGRE5 - CD55	ADGRE5	Cell-Cell Contact	PMID: 11297558
T/NK	T/NK	ADGRE5	CD55	0.000355774	0	ADGRE5_CD55	ADGRE5 - CD55	ADGRE5	Cell-Cell Contact	PMID: 11297558
Neutrophils	T/NK	ADGRE5	CD55	3.62066e-05	0	ADGRE5_CD55	ADGRE5 - CD55	ADGRE5	Cell-Cell Contact	PMID: 11297558
Mono/Marco	B	ADGRE5	CD55	5.89241e-05	0	ADGRE5_CD55	ADGRE5 - CD55	ADGRE5	Cell-Cell Contact	PMID: 11297558
T/NK	B	ADGRE5	CD55	4.33687e-05	0	ADGRE5_CD55	ADGRE5 - CD55	ADGRE5	Cell-Cell Contact	PMID: 11297558
Neutrophils	B	ADGRE5	CD55	4.41319e-06	0	ADGRE5_CD55	ADGRE5 - CD55	ADGRE5	Cell-Cell Contact	PMID: 11297558
Mono/Marco	MEP	ADGRE5	CD55	3.94791e-05	0	ADGRE5_CD55	ADGRE5 - CD55	ADGRE5	Cell-Cell Contact	PMID: 11297558
T/NK	MEP	ADGRE5	CD55	2.90587e-05	0	ADGRE5_CD55	ADGRE5 - CD55	ADGRE5	Cell-Cell Contact	PMID: 11297558
Neutrophils	MEP	ADGRE5	CD55	2.9562e-06	0	ADGRE5_CD55	ADGRE5 - CD55	ADGRE5	Cell-Cell Contact	PMID: 11297558
HSC	pDC	ADGRE5	CD55	1.05567e-05	0	ADGRE5_CD55	ADGRE5 - CD55	ADGRE5	Cell-Cell Contact	PMID: 11297558
Mono/Marco	pDC	ADGRE5	CD55	7.15956e-05	0	ADGRE5_CD55	ADGRE5 - CD55	ADGRE5	Cell-Cell Contact	PMID: 11297558
T/NK	pDC	ADGRE5	CD55	5.27009e-05	0	ADGRE5_CD55	ADGRE5 - CD55	ADGRE5	Cell-Cell Contact	PMID: 11297558
Neutrophils	pDC	ADGRE5	CD55	5.36003e-06	0	ADGRE5_CD55	ADGRE5 - CD55	ADGRE5	Cell-Cell Contact	PMID: 11297558
Mono/Marco	Erythroid	ADGRE5	CD55	7.98797e-05	0	ADGRE5_CD55	ADGRE5 - CD55	ADGRE5	Cell-Cell Contact	PMID: 11297558
T/NK	Erythroid	ADGRE5	CD55	5.87903e-05	0	ADGRE5_CD55	ADGRE5 - CD55	ADGRE5	Cell-Cell Contact	PMID: 11297558
Neutrophils	Erythroid	ADGRE5	CD55	5.98341e-06	0	ADGRE5_CD55	ADGRE5 - CD55	ADGRE5	Cell-Cell Contact	PMID: 11297558
HSC	Neutrophils	ADGRE5	CD55	2.88809e-05	0	ADGRE5_CD55	ADGRE5 - CD55	ADGRE5	Cell-Cell Contact	PMID: 11297558
Mono/Marco	Neutrophils	ADGRE5	CD55	0.000194646	0	ADGRE5_CD55	ADGRE5 - CD55	ADGRE5	Cell-Cell Contact	PMID: 11297558
T/NK	Neutrophils	ADGRE5	CD55	0.000143404	0	ADGRE5_CD55	ADGRE5 - CD55	ADGRE5	Cell-Cell Contact	PMID: 11297558
GMP	Neutrophils	ADGRE5	CD55	3.51494e-05	0	ADGRE5_CD55	ADGRE5 - CD55	ADGRE5	Cell-Cell Contact	PMID: 11297558
pDC	Neutrophils	ADGRE5	CD55	8.31479e-06	0	ADGRE5_CD55	ADGRE5 - CD55	ADGRE5	Cell-Cell Contact	PMID: 11297558
Plasma	Neutrophils	ADGRE5	CD55	7.19763e-07	0.02	ADGRE5_CD55	ADGRE5 - CD55	ADGRE5	Cell-Cell Contact	PMID: 11297558
Neutrophils	Neutrophils	ADGRE5	CD55	1.45252e-05	0	ADGRE5_CD55	ADGRE5 - CD55	ADGRE5	Cell-Cell Contact	PMID: 11297558
pDC	T/NK	ALCAM	CD6	1.3282e-05	0	ALCAM_CD6	ALCAM - CD6	ALCAM	Cell-Cell Contact	KEGG: hsa04514
HSC	HSC	APP	CD74	0.000615694	0	APP_CD74	APP - CD74	APP	Cell-Cell Contact	PMID: 19849849
Mono/Marco	HSC	APP	CD74	0.00107734	0	APP_CD74	APP - CD74	APP	Cell-Cell Contact	PMID: 19849849
GMP	HSC	APP	CD74	0.00107177	0	APP_CD74	APP - CD74	APP	Cell-Cell Contact	PMID: 19849849
pDC	HSC	APP	CD74	0.00015601	0	APP_CD74	APP - CD74	APP	Cell-Cell Contact	PMID: 19849849
HSC	Mono/Marco	APP	CD74	0.00291677	0	APP_CD74	APP - CD74	APP	Cell-Cell Contact	PMID: 19849849
Mono/Marco	Mono/Marco	APP	CD74	0.00512792	0	APP_CD74	APP - CD74	APP	Cell-Cell Contact	PMID: 19849849
GMP	Mono/Marco	APP	CD74	0.0050841	0	APP_CD74	APP - CD74	APP	Cell-Cell Contact	PMID: 19849849
pDC	Mono/Marco	APP	CD74	0.000740521	0	APP_CD74	APP - CD74	APP	Cell-Cell Contact	PMID: 19849849
HSC	T/NK	APP	CD74	0.00075529	0	APP_CD74	APP - CD74	APP	Cell-Cell Contact	PMID: 19849849
GMP	T/NK	APP	CD74	0.00129869	0	APP_CD74	APP - CD74	APP	Cell-Cell Contact	PMID: 19849849
HSC	GMP	APP	CD74	0.00120509	0	APP_CD74	APP - CD74	APP	Cell-Cell Contact	PMID: 19849849
Mono/Marco	GMP	APP	CD74	0.00209908	0	APP_CD74	APP - CD74	APP	Cell-Cell Contact	PMID: 19849849
GMP	GMP	APP	CD74	0.00209509	0	APP_CD74	APP - CD74	APP	Cell-Cell Contact	PMID: 19849849
pDC	GMP	APP	CD74	0.000304781	0	APP_CD74	APP - CD74	APP	Cell-Cell Contact	PMID: 19849849
HSC	B	APP	CD74	0.000332627	0	APP_CD74	APP - CD74	APP	Cell-Cell Contact	PMID: 19849849
Mono/Marco	B	APP	CD74	0.000597796	0	APP_CD74	APP - CD74	APP	Cell-Cell Contact	PMID: 19849849
GMP	B	APP	CD74	0.000583336	0	APP_CD74	APP - CD74	APP	Cell-Cell Contact	PMID: 19849849
pDC	B	APP	CD74	8.52138e-05	0	APP_CD74	APP - CD74	APP	Cell-Cell Contact	PMID: 19849849
HSC	pDC	APP	CD74	0.000289118	0	APP_CD74	APP - CD74	APP	Cell-Cell Contact	PMID: 19849849
Mono/Marco	pDC	APP	CD74	0.000519793	0	APP_CD74	APP - CD74	APP	Cell-Cell Contact	PMID: 19849849
GMP	pDC	APP	CD74	0.000507085	0	APP_CD74	APP - CD74	APP	Cell-Cell Contact	PMID: 19849849
pDC	pDC	APP	CD74	7.40786e-05	0	APP_CD74	APP - CD74	APP	Cell-Cell Contact	PMID: 19849849
HSC	Plasma	APP	CD74	3.31583e-05	0	APP_CD74	APP - CD74	APP	Cell-Cell Contact	PMID: 19849849
GMP	Plasma	APP	CD74	5.73684e-05	0	APP_CD74	APP - CD74	APP	Cell-Cell Contact	PMID: 19849849
pDC	Plasma	APP	CD74	8.32661e-06	0	APP_CD74	APP - CD74	APP	Cell-Cell Contact	PMID: 19849849
B	HSC	CD22	PTPRC	4.51174e-05	0	CD22_PTPRC	CD22 - PTPRC	CD22	Cell-Cell Contact	KEGG: hsa04514
B	Mono/Marco	CD22	PTPRC	0.000254618	0	CD22_PTPRC	CD22 - PTPRC	CD22	Cell-Cell Contact	KEGG: hsa04514
B	T/NK	CD22	PTPRC	0.000253745	0	CD22_PTPRC	CD22 - PTPRC	CD22	Cell-Cell Contact	KEGG: hsa04514
B	GMP	CD22	PTPRC	5.28127e-05	0	CD22_PTPRC	CD22 - PTPRC	CD22	Cell-Cell Contact	KEGG: hsa04514
B	B	CD22	PTPRC	1.96674e-05	0	CD22_PTPRC	CD22 - PTPRC	CD22	Cell-Cell Contact	KEGG: hsa04514
B	MEP	CD22	PTPRC	1.91569e-06	0	CD22_PTPRC	CD22 - PTPRC	CD22	Cell-Cell Contact	KEGG: hsa04514
B	pDC	CD22	PTPRC	1.60361e-05	0	CD22_PTPRC	CD22 - PTPRC	CD22	Cell-Cell Contact	KEGG: hsa04514
B	Erythroid	CD22	PTPRC	7.10116e-06	0	CD22_PTPRC	CD22 - PTPRC	CD22	Cell-Cell Contact	KEGG: hsa04514
B	Plasma	CD22	PTPRC	2.24487e-07	0	CD22_PTPRC	CD22 - PTPRC	CD22	Cell-Cell Contact	KEGG: hsa04514
B	Neutrophils	CD22	PTPRC	1.81944e-05	0	CD22_PTPRC	CD22 - PTPRC	CD22	Cell-Cell Contact	KEGG: hsa04514
Mono/Marco	Mono/Marco	FCER2	ITGAM_ITGB2	0.00109541	0	FCER2A_ITGAM_ITGB2	FCER2A - (ITGAM+ITGB2)	CD23	Cell-Cell Contact	PMID: 7621072
B	Mono/Marco	FCER2	ITGAM_ITGB2	0.000567514	0	FCER2A_ITGAM_ITGB2	FCER2A - (ITGAM+ITGB2)	CD23	Cell-Cell Contact	PMID: 7621072
Mono/Marco	Neutrophils	FCER2	ITGAM_ITGB2	9.22444e-05	0	FCER2A_ITGAM_ITGB2	FCER2A - (ITGAM+ITGB2)	CD23	Cell-Cell Contact	PMID: 7621072
B	Neutrophils	FCER2	ITGAM_ITGB2	4.70909e-05	0	FCER2A_ITGAM_ITGB2	FCER2A - (ITGAM+ITGB2)	CD23	Cell-Cell Contact	PMID: 7621072
Mono/Marco	Mono/Marco	FCER2	ITGAX_ITGB2	0.000664772	0	FCER2A_ITGAX_ITGB2	FCER2A - (ITGAX+ITGB2)	CD23	Cell-Cell Contact	PMID: 7621072
B	Mono/Marco	FCER2	ITGAX_ITGB2	0.000350677	0	FCER2A_ITGAX_ITGB2	FCER2A - (ITGAX+ITGB2)	CD23	Cell-Cell Contact	PMID: 7621072
Mono/Marco	pDC	FCER2	ITGAX_ITGB2	6.33505e-05	0	FCER2A_ITGAX_ITGB2	FCER2A - (ITGAX+ITGB2)	CD23	Cell-Cell Contact	PMID: 7621072
B	pDC	FCER2	ITGAX_ITGB2	3.31854e-05	0	FCER2A_ITGAX_ITGB2	FCER2A - (ITGAX+ITGB2)	CD23	Cell-Cell Contact	PMID: 7621072
Mono/Marco	Neutrophils	FCER2	ITGAX_ITGB2	5.17638e-05	0	FCER2A_ITGAX_ITGB2	FCER2A - (ITGAX+ITGB2)	CD23	Cell-Cell Contact	PMID: 7621072
B	Neutrophils	FCER2	ITGAX_ITGB2	2.71334e-05	0	FCER2A_ITGAX_ITGB2	FCER2A - (ITGAX+ITGB2)	CD23	Cell-Cell Contact	PMID: 7621072
HSC	B	PTPRC	CD22	4.51174e-05	0	PTPRC_CD22	PTPRC - CD22	CD45	Cell-Cell Contact	PMID: 12115612
Mono/Marco	B	PTPRC	CD22	0.000254618	0	PTPRC_CD22	PTPRC - CD22	CD45	Cell-Cell Contact	PMID: 12115612
T/NK	B	PTPRC	CD22	0.000253745	0	PTPRC_CD22	PTPRC - CD22	CD45	Cell-Cell Contact	PMID: 12115612
GMP	B	PTPRC	CD22	5.28127e-05	0	PTPRC_CD22	PTPRC - CD22	CD45	Cell-Cell Contact	PMID: 12115612
B	B	PTPRC	CD22	1.96674e-05	0	PTPRC_CD22	PTPRC - CD22	CD45	Cell-Cell Contact	PMID: 12115612
MEP	B	PTPRC	CD22	1.91569e-06	0	PTPRC_CD22	PTPRC - CD22	CD45	Cell-Cell Contact	PMID: 12115612
pDC	B	PTPRC	CD22	1.60361e-05	0	PTPRC_CD22	PTPRC - CD22	CD45	Cell-Cell Contact	PMID: 12115612
Erythroid	B	PTPRC	CD22	7.10116e-06	0	PTPRC_CD22	PTPRC - CD22	CD45	Cell-Cell Contact	PMID: 12115612
Plasma	B	PTPRC	CD22	2.24487e-07	0	PTPRC_CD22	PTPRC - CD22	CD45	Cell-Cell Contact	PMID: 12115612
Neutrophils	B	PTPRC	CD22	1.81944e-05	0	PTPRC_CD22	PTPRC - CD22	CD45	Cell-Cell Contact	PMID: 12115612
Mono/Marco	HSC	CD48	CD244	0.000405226	0	CD48_CD244A	CD48 - CD244A	CD48	Cell-Cell Contact	PMID: 26697006
T/NK	HSC	CD48	CD244	0.000275251	0	CD48_CD244A	CD48 - CD244A	CD48	Cell-Cell Contact	PMID: 26697006
GMP	HSC	CD48	CD244	2.79348e-05	0	CD48_CD244A	CD48 - CD244A	CD48	Cell-Cell Contact	PMID: 26697006
B	HSC	CD48	CD244	8.16266e-06	0	CD48_CD244A	CD48 - CD244A	CD48	Cell-Cell Contact	PMID: 26697006
pDC	HSC	CD48	CD244	1.91389e-05	0	CD48_CD244A	CD48 - CD244A	CD48	Cell-Cell Contact	PMID: 26697006
Plasma	HSC	CD48	CD244	4.25928e-07	0	CD48_CD244A	CD48 - CD244A	CD48	Cell-Cell Contact	PMID: 26697006
Neutrophils	HSC	CD48	CD244	4.65465e-06	0	CD48_CD244A	CD48 - CD244A	CD48	Cell-Cell Contact	PMID: 26697006
Mono/Marco	pDC	CD48	CD244	0.000105935	0	CD48_CD244A	CD48 - CD244A	CD48	Cell-Cell Contact	PMID: 26697006
T/NK	pDC	CD48	CD244	7.19261e-05	0	CD48_CD244A	CD48 - CD244A	CD48	Cell-Cell Contact	PMID: 26697006
GMP	pDC	CD48	CD244	7.28111e-06	0	CD48_CD244A	CD48 - CD244A	CD48	Cell-Cell Contact	PMID: 26697006
B	pDC	CD48	CD244	2.12818e-06	0	CD48_CD244A	CD48 - CD244A	CD48	Cell-Cell Contact	PMID: 26697006
pDC	pDC	CD48	CD244	4.99671e-06	0	CD48_CD244A	CD48 - CD244A	CD48	Cell-Cell Contact	PMID: 26697006
Plasma	pDC	CD48	CD244	1.10983e-07	0	CD48_CD244A	CD48 - CD244A	CD48	Cell-Cell Contact	PMID: 26697006
Neutrophils	pDC	CD48	CD244	1.21336e-06	0	CD48_CD244A	CD48 - CD244A	CD48	Cell-Cell Contact	PMID: 26697006
T/NK	pDC	CD6	ALCAM	1.3282e-05	0	CD6_ALCAM	CD6 - ALCAM	CD6	Cell-Cell Contact	PMID: 23602662
HSC	Mono/Marco	CD99	PILRA	0.000835047	0	CD99_PILRA	CD99 - PILRA	CD99	Cell-Cell Contact	PMID: 18234675
Mono/Marco	Mono/Marco	CD99	PILRA	0.0013733	0	CD99_PILRA	CD99 - PILRA	CD99	Cell-Cell Contact	PMID: 18234675
T/NK	Mono/Marco	CD99	PILRA	0.00138377	0	CD99_PILRA	CD99 - PILRA	CD99	Cell-Cell Contact	PMID: 18234675
GMP	Mono/Marco	CD99	PILRA	0.000843143	0	CD99_PILRA	CD99 - PILRA	CD99	Cell-Cell Contact	PMID: 18234675
B	Mono/Marco	CD99	PILRA	6.01608e-05	0	CD99_PILRA	CD99 - PILRA	CD99	Cell-Cell Contact	PMID: 18234675
MEP	Mono/Marco	CD99	PILRA	1.92376e-05	0	CD99_PILRA	CD99 - PILRA	CD99	Cell-Cell Contact	PMID: 18234675
pDC	Mono/Marco	CD99	PILRA	0.000147881	0	CD99_PILRA	CD99 - PILRA	CD99	Cell-Cell Contact	PMID: 18234675
Plasma	Mono/Marco	CD99	PILRA	5.55502e-06	0	CD99_PILRA	CD99 - PILRA	CD99	Cell-Cell Contact	PMID: 18234675
HSC	HSC	CD99	CD99	0.00101576	0	CD99_CD99	CD99 - CD99	CD99	Cell-Cell Contact	KEGG: hsa04514
Mono/Marco	HSC	CD99	CD99	0.00183358	0	CD99_CD99	CD99 - CD99	CD99	Cell-Cell Contact	KEGG: hsa04514
T/NK	HSC	CD99	CD99	0.00181598	0	CD99_CD99	CD99 - CD99	CD99	Cell-Cell Contact	KEGG: hsa04514
GMP	HSC	CD99	CD99	0.00110673	0	CD99_CD99	CD99 - CD99	CD99	Cell-Cell Contact	KEGG: hsa04514
pDC	HSC	CD99	CD99	0.000192868	0	CD99_CD99	CD99 - CD99	CD99	Cell-Cell Contact	KEGG: hsa04514
HSC	Mono/Marco	CD99	CD99	0.00183358	0	CD99_CD99	CD99 - CD99	CD99	Cell-Cell Contact	KEGG: hsa04514
HSC	T/NK	CD99	CD99	0.00181598	0	CD99_CD99	CD99 - CD99	CD99	Cell-Cell Contact	KEGG: hsa04514
T/NK	T/NK	CD99	CD99	0.00310276	0	CD99_CD99	CD99 - CD99	CD99	Cell-Cell Contact	KEGG: hsa04514
GMP	T/NK	CD99	CD99	0.0018907	0	CD99_CD99	CD99 - CD99	CD99	Cell-Cell Contact	KEGG: hsa04514
pDC	T/NK	CD99	CD99	0.000330774	0	CD99_CD99	CD99 - CD99	CD99	Cell-Cell Contact	KEGG: hsa04514
HSC	GMP	CD99	CD99	0.00110673	0	CD99_CD99	CD99 - CD99	CD99	Cell-Cell Contact	KEGG: hsa04514
T/NK	GMP	CD99	CD99	0.0018907	0	CD99_CD99	CD99 - CD99	CD99	Cell-Cell Contact	KEGG: hsa04514
GMP	GMP	CD99	CD99	0.00115212	0	CD99_CD99	CD99 - CD99	CD99	Cell-Cell Contact	KEGG: hsa04514
pDC	GMP	CD99	CD99	0.000201563	0	CD99_CD99	CD99 - CD99	CD99	Cell-Cell Contact	KEGG: hsa04514
HSC	pDC	CD99	CD99	0.000192868	0	CD99_CD99	CD99 - CD99	CD99	Cell-Cell Contact	KEGG: hsa04514
T/NK	pDC	CD99	CD99	0.000330774	0	CD99_CD99	CD99 - CD99	CD99	Cell-Cell Contact	KEGG: hsa04514
GMP	pDC	CD99	CD99	0.000201563	0	CD99_CD99	CD99 - CD99	CD99	Cell-Cell Contact	KEGG: hsa04514
pDC	pDC	CD99	CD99	3.52518e-05	0	CD99_CD99	CD99 - CD99	CD99	Cell-Cell Contact	KEGG: hsa04514
pDC	Mono/Marco	ICAM1	ITGAX_ITGB2	3.19607e-05	0	ICAM1_ITGAX_ITGB2	ICAM1 - (ITGAX+ITGB2)	ICAM	Cell-Cell Contact	PMID: 16252253
pDC	pDC	ICAM1	ITGAX_ITGB2	3.04733e-06	0	ICAM1_ITGAX_ITGB2	ICAM1 - (ITGAX+ITGB2)	ICAM	Cell-Cell Contact	PMID: 16252253
pDC	Neutrophils	ICAM1	ITGAX_ITGB2	2.48986e-06	0	ICAM1_ITGAX_ITGB2	ICAM1 - (ITGAX+ITGB2)	ICAM	Cell-Cell Contact	PMID: 16252253
pDC	Mono/Marco	ICAM1	ITGAL_ITGB2	3.03058e-05	0	ICAM1_ITGAL_ITGB2	ICAM1 - (ITGAL+ITGB2)	ICAM	Cell-Cell Contact	KEGG: hsa04514
pDC	GMP	ICAM1	ITGAL_ITGB2	5.59867e-06	0	ICAM1_ITGAL_ITGB2	ICAM1 - (ITGAL+ITGB2)	ICAM	Cell-Cell Contact	KEGG: hsa04514
pDC	pDC	ICAM1	ITGAL_ITGB2	1.71408e-06	0	ICAM1_ITGAL_ITGB2	ICAM1 - (ITGAL+ITGB2)	ICAM	Cell-Cell Contact	KEGG: hsa04514
HSC	Mono/Marco	ICAM2	ITGAL_ITGB2	0.000129639	0	ICAM2_ITGAL_ITGB2	ICAM2 - (ITGAL+ITGB2)	ICAM	Cell-Cell Contact	KEGG: hsa04514
T/NK	Mono/Marco	ICAM2	ITGAL_ITGB2	0.000824275	0	ICAM2_ITGAL_ITGB2	ICAM2 - (ITGAL+ITGB2)	ICAM	Cell-Cell Contact	KEGG: hsa04514
GMP	Mono/Marco	ICAM2	ITGAL_ITGB2	0.000148801	0	ICAM2_ITGAL_ITGB2	ICAM2 - (ITGAL+ITGB2)	ICAM	Cell-Cell Contact	KEGG: hsa04514
B	Mono/Marco	ICAM2	ITGAL_ITGB2	3.78915e-05	0	ICAM2_ITGAL_ITGB2	ICAM2 - (ITGAL+ITGB2)	ICAM	Cell-Cell Contact	KEGG: hsa04514
MEP	Mono/Marco	ICAM2	ITGAL_ITGB2	3.72589e-05	0	ICAM2_ITGAL_ITGB2	ICAM2 - (ITGAL+ITGB2)	ICAM	Cell-Cell Contact	KEGG: hsa04514
pDC	Mono/Marco	ICAM2	ITGAL_ITGB2	3.62667e-05	0	ICAM2_ITGAL_ITGB2	ICAM2 - (ITGAL+ITGB2)	ICAM	Cell-Cell Contact	KEGG: hsa04514
Plasma	Mono/Marco	ICAM2	ITGAL_ITGB2	2.89419e-05	0	ICAM2_ITGAL_ITGB2	ICAM2 - (ITGAL+ITGB2)	ICAM	Cell-Cell Contact	KEGG: hsa04514
T/NK	GMP	ICAM2	ITGAL_ITGB2	0.000152801	0	ICAM2_ITGAL_ITGB2	ICAM2 - (ITGAL+ITGB2)	ICAM	Cell-Cell Contact	KEGG: hsa04514
Plasma	GMP	ICAM2	ITGAL_ITGB2	5.3807e-06	0	ICAM2_ITGAL_ITGB2	ICAM2 - (ITGAL+ITGB2)	ICAM	Cell-Cell Contact	KEGG: hsa04514
HSC	pDC	ICAM2	ITGAL_ITGB2	7.3351e-06	0	ICAM2_ITGAL_ITGB2	ICAM2 - (ITGAL+ITGB2)	ICAM	Cell-Cell Contact	KEGG: hsa04514
T/NK	pDC	ICAM2	ITGAL_ITGB2	4.66884e-05	0	ICAM2_ITGAL_ITGB2	ICAM2 - (ITGAL+ITGB2)	ICAM	Cell-Cell Contact	KEGG: hsa04514
MEP	pDC	ICAM2	ITGAL_ITGB2	2.10903e-06	0	ICAM2_ITGAL_ITGB2	ICAM2 - (ITGAL+ITGB2)	ICAM	Cell-Cell Contact	KEGG: hsa04514
pDC	pDC	ICAM2	ITGAL_ITGB2	2.05157e-06	0.04	ICAM2_ITGAL_ITGB2	ICAM2 - (ITGAL+ITGB2)	ICAM	Cell-Cell Contact	KEGG: hsa04514
Plasma	pDC	ICAM2	ITGAL_ITGB2	1.64133e-06	0	ICAM2_ITGAL_ITGB2	ICAM2 - (ITGAL+ITGB2)	ICAM	Cell-Cell Contact	KEGG: hsa04514
pDC	Mono/Marco	ICAM1	ITGAM_ITGB2	5.27358e-05	0	ICAM1_ITGAM_ITGB2	ICAM1 - (ITGAM+ITGB2)	ICAM	Cell-Cell Contact	KEGG: hsa04514
pDC	Neutrophils	ICAM1	ITGAM_ITGB2	4.44586e-06	0	ICAM1_ITGAM_ITGB2	ICAM1 - (ITGAM+ITGB2)	ICAM	Cell-Cell Contact	KEGG: hsa04514
HSC	Mono/Marco	ICAM2	ITGAM_ITGB2	0.000225337	0	ICAM2_ITGAM_ITGB2	ICAM2 - (ITGAM+ITGB2)	ICAM	Cell-Cell Contact	KEGG: hsa04514
T/NK	Mono/Marco	ICAM2	ITGAM_ITGB2	0.00142837	0	ICAM2_ITGAM_ITGB2	ICAM2 - (ITGAM+ITGB2)	ICAM	Cell-Cell Contact	KEGG: hsa04514
GMP	Mono/Marco	ICAM2	ITGAM_ITGB2	0.000259066	0	ICAM2_ITGAM_ITGB2	ICAM2 - (ITGAM+ITGB2)	ICAM	Cell-Cell Contact	KEGG: hsa04514
B	Mono/Marco	ICAM2	ITGAM_ITGB2	6.59221e-05	0	ICAM2_ITGAM_ITGB2	ICAM2 - (ITGAM+ITGB2)	ICAM	Cell-Cell Contact	KEGG: hsa04514
MEP	Mono/Marco	ICAM2	ITGAM_ITGB2	6.46863e-05	0	ICAM2_ITGAM_ITGB2	ICAM2 - (ITGAM+ITGB2)	ICAM	Cell-Cell Contact	KEGG: hsa04514
pDC	Mono/Marco	ICAM2	ITGAM_ITGB2	6.30777e-05	0	ICAM2_ITGAM_ITGB2	ICAM2 - (ITGAM+ITGB2)	ICAM	Cell-Cell Contact	KEGG: hsa04514
Plasma	Mono/Marco	ICAM2	ITGAM_ITGB2	4.99789e-05	0	ICAM2_ITGAM_ITGB2	ICAM2 - (ITGAM+ITGB2)	ICAM	Cell-Cell Contact	KEGG: hsa04514
HSC	Neutrophils	ICAM2	ITGAM_ITGB2	1.89807e-05	0	ICAM2_ITGAM_ITGB2	ICAM2 - (ITGAM+ITGB2)	ICAM	Cell-Cell Contact	KEGG: hsa04514
T/NK	Neutrophils	ICAM2	ITGAM_ITGB2	0.000120033	0	ICAM2_ITGAM_ITGB2	ICAM2 - (ITGAM+ITGB2)	ICAM	Cell-Cell Contact	KEGG: hsa04514
GMP	Neutrophils	ICAM2	ITGAM_ITGB2	2.18492e-05	0	ICAM2_ITGAM_ITGB2	ICAM2 - (ITGAM+ITGB2)	ICAM	Cell-Cell Contact	KEGG: hsa04514
B	Neutrophils	ICAM2	ITGAM_ITGB2	5.55665e-06	0	ICAM2_ITGAM_ITGB2	ICAM2 - (ITGAM+ITGB2)	ICAM	Cell-Cell Contact	KEGG: hsa04514
MEP	Neutrophils	ICAM2	ITGAM_ITGB2	5.44371e-06	0	ICAM2_ITGAM_ITGB2	ICAM2 - (ITGAM+ITGB2)	ICAM	Cell-Cell Contact	KEGG: hsa04514
pDC	Neutrophils	ICAM2	ITGAM_ITGB2	5.31572e-06	0	ICAM2_ITGAM_ITGB2	ICAM2 - (ITGAM+ITGB2)	ICAM	Cell-Cell Contact	KEGG: hsa04514
Plasma	Neutrophils	ICAM2	ITGAM_ITGB2	4.18884e-06	0	ICAM2_ITGAM_ITGB2	ICAM2 - (ITGAM+ITGB2)	ICAM	Cell-Cell Contact	KEGG: hsa04514
pDC	Mono/Marco	ICAM1	ITGAL	1.10573e-05	0	ICAM1_ITGAL	ICAM1 - ITGAL	ICAM	Cell-Cell Contact	PMID: 23602662
pDC	GMP	ICAM1	ITGAL	1.6646e-06	0	ICAM1_ITGAL	ICAM1 - ITGAL	ICAM	Cell-Cell Contact	PMID: 23602662
pDC	pDC	ICAM1	ITGAL	5.76306e-07	0	ICAM1_ITGAL	ICAM1 - ITGAL	ICAM	Cell-Cell Contact	PMID: 23602662
pDC	HSC	ICAM1	SPN	7.45315e-06	0	ICAM1_SPN	ICAM1 - SPN	ICAM	Cell-Cell Contact	PMID: 1683685
pDC	Mono/Marco	ICAM1	SPN	8.3793e-06	0	ICAM1_SPN	ICAM1 - SPN	ICAM	Cell-Cell Contact	PMID: 1683685
pDC	T/NK	ICAM1	SPN	9.11215e-06	0	ICAM1_SPN	ICAM1 - SPN	ICAM	Cell-Cell Contact	PMID: 1683685
pDC	GMP	ICAM1	SPN	1.06726e-05	0	ICAM1_SPN	ICAM1 - SPN	ICAM	Cell-Cell Contact	PMID: 1683685
pDC	MEP	ICAM1	SPN	1.83229e-06	0	ICAM1_SPN	ICAM1 - SPN	ICAM	Cell-Cell Contact	PMID: 1683685
pDC	pDC	ICAM1	SPN	7.02257e-07	0	ICAM1_SPN	ICAM1 - SPN	ICAM	Cell-Cell Contact	PMID: 1683685
HSC	pDC	ITGB2	ICAM1	6.86022e-06	0	ITGB2_ICAM1	ITGB2 - ICAM1	ITGB2	Cell-Cell Contact	KEGG: hsa04514
Mono/Marco	pDC	ITGB2	ICAM1	8.27552e-05	0	ITGB2_ICAM1	ITGB2 - ICAM1	ITGB2	Cell-Cell Contact	KEGG: hsa04514
T/NK	pDC	ITGB2	ICAM1	3.83079e-05	0	ITGB2_ICAM1	ITGB2 - ICAM1	ITGB2	Cell-Cell Contact	KEGG: hsa04514
GMP	pDC	ITGB2	ICAM1	1.87896e-05	0	ITGB2_ICAM1	ITGB2 - ICAM1	ITGB2	Cell-Cell Contact	KEGG: hsa04514
B	pDC	ITGB2	ICAM1	1.11527e-06	0	ITGB2_ICAM1	ITGB2 - ICAM1	ITGB2	Cell-Cell Contact	KEGG: hsa04514
MEP	pDC	ITGB2	ICAM1	2.81752e-07	0	ITGB2_ICAM1	ITGB2 - ICAM1	ITGB2	Cell-Cell Contact	KEGG: hsa04514
pDC	pDC	ITGB2	ICAM1	5.08154e-06	0	ITGB2_ICAM1	ITGB2 - ICAM1	ITGB2	Cell-Cell Contact	KEGG: hsa04514
Neutrophils	pDC	ITGB2	ICAM1	5.52928e-06	0	ITGB2_ICAM1	ITGB2 - ICAM1	ITGB2	Cell-Cell Contact	KEGG: hsa04514
Mono/Marco	HSC	ITGB2	ICAM2	0.000353084	0	ITGB2_ICAM2	ITGB2 - ICAM2	ITGB2	Cell-Cell Contact	KEGG: hsa04514
T/NK	HSC	ITGB2	ICAM2	0.000163714	0.01	ITGB2_ICAM2	ITGB2 - ICAM2	ITGB2	Cell-Cell Contact	KEGG: hsa04514
pDC	HSC	ITGB2	ICAM2	2.16982e-05	0	ITGB2_ICAM2	ITGB2 - ICAM2	ITGB2	Cell-Cell Contact	KEGG: hsa04514
Neutrophils	HSC	ITGB2	ICAM2	2.35862e-05	0	ITGB2_ICAM2	ITGB2 - ICAM2	ITGB2	Cell-Cell Contact	KEGG: hsa04514
HSC	T/NK	ITGB2	ICAM2	0.000186584	0	ITGB2_ICAM2	ITGB2 - ICAM2	ITGB2	Cell-Cell Contact	KEGG: hsa04514
Mono/Marco	T/NK	ITGB2	ICAM2	0.00222905	0	ITGB2_ICAM2	ITGB2 - ICAM2	ITGB2	Cell-Cell Contact	KEGG: hsa04514
T/NK	T/NK	ITGB2	ICAM2	0.00103821	0	ITGB2_ICAM2	ITGB2 - ICAM2	ITGB2	Cell-Cell Contact	KEGG: hsa04514
GMP	T/NK	ITGB2	ICAM2	0.000510155	0	ITGB2_ICAM2	ITGB2 - ICAM2	ITGB2	Cell-Cell Contact	KEGG: hsa04514
pDC	T/NK	ITGB2	ICAM2	0.000137282	0	ITGB2_ICAM2	ITGB2 - ICAM2	ITGB2	Cell-Cell Contact	KEGG: hsa04514
Neutrophils	T/NK	ITGB2	ICAM2	0.000148815	0	ITGB2_ICAM2	ITGB2 - ICAM2	ITGB2	Cell-Cell Contact	KEGG: hsa04514
Neutrophils	GMP	ITGB2	ICAM2	2.71844e-05	0.03	ITGB2_ICAM2	ITGB2 - ICAM2	ITGB2	Cell-Cell Contact	KEGG: hsa04514
Mono/Marco	B	ITGB2	ICAM2	0.000103419	0	ITGB2_ICAM2	ITGB2 - ICAM2	ITGB2	Cell-Cell Contact	KEGG: hsa04514
Neutrophils	B	ITGB2	ICAM2	6.90967e-06	0	ITGB2_ICAM2	ITGB2 - ICAM2	ITGB2	Cell-Cell Contact	KEGG: hsa04514
Mono/Marco	MEP	ITGB2	ICAM2	0.000101198	0	ITGB2_ICAM2	ITGB2 - ICAM2	ITGB2	Cell-Cell Contact	KEGG: hsa04514
T/NK	MEP	ITGB2	ICAM2	4.70044e-05	0	ITGB2_ICAM2	ITGB2 - ICAM2	ITGB2	Cell-Cell Contact	KEGG: hsa04514
pDC	MEP	ITGB2	ICAM2	6.22422e-06	0	ITGB2_ICAM2	ITGB2 - ICAM2	ITGB2	Cell-Cell Contact	KEGG: hsa04514
Neutrophils	MEP	ITGB2	ICAM2	6.75852e-06	0	ITGB2_ICAM2	ITGB2 - ICAM2	ITGB2	Cell-Cell Contact	KEGG: hsa04514
Mono/Marco	pDC	ITGB2	ICAM2	9.89193e-05	0	ITGB2_ICAM2	ITGB2 - ICAM2	ITGB2	Cell-Cell Contact	KEGG: hsa04514
pDC	pDC	ITGB2	ICAM2	6.07622e-06	0.03	ITGB2_ICAM2	ITGB2 - ICAM2	ITGB2	Cell-Cell Contact	KEGG: hsa04514
Neutrophils	pDC	ITGB2	ICAM2	6.60866e-06	0	ITGB2_ICAM2	ITGB2 - ICAM2	ITGB2	Cell-Cell Contact	KEGG: hsa04514
HSC	Plasma	ITGB2	ICAM2	6.55123e-06	0	ITGB2_ICAM2	ITGB2 - ICAM2	ITGB2	Cell-Cell Contact	KEGG: hsa04514
Mono/Marco	Plasma	ITGB2	ICAM2	7.76377e-05	0	ITGB2_ICAM2	ITGB2 - ICAM2	ITGB2	Cell-Cell Contact	KEGG: hsa04514
T/NK	Plasma	ITGB2	ICAM2	3.63452e-05	0	ITGB2_ICAM2	ITGB2 - ICAM2	ITGB2	Cell-Cell Contact	KEGG: hsa04514
GMP	Plasma	ITGB2	ICAM2	1.78863e-05	0	ITGB2_ICAM2	ITGB2 - ICAM2	ITGB2	Cell-Cell Contact	KEGG: hsa04514
pDC	Plasma	ITGB2	ICAM2	4.79325e-06	0	ITGB2_ICAM2	ITGB2 - ICAM2	ITGB2	Cell-Cell Contact	KEGG: hsa04514
Neutrophils	Plasma	ITGB2	ICAM2	5.17978e-06	0	ITGB2_ICAM2	ITGB2 - ICAM2	ITGB2	Cell-Cell Contact	KEGG: hsa04514
HSC	Mono/Marco	F11R	ITGAL_ITGB2	0.00013167	0	JAM1_ITGAL_ITGB2	JAM1 - (ITGAL+ITGB2)	JAM	Cell-Cell Contact	PMID: 11812992
MEP	Mono/Marco	F11R	ITGAL_ITGB2	1.3641e-05	0	JAM1_ITGAL_ITGB2	JAM1 - (ITGAL+ITGB2)	JAM	Cell-Cell Contact	PMID: 11812992
pDC	Mono/Marco	F11R	ITGAL_ITGB2	2.99109e-05	0	JAM1_ITGAL_ITGB2	JAM1 - (ITGAL+ITGB2)	JAM	Cell-Cell Contact	PMID: 11812992
HSC	GMP	F11R	ITGAL_ITGB2	2.4348e-05	0	JAM1_ITGAL_ITGB2	JAM1 - (ITGAL+ITGB2)	JAM	Cell-Cell Contact	PMID: 11812992
MEP	GMP	F11R	ITGAL_ITGB2	2.51851e-06	0	JAM1_ITGAL_ITGB2	JAM1 - (ITGAL+ITGB2)	JAM	Cell-Cell Contact	PMID: 11812992
pDC	GMP	F11R	ITGAL_ITGB2	5.52557e-06	0	JAM1_ITGAL_ITGB2	JAM1 - (ITGAL+ITGB2)	JAM	Cell-Cell Contact	PMID: 11812992
HSC	pDC	F11R	ITGAL_ITGB2	7.45021e-06	0	JAM1_ITGAL_ITGB2	JAM1 - (ITGAL+ITGB2)	JAM	Cell-Cell Contact	PMID: 11812992
MEP	pDC	F11R	ITGAL_ITGB2	7.71328e-07	0	JAM1_ITGAL_ITGB2	JAM1 - (ITGAL+ITGB2)	JAM	Cell-Cell Contact	PMID: 11812992
pDC	pDC	F11R	ITGAL_ITGB2	1.69172e-06	0	JAM1_ITGAL_ITGB2	JAM1 - (ITGAL+ITGB2)	JAM	Cell-Cell Contact	PMID: 11812992
HSC	HSC	F11R	F11R	7.3359e-06	0	F11R_F11R	F11R - F11R	JAM	Cell-Cell Contact	KEGG: hsa04514
MEP	HSC	F11R	F11R	7.58529e-07	0	F11R_F11R	F11R - F11R	JAM	Cell-Cell Contact	KEGG: hsa04514
pDC	HSC	F11R	F11R	1.66443e-06	0	F11R_F11R	F11R - F11R	JAM	Cell-Cell Contact	KEGG: hsa04514
HSC	MEP	F11R	F11R	7.58529e-07	0	F11R_F11R	F11R - F11R	JAM	Cell-Cell Contact	KEGG: hsa04514
MEP	MEP	F11R	F11R	7.84057e-08	0	F11R_F11R	F11R - F11R	JAM	Cell-Cell Contact	KEGG: hsa04514
pDC	MEP	F11R	F11R	1.72066e-07	0	F11R_F11R	F11R - F11R	JAM	Cell-Cell Contact	KEGG: hsa04514
HSC	pDC	F11R	F11R	1.66443e-06	0	F11R_F11R	F11R - F11R	JAM	Cell-Cell Contact	KEGG: hsa04514
MEP	pDC	F11R	F11R	1.72066e-07	0	F11R_F11R	F11R - F11R	JAM	Cell-Cell Contact	KEGG: hsa04514
pDC	pDC	F11R	F11R	3.7759e-07	0	F11R_F11R	F11R - F11R	JAM	Cell-Cell Contact	KEGG: hsa04514
HSC	T/NK	LCK	CD8 receptor	3.12757e-05	0	LCK_CD8A_CD8B1	LCK - (CD8A+CD8B1)	LCK	Cell-Cell Contact	PMID: 25427562
T/NK	T/NK	LCK	CD8 receptor	0.0010644	0	LCK_CD8A_CD8B1	LCK - (CD8A+CD8B1)	LCK	Cell-Cell Contact	PMID: 25427562
HSC	T/NK	HLA-A	CD8A	0.000692453	0	HLA-A_CD8A	HLA-A - CD8A	MHC-I	Cell-Cell Contact	KEGG: hsa04514
Mono/Marco	T/NK	HLA-A	CD8A	0.00300621	0	HLA-A_CD8A	HLA-A - CD8A	MHC-I	Cell-Cell Contact	KEGG: hsa04514
T/NK	T/NK	HLA-A	CD8A	0.00297548	0	HLA-A_CD8A	HLA-A - CD8A	MHC-I	Cell-Cell Contact	KEGG: hsa04514
GMP	T/NK	HLA-A	CD8A	0.00132372	0	HLA-A_CD8A	HLA-A - CD8A	MHC-I	Cell-Cell Contact	KEGG: hsa04514
B	T/NK	HLA-A	CD8A	0.000292149	0	HLA-A_CD8A	HLA-A - CD8A	MHC-I	Cell-Cell Contact	KEGG: hsa04514
MEP	T/NK	HLA-A	CD8A	8.78503e-05	0	HLA-A_CD8A	HLA-A - CD8A	MHC-I	Cell-Cell Contact	KEGG: hsa04514
pDC	T/NK	HLA-A	CD8A	0.000218474	0	HLA-A_CD8A	HLA-A - CD8A	MHC-I	Cell-Cell Contact	KEGG: hsa04514
Erythroid	T/NK	HLA-A	CD8A	0.00029583	0	HLA-A_CD8A	HLA-A - CD8A	MHC-I	Cell-Cell Contact	KEGG: hsa04514
Plasma	T/NK	HLA-A	CD8A	2.88121e-05	0	HLA-A_CD8A	HLA-A - CD8A	MHC-I	Cell-Cell Contact	KEGG: hsa04514
Neutrophils	T/NK	HLA-A	CD8A	0.000197739	0	HLA-A_CD8A	HLA-A - CD8A	MHC-I	Cell-Cell Contact	KEGG: hsa04514
HSC	T/NK	HLA-B	CD8A	0.000774913	0	HLA-B_CD8A	HLA-B - CD8A	MHC-I	Cell-Cell Contact	KEGG: hsa04514
Mono/Marco	T/NK	HLA-B	CD8A	0.00386906	0	HLA-B_CD8A	HLA-B - CD8A	MHC-I	Cell-Cell Contact	KEGG: hsa04514
T/NK	T/NK	HLA-B	CD8A	0.00336356	0	HLA-B_CD8A	HLA-B - CD8A	MHC-I	Cell-Cell Contact	KEGG: hsa04514
GMP	T/NK	HLA-B	CD8A	0.00164618	0	HLA-B_CD8A	HLA-B - CD8A	MHC-I	Cell-Cell Contact	KEGG: hsa04514
B	T/NK	HLA-B	CD8A	0.000348402	0	HLA-B_CD8A	HLA-B - CD8A	MHC-I	Cell-Cell Contact	KEGG: hsa04514
MEP	T/NK	HLA-B	CD8A	0.000108705	0	HLA-B_CD8A	HLA-B - CD8A	MHC-I	Cell-Cell Contact	KEGG: hsa04514
pDC	T/NK	HLA-B	CD8A	0.000279454	0	HLA-B_CD8A	HLA-B - CD8A	MHC-I	Cell-Cell Contact	KEGG: hsa04514
Erythroid	T/NK	HLA-B	CD8A	0.000188333	0	HLA-B_CD8A	HLA-B - CD8A	MHC-I	Cell-Cell Contact	KEGG: hsa04514
Plasma	T/NK	HLA-B	CD8A	4.8291e-05	0	HLA-B_CD8A	HLA-B - CD8A	MHC-I	Cell-Cell Contact	KEGG: hsa04514
Neutrophils	T/NK	HLA-B	CD8A	0.000246099	0	HLA-B_CD8A	HLA-B - CD8A	MHC-I	Cell-Cell Contact	KEGG: hsa04514
HSC	T/NK	HLA-C	CD8A	0.000653682	0	HLA-C_CD8A	HLA-C - CD8A	MHC-I	Cell-Cell Contact	KEGG: hsa04514
Mono/Marco	T/NK	HLA-C	CD8A	0.00378795	0	HLA-C_CD8A	HLA-C - CD8A	MHC-I	Cell-Cell Contact	KEGG: hsa04514
T/NK	T/NK	HLA-C	CD8A	0.00279458	0	HLA-C_CD8A	HLA-C - CD8A	MHC-I	Cell-Cell Contact	KEGG: hsa04514
GMP	T/NK	HLA-C	CD8A	0.00145143	0	HLA-C_CD8A	HLA-C - CD8A	MHC-I	Cell-Cell Contact	KEGG: hsa04514
B	T/NK	HLA-C	CD8A	0.000283163	0	HLA-C_CD8A	HLA-C - CD8A	MHC-I	Cell-Cell Contact	KEGG: hsa04514
MEP	T/NK	HLA-C	CD8A	9.44075e-05	0	HLA-C_CD8A	HLA-C - CD8A	MHC-I	Cell-Cell Contact	KEGG: hsa04514
pDC	T/NK	HLA-C	CD8A	0.000249571	0	HLA-C_CD8A	HLA-C - CD8A	MHC-I	Cell-Cell Contact	KEGG: hsa04514
Erythroid	T/NK	HLA-C	CD8A	0.000134076	0	HLA-C_CD8A	HLA-C - CD8A	MHC-I	Cell-Cell Contact	KEGG: hsa04514
Plasma	T/NK	HLA-C	CD8A	4.88353e-05	0	HLA-C_CD8A	HLA-C - CD8A	MHC-I	Cell-Cell Contact	KEGG: hsa04514
Neutrophils	T/NK	HLA-C	CD8A	0.000246989	0	HLA-C_CD8A	HLA-C - CD8A	MHC-I	Cell-Cell Contact	KEGG: hsa04514
HSC	T/NK	HLA-E	CD8A	0.000450104	0	HLA-E_CD8A	HLA-E - CD8A	MHC-I	Cell-Cell Contact	KEGG: hsa04514
Mono/Marco	T/NK	HLA-E	CD8A	0.00212683	0	HLA-E_CD8A	HLA-E - CD8A	MHC-I	Cell-Cell Contact	KEGG: hsa04514
T/NK	T/NK	HLA-E	CD8A	0.00232934	0	HLA-E_CD8A	HLA-E - CD8A	MHC-I	Cell-Cell Contact	KEGG: hsa04514
GMP	T/NK	HLA-E	CD8A	0.000728974	0	HLA-E_CD8A	HLA-E - CD8A	MHC-I	Cell-Cell Contact	KEGG: hsa04514
B	T/NK	HLA-E	CD8A	0.000229965	0	HLA-E_CD8A	HLA-E - CD8A	MHC-I	Cell-Cell Contact	KEGG: hsa04514
MEP	T/NK	HLA-E	CD8A	4.37463e-05	0	HLA-E_CD8A	HLA-E - CD8A	MHC-I	Cell-Cell Contact	KEGG: hsa04514
pDC	T/NK	HLA-E	CD8A	0.000129122	0	HLA-E_CD8A	HLA-E - CD8A	MHC-I	Cell-Cell Contact	KEGG: hsa04514
Erythroid	T/NK	HLA-E	CD8A	6.58311e-05	0	HLA-E_CD8A	HLA-E - CD8A	MHC-I	Cell-Cell Contact	KEGG: hsa04514
Plasma	T/NK	HLA-E	CD8A	2.23343e-05	0	HLA-E_CD8A	HLA-E - CD8A	MHC-I	Cell-Cell Contact	KEGG: hsa04514
Neutrophils	T/NK	HLA-E	CD8A	0.000157795	0	HLA-E_CD8A	HLA-E - CD8A	MHC-I	Cell-Cell Contact	KEGG: hsa04514
HSC	T/NK	HLA-F	CD8A	5.30987e-05	0	HLA-F_CD8A	HLA-F - CD8A	MHC-I	Cell-Cell Contact	KEGG: hsa04514
Mono/Marco	T/NK	HLA-F	CD8A	0.000371476	0	HLA-F_CD8A	HLA-F - CD8A	MHC-I	Cell-Cell Contact	KEGG: hsa04514
T/NK	T/NK	HLA-F	CD8A	0.000951699	0	HLA-F_CD8A	HLA-F - CD8A	MHC-I	Cell-Cell Contact	KEGG: hsa04514
GMP	T/NK	HLA-F	CD8A	0.000120713	0	HLA-F_CD8A	HLA-F - CD8A	MHC-I	Cell-Cell Contact	KEGG: hsa04514
B	T/NK	HLA-F	CD8A	3.72821e-05	0	HLA-F_CD8A	HLA-F - CD8A	MHC-I	Cell-Cell Contact	KEGG: hsa04514
pDC	T/NK	HLA-F	CD8A	4.2745e-05	0	HLA-F_CD8A	HLA-F - CD8A	MHC-I	Cell-Cell Contact	KEGG: hsa04514
Plasma	T/NK	HLA-F	CD8A	2.49293e-06	0	HLA-F_CD8A	HLA-F - CD8A	MHC-I	Cell-Cell Contact	KEGG: hsa04514
Neutrophils	T/NK	HLA-F	CD8A	2.56678e-05	0	HLA-F_CD8A	HLA-F - CD8A	MHC-I	Cell-Cell Contact	KEGG: hsa04514
HSC	T/NK	HLA-A	CD8B	0.000654237	0	HLA-A_CD8B	HLA-A - CD8B	MHC-I	Cell-Cell Contact	KEGG: hsa04514
Mono/Marco	T/NK	HLA-A	CD8B	0.00284018	0	HLA-A_CD8B	HLA-A - CD8B	MHC-I	Cell-Cell Contact	KEGG: hsa04514
T/NK	T/NK	HLA-A	CD8B	0.00281262	0	HLA-A_CD8B	HLA-A - CD8B	MHC-I	Cell-Cell Contact	KEGG: hsa04514
GMP	T/NK	HLA-A	CD8B	0.00125046	0	HLA-A_CD8B	HLA-A - CD8B	MHC-I	Cell-Cell Contact	KEGG: hsa04514
B	T/NK	HLA-A	CD8B	0.000276068	0	HLA-A_CD8B	HLA-A - CD8B	MHC-I	Cell-Cell Contact	KEGG: hsa04514
MEP	T/NK	HLA-A	CD8B	8.29366e-05	0	HLA-A_CD8B	HLA-A - CD8B	MHC-I	Cell-Cell Contact	KEGG: hsa04514
pDC	T/NK	HLA-A	CD8B	0.000206391	0	HLA-A_CD8B	HLA-A - CD8B	MHC-I	Cell-Cell Contact	KEGG: hsa04514
Erythroid	T/NK	HLA-A	CD8B	0.000279349	0	HLA-A_CD8B	HLA-A - CD8B	MHC-I	Cell-Cell Contact	KEGG: hsa04514
Plasma	T/NK	HLA-A	CD8B	2.71974e-05	0	HLA-A_CD8B	HLA-A - CD8B	MHC-I	Cell-Cell Contact	KEGG: hsa04514
Neutrophils	T/NK	HLA-A	CD8B	0.000186831	0	HLA-A_CD8B	HLA-A - CD8B	MHC-I	Cell-Cell Contact	KEGG: hsa04514
HSC	T/NK	HLA-B	CD8B	0.000732313	0	HLA-B_CD8B	HLA-B - CD8B	MHC-I	Cell-Cell Contact	KEGG: hsa04514
Mono/Marco	T/NK	HLA-B	CD8B	0.00365734	0	HLA-B_CD8B	HLA-B - CD8B	MHC-I	Cell-Cell Contact	KEGG: hsa04514
T/NK	T/NK	HLA-B	CD8B	0.00318045	0	HLA-B_CD8B	HLA-B - CD8B	MHC-I	Cell-Cell Contact	KEGG: hsa04514
GMP	T/NK	HLA-B	CD8B	0.00155572	0	HLA-B_CD8B	HLA-B - CD8B	MHC-I	Cell-Cell Contact	KEGG: hsa04514
B	T/NK	HLA-B	CD8B	0.000329356	0	HLA-B_CD8B	HLA-B - CD8B	MHC-I	Cell-Cell Contact	KEGG: hsa04514
MEP	T/NK	HLA-B	CD8B	0.000102652	0	HLA-B_CD8B	HLA-B - CD8B	MHC-I	Cell-Cell Contact	KEGG: hsa04514
pDC	T/NK	HLA-B	CD8B	0.000264128	0	HLA-B_CD8B	HLA-B - CD8B	MHC-I	Cell-Cell Contact	KEGG: hsa04514
Erythroid	T/NK	HLA-B	CD8B	0.000177753	0	HLA-B_CD8B	HLA-B - CD8B	MHC-I	Cell-Cell Contact	KEGG: hsa04514
Plasma	T/NK	HLA-B	CD8B	4.56156e-05	0	HLA-B_CD8B	HLA-B - CD8B	MHC-I	Cell-Cell Contact	KEGG: hsa04514
Neutrophils	T/NK	HLA-B	CD8B	0.000232633	0	HLA-B_CD8B	HLA-B - CD8B	MHC-I	Cell-Cell Contact	KEGG: hsa04514
HSC	T/NK	HLA-C	CD8B	0.00061754	0	HLA-C_CD8B	HLA-C - CD8B	MHC-I	Cell-Cell Contact	KEGG: hsa04514
Mono/Marco	T/NK	HLA-C	CD8B	0.00358049	0	HLA-C_CD8B	HLA-C - CD8B	MHC-I	Cell-Cell Contact	KEGG: hsa04514
T/NK	T/NK	HLA-C	CD8B	0.00264124	0	HLA-C_CD8B	HLA-C - CD8B	MHC-I	Cell-Cell Contact	KEGG: hsa04514
GMP	T/NK	HLA-C	CD8B	0.00137133	0	HLA-C_CD8B	HLA-C - CD8B	MHC-I	Cell-Cell Contact	KEGG: hsa04514
B	T/NK	HLA-C	CD8B	0.000267559	0	HLA-C_CD8B	HLA-C - CD8B	MHC-I	Cell-Cell Contact	KEGG: hsa04514
MEP	T/NK	HLA-C	CD8B	8.91345e-05	0	HLA-C_CD8B	HLA-C - CD8B	MHC-I	Cell-Cell Contact	KEGG: hsa04514
pDC	T/NK	HLA-C	CD8B	0.000235827	0	HLA-C_CD8B	HLA-C - CD8B	MHC-I	Cell-Cell Contact	KEGG: hsa04514
Erythroid	T/NK	HLA-C	CD8B	0.000126513	0	HLA-C_CD8B	HLA-C - CD8B	MHC-I	Cell-Cell Contact	KEGG: hsa04514
Plasma	T/NK	HLA-C	CD8B	4.61307e-05	0	HLA-C_CD8B	HLA-C - CD8B	MHC-I	Cell-Cell Contact	KEGG: hsa04514
Neutrophils	T/NK	HLA-C	CD8B	0.000233477	0	HLA-C_CD8B	HLA-C - CD8B	MHC-I	Cell-Cell Contact	KEGG: hsa04514
HSC	T/NK	HLA-E	CD8B	0.000424979	0	HLA-E_CD8B	HLA-E - CD8B	MHC-I	Cell-Cell Contact	KEGG: hsa04514
Mono/Marco	T/NK	HLA-E	CD8B	0.00200827	0	HLA-E_CD8B	HLA-E - CD8B	MHC-I	Cell-Cell Contact	KEGG: hsa04514
T/NK	T/NK	HLA-E	CD8B	0.0022007	0	HLA-E_CD8B	HLA-E - CD8B	MHC-I	Cell-Cell Contact	KEGG: hsa04514
GMP	T/NK	HLA-E	CD8B	0.000688088	0	HLA-E_CD8B	HLA-E - CD8B	MHC-I	Cell-Cell Contact	KEGG: hsa04514
B	T/NK	HLA-E	CD8B	0.000217211	0	HLA-E_CD8B	HLA-E - CD8B	MHC-I	Cell-Cell Contact	KEGG: hsa04514
MEP	T/NK	HLA-E	CD8B	4.12762e-05	0	HLA-E_CD8B	HLA-E - CD8B	MHC-I	Cell-Cell Contact	KEGG: hsa04514
pDC	T/NK	HLA-E	CD8B	0.000121892	0	HLA-E_CD8B	HLA-E - CD8B	MHC-I	Cell-Cell Contact	KEGG: hsa04514
Erythroid	T/NK	HLA-E	CD8B	6.20982e-05	0	HLA-E_CD8B	HLA-E - CD8B	MHC-I	Cell-Cell Contact	KEGG: hsa04514
Plasma	T/NK	HLA-E	CD8B	2.10779e-05	0	HLA-E_CD8B	HLA-E - CD8B	MHC-I	Cell-Cell Contact	KEGG: hsa04514
Neutrophils	T/NK	HLA-E	CD8B	0.000149032	0	HLA-E_CD8B	HLA-E - CD8B	MHC-I	Cell-Cell Contact	KEGG: hsa04514
HSC	T/NK	HLA-F	CD8B	5.008e-05	0	HLA-F_CD8B	HLA-F - CD8B	MHC-I	Cell-Cell Contact	KEGG: hsa04514
Mono/Marco	T/NK	HLA-F	CD8B	0.000350387	0	HLA-F_CD8B	HLA-F - CD8B	MHC-I	Cell-Cell Contact	KEGG: hsa04514
T/NK	T/NK	HLA-F	CD8B	0.000898148	0	HLA-F_CD8B	HLA-F - CD8B	MHC-I	Cell-Cell Contact	KEGG: hsa04514
GMP	T/NK	HLA-F	CD8B	0.000113852	0	HLA-F_CD8B	HLA-F - CD8B	MHC-I	Cell-Cell Contact	KEGG: hsa04514
B	T/NK	HLA-F	CD8B	3.51667e-05	0	HLA-F_CD8B	HLA-F - CD8B	MHC-I	Cell-Cell Contact	KEGG: hsa04514
pDC	T/NK	HLA-F	CD8B	4.0323e-05	0	HLA-F_CD8B	HLA-F - CD8B	MHC-I	Cell-Cell Contact	KEGG: hsa04514
Plasma	T/NK	HLA-F	CD8B	2.35106e-06	0	HLA-F_CD8B	HLA-F - CD8B	MHC-I	Cell-Cell Contact	KEGG: hsa04514
Neutrophils	T/NK	HLA-F	CD8B	2.42111e-05	0	HLA-F_CD8B	HLA-F - CD8B	MHC-I	Cell-Cell Contact	KEGG: hsa04514
HSC	Mono/Marco	HLA-F	LILRB1	7.50449e-05	0	HLA-F_LILRB1	HLA-F - LILRB1	MHC-I	Cell-Cell Contact	PMID: 28484462
Mono/Marco	Mono/Marco	HLA-F	LILRB1	0.000524938	0	HLA-F_LILRB1	HLA-F - LILRB1	MHC-I	Cell-Cell Contact	PMID: 28484462
T/NK	Mono/Marco	HLA-F	LILRB1	0.00134368	0	HLA-F_LILRB1	HLA-F - LILRB1	MHC-I	Cell-Cell Contact	PMID: 28484462
GMP	Mono/Marco	HLA-F	LILRB1	0.000170601	0	HLA-F_LILRB1	HLA-F - LILRB1	MHC-I	Cell-Cell Contact	PMID: 28484462
B	Mono/Marco	HLA-F	LILRB1	5.26811e-05	0	HLA-F_LILRB1	HLA-F - LILRB1	MHC-I	Cell-Cell Contact	PMID: 28484462
pDC	Mono/Marco	HLA-F	LILRB1	6.03919e-05	0	HLA-F_LILRB1	HLA-F - LILRB1	MHC-I	Cell-Cell Contact	PMID: 28484462
Plasma	Mono/Marco	HLA-F	LILRB1	3.52362e-06	0	HLA-F_LILRB1	HLA-F - LILRB1	MHC-I	Cell-Cell Contact	PMID: 28484462
Neutrophils	Mono/Marco	HLA-F	LILRB1	3.62703e-05	0	HLA-F_LILRB1	HLA-F - LILRB1	MHC-I	Cell-Cell Contact	PMID: 28484462
HSC	pDC	HLA-F	LILRB1	2.28523e-06	0	HLA-F_LILRB1	HLA-F - LILRB1	MHC-I	Cell-Cell Contact	PMID: 28484462
Mono/Marco	pDC	HLA-F	LILRB1	1.60008e-05	0	HLA-F_LILRB1	HLA-F - LILRB1	MHC-I	Cell-Cell Contact	PMID: 28484462
T/NK	pDC	HLA-F	LILRB1	4.12105e-05	0	HLA-F_LILRB1	HLA-F - LILRB1	MHC-I	Cell-Cell Contact	PMID: 28484462
GMP	pDC	HLA-F	LILRB1	5.1958e-06	0	HLA-F_LILRB1	HLA-F - LILRB1	MHC-I	Cell-Cell Contact	PMID: 28484462
B	pDC	HLA-F	LILRB1	1.60638e-06	0	HLA-F_LILRB1	HLA-F - LILRB1	MHC-I	Cell-Cell Contact	PMID: 28484462
pDC	pDC	HLA-F	LILRB1	1.84332e-06	0	HLA-F_LILRB1	HLA-F - LILRB1	MHC-I	Cell-Cell Contact	PMID: 28484462
Plasma	pDC	HLA-F	LILRB1	1.07226e-07	0	HLA-F_LILRB1	HLA-F - LILRB1	MHC-I	Cell-Cell Contact	PMID: 28484462
Neutrophils	pDC	HLA-F	LILRB1	1.10582e-06	0	HLA-F_LILRB1	HLA-F - LILRB1	MHC-I	Cell-Cell Contact	PMID: 28484462
HSC	Mono/Marco	HLA-DPA1	CD4	0.000514647	0	HLA-DPA1_CD4	HLA-DPA1 - CD4	MHC-II	Cell-Cell Contact	KEGG: hsa04514
Mono/Marco	Mono/Marco	HLA-DPA1	CD4	0.00254236	0	HLA-DPA1_CD4	HLA-DPA1 - CD4	MHC-II	Cell-Cell Contact	KEGG: hsa04514
GMP	Mono/Marco	HLA-DPA1	CD4	0.000807869	0	HLA-DPA1_CD4	HLA-DPA1 - CD4	MHC-II	Cell-Cell Contact	KEGG: hsa04514
B	Mono/Marco	HLA-DPA1	CD4	0.000307397	0	HLA-DPA1_CD4	HLA-DPA1 - CD4	MHC-II	Cell-Cell Contact	KEGG: hsa04514
MEP	Mono/Marco	HLA-DPA1	CD4	1.57802e-05	0	HLA-DPA1_CD4	HLA-DPA1 - CD4	MHC-II	Cell-Cell Contact	KEGG: hsa04514
pDC	Mono/Marco	HLA-DPA1	CD4	0.000351006	0	HLA-DPA1_CD4	HLA-DPA1 - CD4	MHC-II	Cell-Cell Contact	KEGG: hsa04514
Plasma	Mono/Marco	HLA-DPA1	CD4	2.86138e-06	0	HLA-DPA1_CD4	HLA-DPA1 - CD4	MHC-II	Cell-Cell Contact	KEGG: hsa04514
HSC	pDC	HLA-DPA1	CD4	2.74502e-05	0	HLA-DPA1_CD4	HLA-DPA1 - CD4	MHC-II	Cell-Cell Contact	KEGG: hsa04514
Mono/Marco	pDC	HLA-DPA1	CD4	0.000135695	0	HLA-DPA1_CD4	HLA-DPA1 - CD4	MHC-II	Cell-Cell Contact	KEGG: hsa04514
GMP	pDC	HLA-DPA1	CD4	4.30263e-05	0	HLA-DPA1_CD4	HLA-DPA1 - CD4	MHC-II	Cell-Cell Contact	KEGG: hsa04514
B	pDC	HLA-DPA1	CD4	1.64472e-05	0	HLA-DPA1_CD4	HLA-DPA1 - CD4	MHC-II	Cell-Cell Contact	KEGG: hsa04514
MEP	pDC	HLA-DPA1	CD4	8.37454e-07	0	HLA-DPA1_CD4	HLA-DPA1 - CD4	MHC-II	Cell-Cell Contact	KEGG: hsa04514
pDC	pDC	HLA-DPA1	CD4	1.88347e-05	0	HLA-DPA1_CD4	HLA-DPA1 - CD4	MHC-II	Cell-Cell Contact	KEGG: hsa04514
Plasma	pDC	HLA-DPA1	CD4	1.51789e-07	0	HLA-DPA1_CD4	HLA-DPA1 - CD4	MHC-II	Cell-Cell Contact	KEGG: hsa04514
HSC	Mono/Marco	HLA-DPB1	CD4	0.000462622	0	HLA-DPB1_CD4	HLA-DPB1 - CD4	MHC-II	Cell-Cell Contact	KEGG: hsa04514
Mono/Marco	Mono/Marco	HLA-DPB1	CD4	0.00251988	0	HLA-DPB1_CD4	HLA-DPB1 - CD4	MHC-II	Cell-Cell Contact	KEGG: hsa04514
GMP	Mono/Marco	HLA-DPB1	CD4	0.000789947	0	HLA-DPB1_CD4	HLA-DPB1 - CD4	MHC-II	Cell-Cell Contact	KEGG: hsa04514
B	Mono/Marco	HLA-DPB1	CD4	0.000277801	0	HLA-DPB1_CD4	HLA-DPB1 - CD4	MHC-II	Cell-Cell Contact	KEGG: hsa04514
MEP	Mono/Marco	HLA-DPB1	CD4	1.00142e-05	0	HLA-DPB1_CD4	HLA-DPB1 - CD4	MHC-II	Cell-Cell Contact	KEGG: hsa04514
pDC	Mono/Marco	HLA-DPB1	CD4	0.000345289	0	HLA-DPB1_CD4	HLA-DPB1 - CD4	MHC-II	Cell-Cell Contact	KEGG: hsa04514
HSC	pDC	HLA-DPB1	CD4	2.46606e-05	0	HLA-DPB1_CD4	HLA-DPB1 - CD4	MHC-II	Cell-Cell Contact	KEGG: hsa04514
Mono/Marco	pDC	HLA-DPB1	CD4	0.000134487	0	HLA-DPB1_CD4	HLA-DPB1 - CD4	MHC-II	Cell-Cell Contact	KEGG: hsa04514
GMP	pDC	HLA-DPB1	CD4	4.20677e-05	0	HLA-DPB1_CD4	HLA-DPB1 - CD4	MHC-II	Cell-Cell Contact	KEGG: hsa04514
B	pDC	HLA-DPB1	CD4	1.48508e-05	0	HLA-DPB1_CD4	HLA-DPB1 - CD4	MHC-II	Cell-Cell Contact	KEGG: hsa04514
MEP	pDC	HLA-DPB1	CD4	5.31289e-07	0	HLA-DPB1_CD4	HLA-DPB1 - CD4	MHC-II	Cell-Cell Contact	KEGG: hsa04514
pDC	pDC	HLA-DPB1	CD4	1.85244e-05	0	HLA-DPB1_CD4	HLA-DPB1 - CD4	MHC-II	Cell-Cell Contact	KEGG: hsa04514
Mono/Marco	Mono/Marco	HLA-DQA1	CD4	0.00146041	0	HLA-DQA1_CD4	HLA-DQA1 - CD4	MHC-II	Cell-Cell Contact	KEGG: hsa04514
GMP	Mono/Marco	HLA-DQA1	CD4	0.000116462	0	HLA-DQA1_CD4	HLA-DQA1 - CD4	MHC-II	Cell-Cell Contact	KEGG: hsa04514
B	Mono/Marco	HLA-DQA1	CD4	0.00028183	0	HLA-DQA1_CD4	HLA-DQA1 - CD4	MHC-II	Cell-Cell Contact	KEGG: hsa04514
pDC	Mono/Marco	HLA-DQA1	CD4	0.000255763	0	HLA-DQA1_CD4	HLA-DQA1 - CD4	MHC-II	Cell-Cell Contact	KEGG: hsa04514
Mono/Marco	pDC	HLA-DQA1	CD4	7.77305e-05	0	HLA-DQA1_CD4	HLA-DQA1 - CD4	MHC-II	Cell-Cell Contact	KEGG: hsa04514
GMP	pDC	HLA-DQA1	CD4	6.17936e-06	0	HLA-DQA1_CD4	HLA-DQA1 - CD4	MHC-II	Cell-Cell Contact	KEGG: hsa04514
B	pDC	HLA-DQA1	CD4	1.5068e-05	0	HLA-DQA1_CD4	HLA-DQA1 - CD4	MHC-II	Cell-Cell Contact	KEGG: hsa04514
pDC	pDC	HLA-DQA1	CD4	1.36797e-05	0	HLA-DQA1_CD4	HLA-DQA1 - CD4	MHC-II	Cell-Cell Contact	KEGG: hsa04514
HSC	Mono/Marco	HLA-DMA	CD4	0.000342781	0	HLA-DMA_CD4	HLA-DMA - CD4	MHC-II	Cell-Cell Contact	KEGG: hsa04514
Mono/Marco	Mono/Marco	HLA-DMA	CD4	0.00145847	0	HLA-DMA_CD4	HLA-DMA - CD4	MHC-II	Cell-Cell Contact	KEGG: hsa04514
GMP	Mono/Marco	HLA-DMA	CD4	0.000508556	0	HLA-DMA_CD4	HLA-DMA - CD4	MHC-II	Cell-Cell Contact	KEGG: hsa04514
B	Mono/Marco	HLA-DMA	CD4	0.000157503	0	HLA-DMA_CD4	HLA-DMA - CD4	MHC-II	Cell-Cell Contact	KEGG: hsa04514
MEP	Mono/Marco	HLA-DMA	CD4	1.23795e-05	0	HLA-DMA_CD4	HLA-DMA - CD4	MHC-II	Cell-Cell Contact	KEGG: hsa04514
pDC	Mono/Marco	HLA-DMA	CD4	0.000205581	0	HLA-DMA_CD4	HLA-DMA - CD4	MHC-II	Cell-Cell Contact	KEGG: hsa04514
Plasma	Mono/Marco	HLA-DMA	CD4	2.69594e-06	0	HLA-DMA_CD4	HLA-DMA - CD4	MHC-II	Cell-Cell Contact	KEGG: hsa04514
HSC	pDC	HLA-DMA	CD4	1.82473e-05	0	HLA-DMA_CD4	HLA-DMA - CD4	MHC-II	Cell-Cell Contact	KEGG: hsa04514
Mono/Marco	pDC	HLA-DMA	CD4	7.76267e-05	0	HLA-DMA_CD4	HLA-DMA - CD4	MHC-II	Cell-Cell Contact	KEGG: hsa04514
GMP	pDC	HLA-DMA	CD4	2.70411e-05	0	HLA-DMA_CD4	HLA-DMA - CD4	MHC-II	Cell-Cell Contact	KEGG: hsa04514
B	pDC	HLA-DMA	CD4	8.39022e-06	0	HLA-DMA_CD4	HLA-DMA - CD4	MHC-II	Cell-Cell Contact	KEGG: hsa04514
MEP	pDC	HLA-DMA	CD4	6.56859e-07	0	HLA-DMA_CD4	HLA-DMA - CD4	MHC-II	Cell-Cell Contact	KEGG: hsa04514
pDC	pDC	HLA-DMA	CD4	1.0977e-05	0	HLA-DMA_CD4	HLA-DMA - CD4	MHC-II	Cell-Cell Contact	KEGG: hsa04514
Plasma	pDC	HLA-DMA	CD4	1.43009e-07	0	HLA-DMA_CD4	HLA-DMA - CD4	MHC-II	Cell-Cell Contact	KEGG: hsa04514
HSC	Mono/Marco	HLA-DMB	CD4	4.98636e-05	0	HLA-DMB_CD4	HLA-DMB - CD4	MHC-II	Cell-Cell Contact	KEGG: hsa04514
Mono/Marco	Mono/Marco	HLA-DMB	CD4	0.000395286	0	HLA-DMB_CD4	HLA-DMB - CD4	MHC-II	Cell-Cell Contact	KEGG: hsa04514
GMP	Mono/Marco	HLA-DMB	CD4	8.77253e-05	0	HLA-DMB_CD4	HLA-DMB - CD4	MHC-II	Cell-Cell Contact	KEGG: hsa04514
B	Mono/Marco	HLA-DMB	CD4	4.73607e-05	0	HLA-DMB_CD4	HLA-DMB - CD4	MHC-II	Cell-Cell Contact	KEGG: hsa04514
pDC	Mono/Marco	HLA-DMB	CD4	0.000106855	0	HLA-DMB_CD4	HLA-DMB - CD4	MHC-II	Cell-Cell Contact	KEGG: hsa04514
HSC	pDC	HLA-DMB	CD4	2.64555e-06	0	HLA-DMB_CD4	HLA-DMB - CD4	MHC-II	Cell-Cell Contact	KEGG: hsa04514
Mono/Marco	pDC	HLA-DMB	CD4	2.09816e-05	0	HLA-DMB_CD4	HLA-DMB - CD4	MHC-II	Cell-Cell Contact	KEGG: hsa04514
GMP	pDC	HLA-DMB	CD4	4.65391e-06	0	HLA-DMB_CD4	HLA-DMB - CD4	MHC-II	Cell-Cell Contact	KEGG: hsa04514
B	pDC	HLA-DMB	CD4	2.5148e-06	0	HLA-DMB_CD4	HLA-DMB - CD4	MHC-II	Cell-Cell Contact	KEGG: hsa04514
pDC	pDC	HLA-DMB	CD4	5.68648e-06	0	HLA-DMB_CD4	HLA-DMB - CD4	MHC-II	Cell-Cell Contact	KEGG: hsa04514
Mono/Marco	Mono/Marco	HLA-DQA2	CD4	0.000421107	0	HLA-DQA2_CD4	HLA-DQA2 - CD4	MHC-II	Cell-Cell Contact	KEGG: hsa04514
pDC	Mono/Marco	HLA-DQA2	CD4	0.000122399	0	HLA-DQA2_CD4	HLA-DQA2 - CD4	MHC-II	Cell-Cell Contact	KEGG: hsa04514
Mono/Marco	pDC	HLA-DQA2	CD4	2.23536e-05	0	HLA-DQA2_CD4	HLA-DQA2 - CD4	MHC-II	Cell-Cell Contact	KEGG: hsa04514
pDC	pDC	HLA-DQA2	CD4	6.51714e-06	0	HLA-DQA2_CD4	HLA-DQA2 - CD4	MHC-II	Cell-Cell Contact	KEGG: hsa04514
pDC	Mono/Marco	HLA-DOA	CD4	1.83363e-05	0	HLA-DOA_CD4	HLA-DOA - CD4	MHC-II	Cell-Cell Contact	KEGG: hsa04514
pDC	pDC	HLA-DOA	CD4	9.72895e-07	0	HLA-DOA_CD4	HLA-DOA - CD4	MHC-II	Cell-Cell Contact	KEGG: hsa04514
Plasma	Mono/Marco	HLA-DOB	CD4	2.99937e-06	0	HLA-DOB_CD4	HLA-DOB - CD4	MHC-II	Cell-Cell Contact	KEGG: hsa04514
Plasma	pDC	HLA-DOB	CD4	1.59112e-07	0	HLA-DOB_CD4	HLA-DOB - CD4	MHC-II	Cell-Cell Contact	KEGG: hsa04514
HSC	Mono/Marco	HLA-DQB1	CD4	0.000172417	0	HLA-DQB1_CD4	HLA-DQB1 - CD4	MHC-II	Cell-Cell Contact	KEGG: hsa04514
Mono/Marco	Mono/Marco	HLA-DQB1	CD4	0.00132137	0	HLA-DQB1_CD4	HLA-DQB1 - CD4	MHC-II	Cell-Cell Contact	KEGG: hsa04514
GMP	Mono/Marco	HLA-DQB1	CD4	0.000139917	0	HLA-DQB1_CD4	HLA-DQB1 - CD4	MHC-II	Cell-Cell Contact	KEGG: hsa04514
B	Mono/Marco	HLA-DQB1	CD4	0.000217096	0	HLA-DQB1_CD4	HLA-DQB1 - CD4	MHC-II	Cell-Cell Contact	KEGG: hsa04514
pDC	Mono/Marco	HLA-DQB1	CD4	0.000251964	0	HLA-DQB1_CD4	HLA-DQB1 - CD4	MHC-II	Cell-Cell Contact	KEGG: hsa04514
HSC	pDC	HLA-DQB1	CD4	9.1605e-06	0	HLA-DQB1_CD4	HLA-DQB1 - CD4	MHC-II	Cell-Cell Contact	KEGG: hsa04514
Mono/Marco	pDC	HLA-DQB1	CD4	7.03048e-05	0	HLA-DQB1_CD4	HLA-DQB1 - CD4	MHC-II	Cell-Cell Contact	KEGG: hsa04514
GMP	pDC	HLA-DQB1	CD4	7.42481e-06	0	HLA-DQB1_CD4	HLA-DQB1 - CD4	MHC-II	Cell-Cell Contact	KEGG: hsa04514
B	pDC	HLA-DQB1	CD4	1.15849e-05	0	HLA-DQB1_CD4	HLA-DQB1 - CD4	MHC-II	Cell-Cell Contact	KEGG: hsa04514
pDC	pDC	HLA-DQB1	CD4	1.34748e-05	0	HLA-DQB1_CD4	HLA-DQB1 - CD4	MHC-II	Cell-Cell Contact	KEGG: hsa04514
HSC	Mono/Marco	HLA-DRA	CD4	0.000772008	0	HLA-DRA_CD4	HLA-DRA - CD4	MHC-II	Cell-Cell Contact	KEGG: hsa04514
Mono/Marco	Mono/Marco	HLA-DRA	CD4	0.00400504	0	HLA-DRA_CD4	HLA-DRA - CD4	MHC-II	Cell-Cell Contact	KEGG: hsa04514
GMP	Mono/Marco	HLA-DRA	CD4	0.00146175	0	HLA-DRA_CD4	HLA-DRA - CD4	MHC-II	Cell-Cell Contact	KEGG: hsa04514
B	Mono/Marco	HLA-DRA	CD4	0.000417121	0	HLA-DRA_CD4	HLA-DRA - CD4	MHC-II	Cell-Cell Contact	KEGG: hsa04514
MEP	Mono/Marco	HLA-DRA	CD4	2.11357e-05	0	HLA-DRA_CD4	HLA-DRA - CD4	MHC-II	Cell-Cell Contact	KEGG: hsa04514
pDC	Mono/Marco	HLA-DRA	CD4	0.000416816	0	HLA-DRA_CD4	HLA-DRA - CD4	MHC-II	Cell-Cell Contact	KEGG: hsa04514
HSC	pDC	HLA-DRA	CD4	4.12988e-05	0	HLA-DRA_CD4	HLA-DRA - CD4	MHC-II	Cell-Cell Contact	KEGG: hsa04514
Mono/Marco	pDC	HLA-DRA	CD4	0.000214574	0	HLA-DRA_CD4	HLA-DRA - CD4	MHC-II	Cell-Cell Contact	KEGG: hsa04514
GMP	pDC	HLA-DRA	CD4	7.81299e-05	0	HLA-DRA_CD4	HLA-DRA - CD4	MHC-II	Cell-Cell Contact	KEGG: hsa04514
B	pDC	HLA-DRA	CD4	2.23902e-05	0	HLA-DRA_CD4	HLA-DRA - CD4	MHC-II	Cell-Cell Contact	KEGG: hsa04514
MEP	pDC	HLA-DRA	CD4	1.12198e-06	0	HLA-DRA_CD4	HLA-DRA - CD4	MHC-II	Cell-Cell Contact	KEGG: hsa04514
pDC	pDC	HLA-DRA	CD4	2.24163e-05	0	HLA-DRA_CD4	HLA-DRA - CD4	MHC-II	Cell-Cell Contact	KEGG: hsa04514
HSC	Mono/Marco	HLA-DRB1	CD4	0.00068717	0	HLA-DRB1_CD4	HLA-DRB1 - CD4	MHC-II	Cell-Cell Contact	KEGG: hsa04514
Mono/Marco	Mono/Marco	HLA-DRB1	CD4	0.00356333	0	HLA-DRB1_CD4	HLA-DRB1 - CD4	MHC-II	Cell-Cell Contact	KEGG: hsa04514
GMP	Mono/Marco	HLA-DRB1	CD4	0.00126826	0	HLA-DRB1_CD4	HLA-DRB1 - CD4	MHC-II	Cell-Cell Contact	KEGG: hsa04514
B	Mono/Marco	HLA-DRB1	CD4	0.0003748	0	HLA-DRB1_CD4	HLA-DRB1 - CD4	MHC-II	Cell-Cell Contact	KEGG: hsa04514
MEP	Mono/Marco	HLA-DRB1	CD4	1.931e-05	0	HLA-DRB1_CD4	HLA-DRB1 - CD4	MHC-II	Cell-Cell Contact	KEGG: hsa04514
pDC	Mono/Marco	HLA-DRB1	CD4	0.000384335	0	HLA-DRB1_CD4	HLA-DRB1 - CD4	MHC-II	Cell-Cell Contact	KEGG: hsa04514
Plasma	Mono/Marco	HLA-DRB1	CD4	2.10017e-06	0	HLA-DRB1_CD4	HLA-DRB1 - CD4	MHC-II	Cell-Cell Contact	KEGG: hsa04514
HSC	pDC	HLA-DRB1	CD4	3.67247e-05	0	HLA-DRB1_CD4	HLA-DRB1 - CD4	MHC-II	Cell-Cell Contact	KEGG: hsa04514
Mono/Marco	pDC	HLA-DRB1	CD4	0.000190691	0	HLA-DRB1_CD4	HLA-DRB1 - CD4	MHC-II	Cell-Cell Contact	KEGG: hsa04514
GMP	pDC	HLA-DRB1	CD4	6.77163e-05	0	HLA-DRB1_CD4	HLA-DRB1 - CD4	MHC-II	Cell-Cell Contact	KEGG: hsa04514
B	pDC	HLA-DRB1	CD4	2.00934e-05	0	HLA-DRB1_CD4	HLA-DRB1 - CD4	MHC-II	Cell-Cell Contact	KEGG: hsa04514
MEP	pDC	HLA-DRB1	CD4	1.02497e-06	0	HLA-DRB1_CD4	HLA-DRB1 - CD4	MHC-II	Cell-Cell Contact	KEGG: hsa04514
pDC	pDC	HLA-DRB1	CD4	2.06466e-05	0	HLA-DRB1_CD4	HLA-DRB1 - CD4	MHC-II	Cell-Cell Contact	KEGG: hsa04514
Plasma	pDC	HLA-DRB1	CD4	1.11396e-07	0	HLA-DRB1_CD4	HLA-DRB1 - CD4	MHC-II	Cell-Cell Contact	KEGG: hsa04514
HSC	Mono/Marco	HLA-DRB5	CD4	0.000549135	0	HLA-DRB5_CD4	HLA-DRB5 - CD4	MHC-II	Cell-Cell Contact	KEGG: hsa04514
Mono/Marco	Mono/Marco	HLA-DRB5	CD4	0.00304389	0	HLA-DRB5_CD4	HLA-DRB5 - CD4	MHC-II	Cell-Cell Contact	KEGG: hsa04514
GMP	Mono/Marco	HLA-DRB5	CD4	0.000953087	0	HLA-DRB5_CD4	HLA-DRB5 - CD4	MHC-II	Cell-Cell Contact	KEGG: hsa04514
B	Mono/Marco	HLA-DRB5	CD4	0.000332434	0	HLA-DRB5_CD4	HLA-DRB5 - CD4	MHC-II	Cell-Cell Contact	KEGG: hsa04514
MEP	Mono/Marco	HLA-DRB5	CD4	1.45808e-05	0	HLA-DRB5_CD4	HLA-DRB5 - CD4	MHC-II	Cell-Cell Contact	KEGG: hsa04514
pDC	Mono/Marco	HLA-DRB5	CD4	0.000347747	0	HLA-DRB5_CD4	HLA-DRB5 - CD4	MHC-II	Cell-Cell Contact	KEGG: hsa04514
HSC	pDC	HLA-DRB5	CD4	2.93012e-05	0	HLA-DRB5_CD4	HLA-DRB5 - CD4	MHC-II	Cell-Cell Contact	KEGG: hsa04514
Mono/Marco	pDC	HLA-DRB5	CD4	0.000162675	0	HLA-DRB5_CD4	HLA-DRB5 - CD4	MHC-II	Cell-Cell Contact	KEGG: hsa04514
GMP	pDC	HLA-DRB5	CD4	5.08007e-05	0	HLA-DRB5_CD4	HLA-DRB5 - CD4	MHC-II	Cell-Cell Contact	KEGG: hsa04514
B	pDC	HLA-DRB5	CD4	1.77999e-05	0	HLA-DRB5_CD4	HLA-DRB5 - CD4	MHC-II	Cell-Cell Contact	KEGG: hsa04514
MEP	pDC	HLA-DRB5	CD4	7.73749e-07	0	HLA-DRB5_CD4	HLA-DRB5 - CD4	MHC-II	Cell-Cell Contact	KEGG: hsa04514
pDC	pDC	HLA-DRB5	CD4	1.86578e-05	0	HLA-DRB5_CD4	HLA-DRB5 - CD4	MHC-II	Cell-Cell Contact	KEGG: hsa04514
HSC	HSC	NEGR1	NEGR1	6.21748e-06	0	NEGR1_NEGR1	NEGR1 - NEGR1	NEGR	Cell-Cell Contact	KEGG: hsa04514
HSC	HSC	PECAM1	PECAM1	0.000133437	0	PECAM1_PECAM1	PECAM1 - PECAM1	PECAM1	Cell-Cell Contact	KEGG: hsa04514
Mono/Marco	HSC	PECAM1	PECAM1	0.000707158	0	PECAM1_PECAM1	PECAM1 - PECAM1	PECAM1	Cell-Cell Contact	KEGG: hsa04514
GMP	HSC	PECAM1	PECAM1	0.000168601	0	PECAM1_PECAM1	PECAM1 - PECAM1	PECAM1	Cell-Cell Contact	KEGG: hsa04514
pDC	HSC	PECAM1	PECAM1	1.14645e-05	0	PECAM1_PECAM1	PECAM1 - PECAM1	PECAM1	Cell-Cell Contact	KEGG: hsa04514
Plasma	HSC	PECAM1	PECAM1	4.81411e-06	0	PECAM1_PECAM1	PECAM1 - PECAM1	PECAM1	Cell-Cell Contact	KEGG: hsa04514
Neutrophils	HSC	PECAM1	PECAM1	1.93142e-05	0	PECAM1_PECAM1	PECAM1 - PECAM1	PECAM1	Cell-Cell Contact	KEGG: hsa04514
HSC	Mono/Marco	PECAM1	PECAM1	0.000707158	0	PECAM1_PECAM1	PECAM1 - PECAM1	PECAM1	Cell-Cell Contact	KEGG: hsa04514
Mono/Marco	Mono/Marco	PECAM1	PECAM1	0.00374441	0	PECAM1_PECAM1	PECAM1 - PECAM1	PECAM1	Cell-Cell Contact	KEGG: hsa04514
GMP	Mono/Marco	PECAM1	PECAM1	0.000895085	0	PECAM1_PECAM1	PECAM1 - PECAM1	PECAM1	Cell-Cell Contact	KEGG: hsa04514
MEP	Mono/Marco	PECAM1	PECAM1	2.47769e-05	0	PECAM1_PECAM1	PECAM1 - PECAM1	PECAM1	Cell-Cell Contact	KEGG: hsa04514
pDC	Mono/Marco	PECAM1	PECAM1	6.09576e-05	0	PECAM1_PECAM1	PECAM1 - PECAM1	PECAM1	Cell-Cell Contact	KEGG: hsa04514
Plasma	Mono/Marco	PECAM1	PECAM1	2.55741e-05	0	PECAM1_PECAM1	PECAM1 - PECAM1	PECAM1	Cell-Cell Contact	KEGG: hsa04514
Neutrophils	Mono/Marco	PECAM1	PECAM1	0.000102577	0	PECAM1_PECAM1	PECAM1 - PECAM1	PECAM1	Cell-Cell Contact	KEGG: hsa04514
HSC	GMP	PECAM1	PECAM1	0.000168601	0	PECAM1_PECAM1	PECAM1 - PECAM1	PECAM1	Cell-Cell Contact	KEGG: hsa04514
Mono/Marco	GMP	PECAM1	PECAM1	0.000895085	0	PECAM1_PECAM1	PECAM1 - PECAM1	PECAM1	Cell-Cell Contact	KEGG: hsa04514
GMP	GMP	PECAM1	PECAM1	0.000212275	0	PECAM1_PECAM1	PECAM1 - PECAM1	PECAM1	Cell-Cell Contact	KEGG: hsa04514
Plasma	GMP	PECAM1	PECAM1	6.05324e-06	0	PECAM1_PECAM1	PECAM1 - PECAM1	PECAM1	Cell-Cell Contact	KEGG: hsa04514
Neutrophils	GMP	PECAM1	PECAM1	2.42981e-05	0	PECAM1_PECAM1	PECAM1 - PECAM1	PECAM1	Cell-Cell Contact	KEGG: hsa04514
Mono/Marco	MEP	PECAM1	PECAM1	2.47769e-05	0	PECAM1_PECAM1	PECAM1 - PECAM1	PECAM1	Cell-Cell Contact	KEGG: hsa04514
HSC	pDC	PECAM1	PECAM1	1.14645e-05	0	PECAM1_PECAM1	PECAM1 - PECAM1	PECAM1	Cell-Cell Contact	KEGG: hsa04514
Mono/Marco	pDC	PECAM1	PECAM1	6.09576e-05	0	PECAM1_PECAM1	PECAM1 - PECAM1	PECAM1	Cell-Cell Contact	KEGG: hsa04514
HSC	Plasma	PECAM1	PECAM1	4.81411e-06	0	PECAM1_PECAM1	PECAM1 - PECAM1	PECAM1	Cell-Cell Contact	KEGG: hsa04514
Mono/Marco	Plasma	PECAM1	PECAM1	2.55741e-05	0	PECAM1_PECAM1	PECAM1 - PECAM1	PECAM1	Cell-Cell Contact	KEGG: hsa04514
GMP	Plasma	PECAM1	PECAM1	6.05324e-06	0	PECAM1_PECAM1	PECAM1 - PECAM1	PECAM1	Cell-Cell Contact	KEGG: hsa04514
Plasma	Plasma	PECAM1	PECAM1	1.72532e-07	0	PECAM1_PECAM1	PECAM1 - PECAM1	PECAM1	Cell-Cell Contact	KEGG: hsa04514
Neutrophils	Plasma	PECAM1	PECAM1	6.92686e-07	0	PECAM1_PECAM1	PECAM1 - PECAM1	PECAM1	Cell-Cell Contact	KEGG: hsa04514
HSC	Neutrophils	PECAM1	PECAM1	1.93142e-05	0	PECAM1_PECAM1	PECAM1 - PECAM1	PECAM1	Cell-Cell Contact	KEGG: hsa04514
Mono/Marco	Neutrophils	PECAM1	PECAM1	0.000102577	0	PECAM1_PECAM1	PECAM1 - PECAM1	PECAM1	Cell-Cell Contact	KEGG: hsa04514
GMP	Neutrophils	PECAM1	PECAM1	2.42981e-05	0	PECAM1_PECAM1	PECAM1 - PECAM1	PECAM1	Cell-Cell Contact	KEGG: hsa04514
Plasma	Neutrophils	PECAM1	PECAM1	6.92686e-07	0	PECAM1_PECAM1	PECAM1 - PECAM1	PECAM1	Cell-Cell Contact	KEGG: hsa04514
Neutrophils	Neutrophils	PECAM1	PECAM1	2.7808e-06	0	PECAM1_PECAM1	PECAM1 - PECAM1	PECAM1	Cell-Cell Contact	KEGG: hsa04514
HSC	HSC	SELL	CD34	0.00048788	0	SELL_CD34	SELL - CD34	SELL	Cell-Cell Contact	PMID: 7692600; PMID: 8977216
Mono/Marco	HSC	SELL	CD34	0.000759735	0	SELL_CD34	SELL - CD34	SELL	Cell-Cell Contact	PMID: 7692600; PMID: 8977216
T/NK	HSC	SELL	CD34	0.00199609	0	SELL_CD34	SELL - CD34	SELL	Cell-Cell Contact	PMID: 7692600; PMID: 8977216
GMP	HSC	SELL	CD34	0.000530721	0	SELL_CD34	SELL - CD34	SELL	Cell-Cell Contact	PMID: 7692600; PMID: 8977216
B	HSC	SELL	CD34	0.000252868	0	SELL_CD34	SELL - CD34	SELL	Cell-Cell Contact	PMID: 7692600; PMID: 8977216
pDC	HSC	SELL	CD34	0.000126292	0	SELL_CD34	SELL - CD34	SELL	Cell-Cell Contact	PMID: 7692600; PMID: 8977216
Neutrophils	HSC	SELL	CD34	0.000272824	0	SELL_CD34	SELL - CD34	SELL	Cell-Cell Contact	PMID: 7692600; PMID: 8977216
HSC	GMP	SELL	CD34	0.000187755	0	SELL_CD34	SELL - CD34	SELL	Cell-Cell Contact	PMID: 7692600; PMID: 8977216
Mono/Marco	GMP	SELL	CD34	0.000279373	0	SELL_CD34	SELL - CD34	SELL	Cell-Cell Contact	PMID: 7692600; PMID: 8977216
T/NK	GMP	SELL	CD34	0.000778932	0	SELL_CD34	SELL - CD34	SELL	Cell-Cell Contact	PMID: 7692600; PMID: 8977216
GMP	GMP	SELL	CD34	0.000197426	0	SELL_CD34	SELL - CD34	SELL	Cell-Cell Contact	PMID: 7692600; PMID: 8977216
B	GMP	SELL	CD34	9.96561e-05	0	SELL_CD34	SELL - CD34	SELL	Cell-Cell Contact	PMID: 7692600; PMID: 8977216
pDC	GMP	SELL	CD34	4.77986e-05	0	SELL_CD34	SELL - CD34	SELL	Cell-Cell Contact	PMID: 7692600; PMID: 8977216
Neutrophils	GMP	SELL	CD34	0.000112994	0	SELL_CD34	SELL - CD34	SELL	Cell-Cell Contact	PMID: 7692600; PMID: 8977216
HSC	MEP	SELL	CD34	1.39006e-05	0	SELL_CD34	SELL - CD34	SELL	Cell-Cell Contact	PMID: 7692600; PMID: 8977216
Mono/Marco	MEP	SELL	CD34	2.06255e-05	0	SELL_CD34	SELL - CD34	SELL	Cell-Cell Contact	PMID: 7692600; PMID: 8977216
T/NK	MEP	SELL	CD34	5.77197e-05	0	SELL_CD34	SELL - CD34	SELL	Cell-Cell Contact	PMID: 7692600; PMID: 8977216
GMP	MEP	SELL	CD34	1.45858e-05	0	SELL_CD34	SELL - CD34	SELL	Cell-Cell Contact	PMID: 7692600; PMID: 8977216
B	MEP	SELL	CD34	7.38932e-06	0	SELL_CD34	SELL - CD34	SELL	Cell-Cell Contact	PMID: 7692600; PMID: 8977216
pDC	MEP	SELL	CD34	3.5351e-06	0	SELL_CD34	SELL - CD34	SELL	Cell-Cell Contact	PMID: 7692600; PMID: 8977216
Neutrophils	MEP	SELL	CD34	8.40608e-06	0	SELL_CD34	SELL - CD34	SELL	Cell-Cell Contact	PMID: 7692600; PMID: 8977216
Mono/Marco	HSC	SELPLG	SELL	0.00034474	0	SELPLG_SELL	SELPLG - SELL	SELPLG	Cell-Cell Contact	PMC2431087; PMID: 8892633,PMID: 8896607
T/NK	HSC	SELPLG	SELL	0.000310697	0	SELPLG_SELL	SELPLG - SELL	SELPLG	Cell-Cell Contact	PMC2431087; PMID: 8892633,PMID: 8896607
pDC	HSC	SELPLG	SELL	4.03918e-05	0	SELPLG_SELL	SELPLG - SELL	SELPLG	Cell-Cell Contact	PMC2431087; PMID: 8892633,PMID: 8896607
Neutrophils	HSC	SELPLG	SELL	2.73993e-05	0	SELPLG_SELL	SELPLG - SELL	SELPLG	Cell-Cell Contact	PMC2431087; PMID: 8892633,PMID: 8896607
Mono/Marco	T/NK	SELPLG	SELL	0.0014308	0	SELPLG_SELL	SELPLG - SELL	SELPLG	Cell-Cell Contact	PMC2431087; PMID: 8892633,PMID: 8896607
T/NK	T/NK	SELPLG	SELL	0.00128893	0	SELPLG_SELL	SELPLG - SELL	SELPLG	Cell-Cell Contact	PMC2431087; PMID: 8892633,PMID: 8896607
pDC	T/NK	SELPLG	SELL	0.000167396	0	SELPLG_SELL	SELPLG - SELL	SELPLG	Cell-Cell Contact	PMC2431087; PMID: 8892633,PMID: 8896607
Neutrophils	T/NK	SELPLG	SELL	0.000113639	0	SELPLG_SELL	SELPLG - SELL	SELPLG	Cell-Cell Contact	PMC2431087; PMID: 8892633,PMID: 8896607
pDC	GMP	SELPLG	SELL	4.25792e-05	0.01	SELPLG_SELL	SELPLG - SELL	SELPLG	Cell-Cell Contact	PMC2431087; PMID: 8892633,PMID: 8896607
Mono/Marco	B	SELPLG	SELL	0.00018311	0	SELPLG_SELL	SELPLG - SELL	SELPLG	Cell-Cell Contact	PMC2431087; PMID: 8892633,PMID: 8896607
T/NK	B	SELPLG	SELL	0.0001649	0	SELPLG_SELL	SELPLG - SELL	SELPLG	Cell-Cell Contact	PMC2431087; PMID: 8892633,PMID: 8896607
pDC	B	SELPLG	SELL	2.14003e-05	0	SELPLG_SELL	SELPLG - SELL	SELPLG	Cell-Cell Contact	PMC2431087; PMID: 8892633,PMID: 8896607
Neutrophils	B	SELPLG	SELL	1.4536e-05	0	SELPLG_SELL	SELPLG - SELL	SELPLG	Cell-Cell Contact	PMC2431087; PMID: 8892633,PMID: 8896607
Mono/Marco	pDC	SELPLG	SELL	8.77208e-05	0.01	SELPLG_SELL	SELPLG - SELL	SELPLG	Cell-Cell Contact	PMC2431087; PMID: 8892633,PMID: 8896607
T/NK	pDC	SELPLG	SELL	7.91004e-05	0	SELPLG_SELL	SELPLG - SELL	SELPLG	Cell-Cell Contact	PMC2431087; PMID: 8892633,PMID: 8896607
pDC	pDC	SELPLG	SELL	1.02957e-05	0	SELPLG_SELL	SELPLG - SELL	SELPLG	Cell-Cell Contact	PMC2431087; PMID: 8892633,PMID: 8896607
Neutrophils	pDC	SELPLG	SELL	6.97754e-06	0	SELPLG_SELL	SELPLG - SELL	SELPLG	Cell-Cell Contact	PMC2431087; PMID: 8892633,PMID: 8896607
HSC	Neutrophils	SELPLG	SELL	2.4754e-05	0	SELPLG_SELL	SELPLG - SELL	SELPLG	Cell-Cell Contact	PMC2431087; PMID: 8892633,PMID: 8896607
Mono/Marco	Neutrophils	SELPLG	SELL	0.00020794	0	SELPLG_SELL	SELPLG - SELL	SELPLG	Cell-Cell Contact	PMC2431087; PMID: 8892633,PMID: 8896607
T/NK	Neutrophils	SELPLG	SELL	0.000186947	0	SELPLG_SELL	SELPLG - SELL	SELPLG	Cell-Cell Contact	PMC2431087; PMID: 8892633,PMID: 8896607
GMP	Neutrophils	SELPLG	SELL	4.70018e-05	0	SELPLG_SELL	SELPLG - SELL	SELPLG	Cell-Cell Contact	PMC2431087; PMID: 8892633,PMID: 8896607
pDC	Neutrophils	SELPLG	SELL	2.41701e-05	0	SELPLG_SELL	SELPLG - SELL	SELPLG	Cell-Cell Contact	PMC2431087; PMID: 8892633,PMID: 8896607
Neutrophils	Neutrophils	SELPLG	SELL	1.64648e-05	0	SELPLG_SELL	SELPLG - SELL	SELPLG	Cell-Cell Contact	PMC2431087; PMID: 8892633,PMID: 8896607
pDC	HSC	SEMA4A	PLXNB2	3.92524e-06	0	SEMA4A_PLXNB2	SEMA4A - PLXNB2	SEMA4	Cell-Cell Contact	PMID: 27533782
Plasma	HSC	SEMA4A	PLXNB2	1.91104e-07	0	SEMA4A_PLXNB2	SEMA4A - PLXNB2	SEMA4	Cell-Cell Contact	PMID: 27533782
Neutrophils	HSC	SEMA4A	PLXNB2	2.63356e-06	0	SEMA4A_PLXNB2	SEMA4A - PLXNB2	SEMA4	Cell-Cell Contact	PMID: 27533782
pDC	Mono/Marco	SEMA4A	PLXNB2	4.61369e-05	0	SEMA4A_PLXNB2	SEMA4A - PLXNB2	SEMA4	Cell-Cell Contact	PMID: 27533782
Plasma	Mono/Marco	SEMA4A	PLXNB2	2.25189e-06	0	SEMA4A_PLXNB2	SEMA4A - PLXNB2	SEMA4	Cell-Cell Contact	PMID: 27533782
Neutrophils	Mono/Marco	SEMA4A	PLXNB2	3.09737e-05	0	SEMA4A_PLXNB2	SEMA4A - PLXNB2	SEMA4	Cell-Cell Contact	PMID: 27533782
pDC	GMP	SEMA4A	PLXNB2	8.64037e-06	0	SEMA4A_PLXNB2	SEMA4A - PLXNB2	SEMA4	Cell-Cell Contact	PMID: 27533782
Plasma	GMP	SEMA4A	PLXNB2	4.20697e-07	0	SEMA4A_PLXNB2	SEMA4A - PLXNB2	SEMA4	Cell-Cell Contact	PMID: 27533782
Neutrophils	GMP	SEMA4A	PLXNB2	5.79718e-06	0	SEMA4A_PLXNB2	SEMA4A - PLXNB2	SEMA4	Cell-Cell Contact	PMID: 27533782
pDC	pDC	SEMA4A	PLXNB2	2.13964e-06	0	SEMA4A_PLXNB2	SEMA4A - PLXNB2	SEMA4	Cell-Cell Contact	PMID: 27533782
Plasma	pDC	SEMA4A	PLXNB2	1.04268e-07	0	SEMA4A_PLXNB2	SEMA4A - PLXNB2	SEMA4	Cell-Cell Contact	PMID: 27533782
Neutrophils	pDC	SEMA4A	PLXNB2	1.43588e-06	0	SEMA4A_PLXNB2	SEMA4A - PLXNB2	SEMA4	Cell-Cell Contact	PMID: 27533782
T/NK	HSC	SEMA4D	PLXNB2	2.22168e-05	0	SEMA4D_PLXNB2	SEMA4D - PLXNB2	SEMA4	Cell-Cell Contact	PMID: 27533782
T/NK	Mono/Marco	SEMA4D	PLXNB2	0.000261502	0	SEMA4D_PLXNB2	SEMA4D - PLXNB2	SEMA4	Cell-Cell Contact	PMID: 27533782
T/NK	GMP	SEMA4D	PLXNB2	4.89065e-05	0	SEMA4D_PLXNB2	SEMA4D - PLXNB2	SEMA4	Cell-Cell Contact	PMID: 27533782
T/NK	pDC	SEMA4D	PLXNB2	1.21167e-05	0	SEMA4D_PLXNB2	SEMA4D - PLXNB2	SEMA4	Cell-Cell Contact	PMID: 27533782
T/NK	B	SEMA4D	CD72	2.74132e-05	0	SEMA4D_CD72	SEMA4D - CD72	SEMA4	Cell-Cell Contact	PMID: 22325954
T/NK	pDC	SEMA4D	CD72	9.91518e-06	0	SEMA4D_CD72	SEMA4D - CD72	SEMA4	Cell-Cell Contact	PMID: 22325954

## Sheet: Table S5
Table S5. Prognostic survival analysis
id	HR	HR.95L	HR.95H	pvalue	km
RCL1	0.741188	0.498227	1.10263	0.139441	0.0935105
MPHOSPH10	0.810454	0.538846	1.21897	0.312894	0.0196542
MPHOSPH6	1.52289	1.17214	1.9786	0.00163734	9.00223e-08
POP7	0.972096	0.722788	1.3074	0.851518	0.19934
NPM3	1.15978	0.891614	1.50861	0.269213	0.0215891
NSA2	0.6444	0.429519	0.966782	0.0337381	0.0147999
EMG1	1.09746	0.825627	1.45878	0.521906	0.000671048
C1D	0.792851	0.613966	1.02386	0.0751981	7.59884e-05
MYBBP1A	1.19908	0.714826	2.01137	0.491509	0.0240405
DDX17	0.73689	0.475541	1.14187	0.171851	0.0377081
RPP30	1.0274	0.898503	1.17478	0.692728	0.118826
RPP38	1.12069	0.683802	1.83671	0.651235	0.202185
TBL3	1.27301	0.931567	1.73959	0.129762	0.00758928
POP4	1.3058	0.748647	2.27758	0.347199	0.117446
RPP40	1.322	1.04246	1.67652	0.021279	0.000268786
UTP14A	1.06619	0.763818	1.48827	0.706425	0.114125
WDR3	1.18459	0.982326	1.4285	0.0761801	0.00482509
DDX52	0.661332	0.448509	0.97514	0.0368861	0.00669672
KRR1	0.811673	0.569605	1.15661	0.248189	0.0272558
PWP1	1.00499	0.598862	1.68654	0.984968	0.0431836
LSM6	1.42891	1.01691	2.00783	0.0397246	0.00659351
RPL35	1.1238	0.795263	1.58805	0.508274	0.0156451
ERI2	1.08562	0.736144	1.601	0.678538	0.113302
RPUSD1	1.16312	0.873694	1.54842	0.300644	0.0187921
EXOSC8	1.14795	0.869102	1.51627	0.331137	0.00259863
HELQ	0.880995	0.616794	1.25836	0.486078	0.09064
MALSU1	1.14254	0.711146	1.83561	0.581747	0.0164787
TSR3	1.11646	0.480664	2.59325	0.797797	0.180377
FTSJ3	1.164	0.800712	1.6921	0.426276	0.021097
EXOSC6	0.995102	0.724408	1.36695	0.975819	0.202922
PIH1D2	0.952374	0.711294	1.27516	0.743154	0.0421141
MRPL10	0.929884	0.641716	1.34746	0.700878	0.169534
MTERF4	0.442493	0.207363	0.944237	0.035002	0.000121338
NUDT16	1.44227	0.888297	2.34171	0.138617	0.00732272
WDR36	0.915418	0.639152	1.3111	0.629693	0.112631
RPL10L	1.15893	0.792008	1.69584	0.447612	0.111785
SRFBP1	0.939179	0.724745	1.21706	0.635138	0.00605374
NSUN5P1	1.64529	1.14409	2.36605	0.00722807	0.00170582
NOP9	1.19035	0.784187	1.80688	0.413193	0.148378
DDX3X	0.672752	0.445818	1.0152	0.0590127	0.0572866
DDX10	1.09914	0.945243	1.27809	0.219354	0.0106222
METTL15	1.48019	0.845168	2.59235	0.170183	0.0120366
ERCC2	1.34886	0.894678	2.03362	0.1531	0.0185947
FBL	0.823622	0.617813	1.09799	0.185926	0.0815633
XRN2	1.05268	0.781563	1.41784	0.735451	0.0596255
FASTKD2	1.23652	0.689693	2.21691	0.476008	0.0028845
DIS3	0.81126	0.547891	1.20123	0.296279	0.0700945
DHX30	0.733193	0.417733	1.28688	0.279592	0.051035
PDCD11	1.69823	1.0935	2.6374	0.0183775	0.00375531
EXOSC7	1.08812	0.609354	1.94305	0.775275	0.116331
RRP1B	1.59189	1.06706	2.37484	0.0227261	0.00170595
WDR43	1.06645	0.812876	1.39913	0.642342	0.0425672
MDN1	1.05129	0.768279	1.43857	0.754579	0.115338
RRS1	1.34044	0.87558	2.0521	0.177509	0.00043995
RRP12	1.24687	0.896432	1.7343	0.190012	0.0662925
RRP8	0.882191	0.558947	1.39237	0.590341	0.0883349
EXOSC2	2.93991	1.69332	5.10421	0.000127561	2.97734e-05
PES1	2.68832	1.49337	4.83945	0.000977318	2.4785e-05
GTPBP4	0.955416	0.703978	1.29666	0.769753	0.279945
DCAF13	1.24423	0.796409	1.94386	0.337085	0.0117391
NOL11	0.925086	0.707199	1.2101	0.569861	0.135167
NGDN	0.715753	0.491632	1.04204	0.0809734	0.0190609
ZNF658	1.15219	0.903311	1.46963	0.25389	0.018803
NOC2L	1.07986	0.862243	1.35241	0.503402	0.0192382
RSL1D1	0.932413	0.680788	1.27704	0.662779	0.136615
MTG2	1.20832	0.880162	1.65882	0.241832	0.0115394
SENP3	0.758514	0.386375	1.48908	0.421928	0.0122577
ERAL1	0.902597	0.601639	1.3541	0.620472	0.175357
AATF	1.48837	0.849635	2.6073	0.164438	0.000326962
PELP1	0.943456	0.609034	1.46151	0.794359	0.218271
RPUSD2	0.438463	0.266661	0.720953	0.00115626	2.09053e-06
DIMT1	0.934039	0.585643	1.48969	0.774491	0.078186
UTP20	1.48694	0.861523	2.56636	0.154248	0.0284862
RRP7A	0.893994	0.514394	1.55372	0.691101	0.000628467
GLUL	0.745985	0.52588	1.05822	0.100432	0.00289842
RPUSD3	1.14085	0.964845	1.34895	0.123233	0.0262262
RPL7L1	1.09877	0.78834	1.53145	0.578183	0.0919878
NOB1	1.22539	0.867755	1.73043	0.248344	0.00341074
ZCCHC4	1.55084	0.649022	3.70573	0.323495	0.0701634
METTL5	0.89649	0.579211	1.38757	0.623938	0.160265
MRPL22	0.666028	0.475165	0.933556	0.0183223	0.000153936
DROSHA	1.18468	0.923642	1.51949	0.182041	0.00812214
GTF3A	1.08872	0.742166	1.59709	0.663726	0.148543
ABT1	0.701008	0.448558	1.09554	0.118899	4.50333e-05
GNL2	1.22635	0.919645	1.63534	0.164678	0.0211067
DDX51	0.672988	0.244469	1.85264	0.443371	0.0226719
FBLL1	0.962903	0.502	1.84697	0.909435	0.23268
ISG20	0.921035	0.76975	1.10205	0.368912	0.0424342
EIF6	1.03109	0.767925	1.38445	0.838622	0.0634925
NSUN4	1.11818	0.82979	1.5068	0.462967	0.080635
GTF2H5	0.863763	0.485936	1.53536	0.61776	0.258713
RPL10A	1.53297	0.62128	3.78252	0.35389	0.0258182
NOP2	1.19792	0.862179	1.6644	0.281831	0.0580991
NPM1	0.965703	0.650082	1.43456	0.862782	0.202535
NUP88	0.663669	0.40974	1.07496	0.0956783	0.0209918
NVL	1.42219	0.931209	2.17204	0.103081	0.000565998
PA2G4	1.01935	0.700718	1.48288	0.920158	0.0458003
GEMIN4	1.30069	0.901294	1.87709	0.160113	0.032099
MTERF3	1.12806	0.893086	1.42486	0.311945	0.00577145
EXOSC3	2.10833	1.14413	3.88509	0.0167704	0.000770691
EXOSC1	1.25198	0.782616	2.00284	0.348521	0.00999226
RRP15	0.974894	0.752638	1.26278	0.847269	0.0913794
RPS27L	0.725356	0.489889	1.074	0.108835	0.0416941
NMD3	0.817079	0.534855	1.24822	0.350089	0.0696463
FCF1	0.993013	0.644477	1.53004	0.97464	0.24136
MRPS7	1.16906	0.774731	1.76409	0.45683	0.00208844
RRNAD1	1.15851	0.753235	1.78184	0.502958	0.0221335
UTP18	2.02342	1.07407	3.8119	0.0291773	0.00242407
TFB1M	2.00814	1.01979	3.95438	0.0437324	0.010693
MRPS2	1.18916	0.890201	1.58852	0.240922	0.000719087
RPL26L1	1.44933	0.909511	2.30956	0.118524	0.00244765
MRTO4	1.67428	1.15568	2.42559	0.00643045	6.84598e-05
RSL24D1	0.756459	0.537785	1.06405	0.10886	0.0391063
POP5	1.16453	0.950974	1.42604	0.140581	0.0130437
NIP7	0.909997	0.718613	1.15235	0.433701	0.126556
NOP16	1.7712	0.897926	3.49377	0.0990811	0.0123879
TRMT112	1.18477	0.851621	1.64826	0.314168	0.0196459
SIRT7	0.816774	0.501528	1.33018	0.416007	0.0682312
ESF1	0.931002	0.745295	1.16298	0.528809	0.113445
NOP58	0.914513	0.680332	1.2293	0.553784	0.0768995
WBP11	0.786485	0.57305	1.07942	0.137047	0.0686454
PIN4	1.64187	1.0853	2.48387	0.0188991	0.00264935
EXOSC9	0.789625	0.529746	1.17699	0.246138	0.0367104
EXOSC10	1.06697	0.856352	1.32939	0.563408	0.144536
YBEY	0.761729	0.464767	1.24843	0.280272	0.0371643
GAR1	0.904096	0.63142	1.29452	0.581988	0.344633
NLE1	1.09861	0.716588	1.68428	0.666204	0.25683
DHX29	0.716523	0.560427	0.916097	0.00783777	0.0195337
EXOSC4	2.04517	1.26494	3.30666	0.00351474	4.07404e-09
GNL3L	0.993499	0.437133	2.25798	0.987577	0.372836
DDX49	2.06979	1.06722	4.01421	0.0313617	0.00167732
DDX56	0.969808	0.448396	2.09754	0.937914	0.000612424
WDR74	2.14996	0.899954	5.13617	0.0849383	0.000209045
ZNHIT6	0.752305	0.505737	1.11908	0.160117	0.0475719
WDR55	0.869727	0.474061	1.59563	0.652134	0.139131
TEX10	1.10668	0.941328	1.30107	0.219574	0.038286
RPP25	1.63411	0.962968	2.77302	0.0687421	0.00175579
PAK1IP1	1.07224	0.838229	1.37158	0.578736	0.0287663
TRMT61B	0.68957	0.474474	1.00218	0.0513467	0.00154755
PIH1D1	1.2256	0.899157	1.67055	0.197989	0.0673845
HEATR3	1.37608	1.04555	1.8111	0.0227414	0.00157619
NOL8	1.11244	0.795305	1.55604	0.533718	0.0707451
MRPL20	0.896313	0.38253	2.10016	0.801063	0.0477295
HEATR1	1.14338	0.767271	1.70386	0.510317	0.00946131
SDAD1	1.4976	0.960085	2.33606	0.0750111	0.00237089
SHQ1	1.17034	0.881091	1.55454	0.2775	0.0106519
NAT10	1.32048	0.9642	1.80841	0.0831431	0.0308254
IMP3	0.985596	0.701582	1.38458	0.933326	0.0223609
BRIX1	0.796938	0.556209	1.14185	0.216081	0.0594576
LSG1	0.836229	0.505457	1.38346	0.486241	0.00248084
NOP10	1.02121	0.657866	1.58524	0.925457	0.0243806
THUMPD1	0.912773	0.679031	1.22698	0.545383	0.221594
CHD7	1.03931	0.817156	1.32185	0.75335	0.165998
LYAR	1.76	1.28991	2.40142	0.000362972	0.00100142
NHP2	1.23631	0.887185	1.72281	0.210228	1.27001e-05
DDX27	1.18875	0.733134	1.92752	0.483215	0.0987558
NSUN5	1.76643	1.22037	2.55681	0.00256562	0.000242732
TSR1	1.24105	0.719105	2.14183	0.437963	0.00149859
WDR12	2.15732	1.36085	3.41995	0.00107326	5.35325e-05
RIOK2	0.552458	0.3802	0.802763	0.00185652	0.000886544
DDX28	1.22651	0.632473	2.37849	0.545694	0.0691663
UTP6	1.54292	0.835224	2.85024	0.166067	0.00126906
PRKDC	1.20306	0.855527	1.69176	0.28785	0.025782
EXOSC5	1.38308	1.04885	1.8238	0.0215652	0.00460285
UTP3	0.731084	0.552197	0.967924	0.0286938	0.00278511
REXO4	1.12031	0.825174	1.52101	0.466478	0.0643633
PTEN	0.914279	0.569107	1.4688	0.710995	0.0278822
WDR18	1.24548	0.926315	1.67461	0.146154	0.0177154
USP36	0.910502	0.684077	1.21187	0.520416	0.0362927
DHX37	2.22868	1.23066	4.03605	0.00816983	0.0037502
PWP2	1.49154	1.07866	2.06246	0.0156119	0.000289293
RAN	1.40572	0.951681	2.07638	0.0870591	0.000797736
RNASEL	1.01431	0.722648	1.42369	0.934534	0.272576
ABCE1	1.17489	0.842752	1.63792	0.341728	0.0116814
RPL3	1.0811	0.644783	1.81268	0.767434	0.254691
RPL3L	1.29115	0.680994	2.448	0.433697	0.132683
RPL6	0.767276	0.358611	1.64165	0.494842	0.127612
RPL7	1.01894	0.563258	1.84329	0.950524	0.105682
RPL11	0.688002	0.312918	1.51268	0.352202	0.108678
RPL23A	0.918996	0.309386	2.72978	0.879127	0.214573
RPL24	0.560407	0.273141	1.14979	0.114269	0.0567137
RPL27	0.639272	0.133817	3.05393	0.574965	0.0337773
RPL35A	0.795965	0.42491	1.49104	0.476111	0.0385025
RPL38	1.01354	0.804938	1.27621	0.908909	0.123599
RPLP0	1.19617	0.517088	2.7671	0.675493	0.0116255
RPS5	1.01978	0.682134	1.52454	0.92396	0.0175852
RPS6	0.521022	0.244085	1.11217	0.0919558	0.00796954
RPS7	1.02333	0.405362	2.58338	0.961072	0.311349
RPS8	1.30769	0.85754	1.99415	0.212732	0.0388452
RPS9	1.03776	0.900971	1.19533	0.607263	0.210729
RPS10	1.02876	0.564521	1.87477	0.926223	0.277736
RPS14	0.762108	0.304737	1.90594	0.561322	0.0587852
RPS15	1.02747	0.947405	1.11431	0.512643	0.0941243
RPS16	1.09514	0.577101	2.0782	0.780973	0.018428
RPS17	0.834224	0.18861	3.68978	0.811157	0.0299819
RPS19	1.26795	0.648865	2.47771	0.487338	0.101771
RPS21	1.23704	0.834409	1.83396	0.289665	0.0152217
RPS24	1.04151	0.942424	1.15102	0.425217	0.103836
RPS25	0.728568	0.416183	1.27543	0.267678	0.0470585
RPS27	0.765098	0.438936	1.33362	0.344941	0.00142719
RPS28	0.802514	0.4312	1.49358	0.487576	0.0312645
NSUN3	0.53082	0.363526	0.775103	0.00104206	0.000652971
TFB2M	0.999567	0.89399	1.11761	0.993929	0.071699
NOM1	1.20408	0.881845	1.64405	0.242529	0.0793658
METTL17	1.20724	0.937772	1.55414	0.1439	0.00588387
DDX31	1.97536	1.2377	3.15264	0.00431656	0.00885997
MRPS11	1.44352	0.636052	3.27607	0.38001	0.000696189
MRPL36	1.37403	0.938993	2.01061	0.101863	1.62119e-05
MRPL1	1.1993	0.904067	1.59094	0.207494	0.0363894
NOL6	1.2399	0.57609	2.66858	0.582443	0.134974
KRI1	1.44937	0.832311	2.52392	0.189724	0.00710478
SURF6	1.09119	0.616092	1.93267	0.764762	0.122042
SUV39H1	0.999537	0.736576	1.35638	0.99763	0.233871
BYSL	1.43725	1.02248	2.02027	0.0368041	9.41673e-08
C1QBP	1.05845	0.81087	1.38161	0.676076	0.00424862
TSC1	0.684496	0.448122	1.04555	0.0794539	0.00967079
XPO1	1.20367	0.879407	1.64749	0.247059	0.00845022
XRCC5	0.802944	0.460502	1.40003	0.439106	0.0987423
ERI3	1.13459	0.763943	1.68508	0.531503	0.00235302
DDX54	1.72021	0.890489	3.32303	0.106374	0.0667129
NOC4L	1.35759	0.910735	2.02371	0.13338	0.116752
NOL9	1.0677	0.885665	1.28714	0.492182	0.127648
RBFA	1.41929	0.911225	2.21063	0.121437	0.0241352
MRM1	1.07062	0.631933	1.81386	0.799729	0.293638
NOL10	1.19131	0.608083	2.33393	0.609918	0.255704
RPF1	0.740995	0.429909	1.27718	0.28051	0.0634759
ISG20L2	1.01317	0.472832	2.17099	0.973158	0.0513126
LAS1L	1.20977	0.76868	1.90399	0.410507	0.0239429
RIOK1	1.05455	0.786951	1.41314	0.722101	0.0993286
EIF2A	0.884186	0.584772	1.3369	0.559552	0.0297128
WDR75	1.02618	0.705881	1.49182	0.892304	0.126778
UTP15	0.78025	0.471095	1.29229	0.33509	0.00436619
RPF2	1.11916	0.8086	1.549	0.497221	0.0253671
TRAF7	1.57206	0.739646	3.34128	0.239599	0.0348343
UTP23	0.966337	0.669478	1.39483	0.854902	0.075877
NIFK	1.38437	0.782925	2.44784	0.263381	0.0296855
CUL4B	0.861224	0.508804	1.45775	0.577949	0.0975453
CUL4A	1.10375	0.65269	1.86653	0.712674	0.0462242
MAK16	1.1628	0.839294	1.61101	0.364534	0.0513101
MPV17L2	1.01483	0.513001	2.00757	0.966257	0.0665078
RPUSD4	1.17052	0.823183	1.66441	0.380691	0.00521462
LTV1	1.01222	0.68517	1.49539	0.951349	0.22462
FAM207A	1.60719	0.730333	3.53681	0.238373	0.00235631
RRP1	2.00106	0.899773	4.45029	0.0889451	0.0140994
GTPBP10	0.938858	0.591263	1.4908	0.789145	0.180613
NOP14	1.04098	0.698639	1.55108	0.843517	0.0497797
RIOK3	0.605835	0.44287	0.828766	0.00171964	0.00097285
KAT2B	0.786963	0.667211	0.928207	0.00444777	2.82588e-05
RRP36	1.06672	0.640221	1.77736	0.804156	0.100996
DDX18	1.29278	0.791121	2.11256	0.305425	0.0322588
TSR2	0.539882	0.278735	1.04569	0.0676256	0.00213804
ZNF622	0.737141	0.493148	1.10185	0.137006	0.0346965
RPL14	0.798622	0.473117	1.34807	0.399886	0.170166
ERI1	1.08792	0.813425	1.45504	0.570029	0.083178
SART1	0.956633	0.54496	1.67929	0.877274	0.117419
RRP9	1.44355	0.846662	2.46124	0.177492	0.00021217
DDX21	1.07848	0.735383	1.58164	0.698972	0.0907824
FDXACB1	1.16459	0.86825	1.56207	0.309151	0.0697639
NOLC1	1.56259	1.05503	2.31434	0.0259294	0.000274287
NAF1	0.858265	0.670398	1.09878	0.225277	0.002644
WDR46	0.873179	0.588687	1.29516	0.500187	0.0733459
IMP4	1.07274	0.754697	1.52482	0.695531	0.101556
ZNHIT3	0.66648	0.432763	1.02642	0.0655325	0.00338219
EIF4A3	1.90129	1.30175	2.77696	0.000886202	1.63206e-05
BMS1	0.849873	0.581762	1.24155	0.400255	0.0282573
URB2	1.10211	0.702489	1.72905	0.672203	0.0250215
URB1	3.45804	1.76614	6.77072	0.000295554	0.000402321
SPIN1	0.943302	0.674877	1.31849	0.73262	0.326212
GTF3C6	0.859139	0.572761	1.2887	0.463004	0.226958
DDX11	1.66692	0.9939	2.79566	0.0527731	0.0111045
MTOR	0.885352	0.474921	1.65048	0.70158	0.0785736
ANG	1.76835	1.2395	2.52283	0.00166506	0.000239475
BRF1	1.11325	0.566649	2.1871	0.75552	0.353401
GTF3C1	1.13231	0.788935	1.62513	0.500302	0.0661865
GTF3C2	0.741541	0.41037	1.33997	0.321906	0.184486
NCL	1.62046	0.981771	2.67465	0.059025	0.00230916
POLR1E	0.810692	0.44327	1.48267	0.495656	0.0546641
IPPK	1.02821	0.715856	1.47687	0.880288	0.227466
SMARCA4	0.992164	0.575852	1.70945	0.977389	0.0378778
SMARCB1	1.58808	0.942775	2.67508	0.0821271	0.0219661
TCOF1	1.41828	0.714523	2.81517	0.317796	0.020505
TP53	1.1312	0.887728	1.44145	0.318802	0.0436687
POLR1B	1.59254	1.04908	2.41753	0.0288938	0.0039053
TAF1B	0.93066	0.634076	1.36597	0.713582	0.141038
GTF3C5	0.886476	0.658052	1.19419	0.427996	0.0265379
GTF3C4	0.716666	0.48994	1.04831	0.0860119	0.0124136
GTF3C3	1.00359	0.805679	1.25011	0.97451	0.0285351

## Sheet: Table S6
Table S6. GSVA analysis of key pathways across different subtypes
id	logFC	AveExpr	t	P.Value	adj.P.Val	B
BIOCARTA_ALK_PATHWAY	0.224148	-0.0135254	10.3167	1.13134e-20	2.48894e-18	36.1572
BIOCARTA_CTCF_PATHWAY	0.293913	-0.0103891	8.83203	3.00683e-16	3.27642e-14	26.0849
BIOCARTA_GCR_PATHWAY	0.292099	-0.00585191	8.77225	4.46785e-16	3.27642e-14	25.694
BIOCARTA_TGFB_PATHWAY	0.283291	-0.00806262	8.46009	3.46045e-15	1.90325e-13	23.6743
BIOCARTA_PITX2_PATHWAY	0.302318	-0.0168735	8.25493	1.30256e-14	5.73124e-13	22.3675
BIOCARTA_IL3_PATHWAY	-0.271214	-0.00247593	-7.9067	1.18924e-13	3.99116e-12	20.1889
BIOCARTA_PDZS_PATHWAY	0.249663	-0.00719956	7.89625	1.26991e-13	3.99116e-12	20.1243
BIOCARTA_AMI_PATHWAY	0.223261	-0.020233	7.72742	3.64043e-13	1.00112e-11	19.0878
BIOCARTA_EXTRINSIC_PATHWAY	0.257618	-0.0122667	7.60923	7.55273e-13	1.84622e-11	18.3699
BIOCARTA_EIF2_PATHWAY	0.249851	-0.00647449	7.44141	2.10589e-12	4.63296e-11	17.3618
BIOCARTA_ACTINY_PATHWAY	0.29619	-0.00025659	7.39668	2.76172e-12	5.52345e-11	17.0954
BIOCARTA_WNT_PATHWAY	0.191167	-0.0095601	6.92921	4.4322e-11	8.1257e-10	14.371
BIOCARTA_MHC_PATHWAY	-0.359829	0.0110067	-6.81838	8.42185e-11	1.42524e-09	13.7418
BIOCARTA_CARM1_PATHWAY	0.201181	-0.00984505	6.78702	1.00878e-10	1.51791e-09	13.565
BIOCARTA_TOB1_PATHWAY	0.263792	-0.0038015	6.78257	1.03494e-10	1.51791e-09	13.5399
BIOCARTA_CREB_PATHWAY	-0.18265	-0.000818085	-6.44219	7.09056e-10	9.74953e-09	11.6565
BIOCARTA_RACC_PATHWAY	0.209773	-0.0239704	6.34074	1.24292e-09	1.60848e-08	11.1079
BIOCARTA_TNFR1_PATHWAY	-0.178063	0.000986979	-6.33024	1.3168e-09	1.60942e-08	11.0515
BIOCARTA_BARRESTIN_SRC_PATHWAY	-0.205614	0.0141178	-6.2707	1.82487e-09	2.11301e-08	10.7328
BIOCARTA_LONGEVITY_PATHWAY	0.175371	-0.0029899	6.2563	1.97423e-09	2.16115e-08	10.656
BIOCARTA_BCR_PATHWAY	-0.201762	-0.000258743	-6.24824	2.06291e-09	2.16115e-08	10.6131
BIOCARTA_SRCRPTP_PATHWAY	-0.278752	0.0118763	-6.20366	2.62885e-09	2.62885e-08	10.3764
BIOCARTA_AHSP_PATHWAY	0.394248	-0.0276265	6.18563	2.8987e-09	2.77267e-08	10.2811
BIOCARTA_BCELLSURVIVAL_PATHWAY	0.191192	-0.00319636	6.07235	5.33307e-09	4.88865e-08	9.6863
BIOCARTA_CARM_ER_PATHWAY	0.166911	-0.00823041	6.05202	5.9451e-09	5.23169e-08	9.58037
BIOCARTA_CTLA4_PATHWAY	0.277055	-0.00733758	6.01868	7.1003e-09	6.00795e-08	9.40727
BIOCARTA_ARENRF2_PATHWAY	-0.168889	0.00585202	-5.96314	9.53084e-09	7.76587e-08	9.12038
BIOCARTA_IL2_PATHWAY	-0.162666	0.00647892	-5.77654	2.52788e-08	1.91774e-07	8.17077
BIOCARTA_EICOSANOID_PATHWAY	-0.188912	0.00773211	-5.77653	2.52793e-08	1.91774e-07	8.17075
BIOCARTA_AKAPCENTROSOME_PATHWAY	0.1727	-0.0165877	5.55343	7.88855e-08	5.78494e-07	7.06488
BIOCARTA_STEM_PATHWAY	0.238065	-0.0228357	5.53315	8.73464e-08	6.19878e-07	6.96599
BIOCARTA_CDMAC_PATHWAY	-0.203334	0.00435986	-5.5186	9.39532e-08	6.3667e-07	6.89523
BIOCARTA_SKP2E2F_PATHWAY	0.214137	-0.007509	5.51534	9.55004e-08	6.3667e-07	6.87938
BIOCARTA_IL7_PATHWAY	0.202421	-0.0051514	5.47062	1.19385e-07	7.7249e-07	6.66283
BIOCARTA_RAB_PATHWAY	0.240117	0.00383344	5.4224	1.51655e-07	9.53259e-07	6.43083
BIOCARTA_GSK3_PATHWAY	0.192597	-0.00803707	5.38693	1.80672e-07	1.10411e-06	6.26114
BIOCARTA_AKT_PATHWAY	0.149251	0.000670139	5.37113	1.95263e-07	1.16103e-06	6.18589
BIOCARTA_CHEMICAL_PATHWAY	-0.191742	0.00800714	-5.33476	2.3337e-07	1.33506e-06	6.01319
BIOCARTA_CELL2CELL_PATHWAY	-0.241417	0.0121111	-5.33189	2.3667e-07	1.33506e-06	5.99959
BIOCARTA_CDK5_PATHWAY	-0.223062	0.0151473	-5.31991	2.50923e-07	1.38008e-06	5.94296
BIOCARTA_HES_PATHWAY	0.186543	-0.0184775	5.30254	2.73089e-07	1.46536e-06	5.861
BIOCARTA_FAS_PATHWAY	-0.157894	0.00415976	-5.28489	2.97565e-07	1.55867e-06	5.7779
BIOCARTA_CERAMIDE_PATHWAY	-0.182899	0.00254249	-5.22957	3.88892e-07	1.98968e-06	5.51889
BIOCARTA_BARR_MAPK_PATHWAY	-0.198502	0.022705	-5.10972	6.89627e-07	3.44813e-06	4.96515
BIOCARTA_VIP_PATHWAY	0.157825	-0.0116349	5.08531	7.74064e-07	3.78431e-06	4.85359
BIOCARTA_EIF_PATHWAY	0.210626	-0.00984955	5.00092	1.15037e-06	5.48319e-06	4.47123
BIOCARTA_AGPCR_PATHWAY	-0.17839	0.00236669	-4.99703	1.17141e-06	5.48319e-06	4.45375
BIOCARTA_INTEGRIN_PATHWAY	-0.15675	0.018851	-4.97967	1.27006e-06	5.82113e-06	4.37576
BIOCARTA_EPO_PATHWAY	-0.153466	0.00348102	-4.935	1.56228e-06	7.01433e-06	4.17613
BIOCARTA_MPR_PATHWAY	-0.14845	-0.00499484	-4.89563	1.87296e-06	8.24103e-06	4.00138
BIOCARTA_RAS_PATHWAY	0.145929	-0.00387583	4.68648	4.82104e-06	2.07967e-05	3.09208
BIOCARTA_STATHMIN_PATHWAY	0.17148	-0.0153619	4.66739	5.24765e-06	2.22016e-05	3.01067
BIOCARTA_PAR1_PATHWAY	0.159219	-0.014166	4.64773	5.7246e-06	2.37625e-05	2.92718
BIOCARTA_PTDINS_PATHWAY	-0.115154	0.00185539	-4.58769	7.45458e-06	3.03705e-05	2.67391
BIOCARTA_ATRBRCA_PATHWAY	-0.222716	0.00820791	-4.56782	8.13096e-06	3.25238e-05	2.59066
BIOCARTA_GH_PATHWAY	-0.139594	0.00010771	-4.53094	9.54524e-06	3.74992e-05	2.43703
BIOCARTA_NTHI_PATHWAY	0.168078	-0.0153801	4.50672	1.05999e-05	4.05099e-05	2.33667
BIOCARTA_PS1_PATHWAY	0.157774	-0.0176138	4.50455	1.06996e-05	4.05099e-05	2.32771
BIOCARTA_BIOPEPTIDES_PATHWAY	-0.166595	-0.00590876	-4.49964	1.09288e-05	4.05099e-05	2.30742
BIOCARTA_BARRESTIN_PATHWAY	-0.158362	0.0161197	-4.49712	1.10482e-05	4.05099e-05	2.29703
BIOCARTA_GRANULOCYTES_PATHWAY	-0.21938	-0.00518462	-4.48645	1.15679e-05	4.17201e-05	2.25303
BIOCARTA_IGF1R_PATHWAY	-0.108962	-0.00408218	-4.42209	1.52367e-05	5.40658e-05	1.98955
BIOCARTA_BAD_PATHWAY	-0.103165	-0.00199322	-4.33063	2.24209e-05	7.82951e-05	1.62063
BIOCARTA_RHO_PATHWAY	-0.141995	0.0106133	-4.23267	3.36796e-05	0.000115774	1.23274
BIOCARTA_41BB_PATHWAY	0.144049	-0.00490009	4.21352	3.64384e-05	0.00012333	1.15777
BIOCARTA_NKT_PATHWAY	0.180648	-0.0164202	4.064	6.67375e-05	0.000222458	0.582635
BIOCARTA_VDR_PATHWAY	0.12769	0.00460654	4.03475	7.49791e-05	0.0002462	0.47219
BIOCARTA_CHREBP_PATHWAY	0.100403	0.000970234	4.00066	8.58058e-05	0.000277607	0.344355
BIOCARTA_ERAD_PATHWAY	-0.128734	0.00712059	-3.96864	9.7315e-05	0.00031028	0.225156
BIOCARTA_NDKDYNAMIN_PATHWAY	0.119858	-0.0022917	3.87963	0.000137517	0.000432196	-0.101829
BIOCARTA_AT1R_PATHWAY	-0.134109	0.00274671	-3.86072	0.000147888	0.000458243	-0.170484
BIOCARTA_PRC2_PATHWAY	0.152039	0.00597215	3.72258	0.000249402	0.000762062	-0.662934
BIOCARTA_PTC1_PATHWAY	0.155804	-0.0132973	3.70199	0.000269263	0.000811476	-0.73497
BIOCARTA_HSP27_PATHWAY	-0.125799	-0.0029428	-3.69828	0.000272997	0.000811612	-0.747914
BIOCARTA_HSWI_SNF_PATHWAY	0.158459	-0.0163215	3.66247	0.000311641	0.000914147	-0.872267
BIOCARTA_D4GDI_PATHWAY	-0.122024	0.00796054	-3.63788	0.0003411	0.000987396	-0.957029
BIOCARTA_P27_PATHWAY	0.17209	-0.00836188	3.59703	0.000395916	0.00113119	-1.09674
BIOCARTA_GATA3_PATHWAY	0.106208	-0.0122292	3.5703	0.000436156	0.00123018	-1.18738
BIOCARTA_SPRY_PATHWAY	-0.117309	-0.00274103	-3.56281	0.000448093	0.00124785	-1.21265
BIOCARTA_CCR3_PATHWAY	-0.110759	-0.00196004	-3.53281	0.000499097	0.00137252	-1.31349
BIOCARTA_HER2_PATHWAY	0.112947	-0.0124961	3.50808	0.000545187	0.00148075	-1.39603
BIOCARTA_IL2RB_PATHWAY	-0.0875534	-0.00400896	-3.49196	0.000577359	0.00154901	-1.44958
BIOCARTA_P38MAPK_PATHWAY	0.0796811	-0.0125505	3.48675	0.000588123	0.00155888	-1.46682
BIOCARTA_LYM_PATHWAY	-0.149932	0.0067808	-3.46536	0.000634333	0.00166135	-1.5374
BIOCARTA_PYK2_PATHWAY	-0.124799	0.00291563	-3.45391	0.00066045	0.0017094	-1.57503
BIOCARTA_CLASSIC_PATHWAY	-0.150002	-0.00897655	-3.44711	0.000676437	0.00173042	-1.59732
BIOCARTA_PLATELETAPP_PATHWAY	-0.111989	0.00708573	-3.4286	0.000721798	0.00182524	-1.65781
BIOCARTA_IL17_PATHWAY	0.153121	-0.00856393	3.41433	0.000758693	0.00189673	-1.70423
BIOCARTA_PRION_PATHWAY	0.115241	-0.00198412	3.38481	0.000840665	0.00207805	-1.79971
BIOCARTA_GHRELIN_PATHWAY	-0.1237	-0.000374344	-3.36355	0.000904761	0.00221164	-1.86802
BIOCARTA_EGFR_SMRTE_PATHWAY	0.127641	-0.0160687	3.33851	0.000986102	0.00234	-1.94799
BIOCARTA_FCER1_PATHWAY	-0.0912875	-0.00465666	-3.33837	0.000986549	0.00234	-1.94841
BIOCARTA_GPCR_PATHWAY	-0.0978007	-0.00245421	-3.33676	0.000992031	0.00234	-1.95355
BIOCARTA_COMP_PATHWAY	-0.122183	-0.00891696	-3.33447	0.000999817	0.00234	-1.96081
BIOCARTA_PROTEASOME_PATHWAY	-0.148087	0.0080149	-3.32068	0.00104809	0.00242717	-2.00457
BIOCARTA_HIF_PATHWAY	0.15518	-0.00876909	3.31632	0.00106382	0.00243791	-2.01839
BIOCARTA_RB_PATHWAY	-0.167633	0.029638	-3.30395	0.00110957	0.00251656	-2.05744
BIOCARTA_TEL_PATHWAY	0.144763	-0.00816361	3.2972	0.00113531	0.00254865	-2.0787
BIOCARTA_GLEEVEC_PATHWAY	-0.090523	-0.00260048	-3.23734	0.00138908	0.00308685	-2.26548
BIOCARTA_NFAT_PATHWAY	0.0685919	-0.00395196	3.19254	0.00161249	0.00354748	-2.40326
BIOCARTA_CELLCYCLE_PATHWAY	0.113848	-0.0010598	3.18632	0.00164599	0.00358532	-2.42223
BIOCARTA_BLYMPHOCYTE_PATHWAY	-0.169568	0.00412398	-3.17978	0.00168191	0.00362764	-2.44215
BIOCARTA_BTG2_PATHWAY	-0.120432	0.0230699	-3.13254	0.0019639	0.00419474	-2.58499
BIOCARTA_ARF_PATHWAY	0.107083	-0.00585282	3.07272	0.00238363	0.0050423	-2.76304
BIOCARTA_P53HYPOXIA_PATHWAY	0.0915861	0.00825746	3.0373	0.0026697	0.00559365	-2.867
BIOCARTA_AKAP95_PATHWAY	0.102977	-0.00919266	2.98828	0.00311778	0.00647087	-3.00903
BIOCARTA_MAPK_PATHWAY	-0.0665019	-0.00147964	-2.95229	0.00348963	0.00711164	-3.11195
BIOCARTA_RELA_PATHWAY	0.11312	-0.00610967	2.95215	0.00349117	0.00711164	-3.11235
BIOCARTA_MTOR_PATHWAY	0.0925808	-0.00863572	2.9107	0.00396966	0.00800152	-3.22943
BIOCARTA_PML_PATHWAY	0.108681	-0.00907315	2.90816	0.00400076	0.00800152	-3.23654
BIOCARTA_TPO_PATHWAY	-0.0798535	-0.00296033	-2.87167	0.00447429	0.00886796	-3.33828
BIOCARTA_NPC_PATHWAY	-0.113163	-0.003755	-2.81967	0.00523746	0.0102879	-3.48117
BIOCARTA_FREE_PATHWAY	-0.109221	0.00872229	-2.78636	0.00578679	0.0112663	-3.57144
BIOCARTA_ACH_PATHWAY	0.0940442	0.00282067	2.7618	0.0062246	0.0120124	-3.63734
BIOCARTA_MET_PATHWAY	-0.0698659	0.00441487	-2.7012	0.00743639	0.0140704	-3.79763
BIOCARTA_TID_PATHWAY	-0.0870818	-0.00331086	-2.69953	0.00747277	0.0140704	-3.80202
BIOCARTA_FMLP_PATHWAY	-0.0823218	-0.000794201	-2.69906	0.00748289	0.0140704	-3.80323
BIOCARTA_CBL_PATHWAY	-0.110445	-0.00128859	-2.64743	0.00868593	0.0161941	-3.93708
BIOCARTA_DNAFRAGMENT_PATHWAY	0.127465	0.000778876	2.54331	0.011654	0.0215452	-4.19958
BIOCARTA_TNFR2_PATHWAY	0.0956828	-0.0058393	2.46335	0.0145169	0.0266143	-4.39442
BIOCARTA_TCYTOTOXIC_PATHWAY	0.137946	-0.0122668	2.44178	0.015389	0.02798	-4.44597
BIOCARTA_IL12_PATHWAY	0.0897026	-0.0156538	2.42045	0.0162972	0.0293884	-4.49654
BIOCARTA_RANBP2_PATHWAY	0.0831846	0.00676007	2.41326	0.0166135	0.0297151	-4.51347
BIOCARTA_RACCYCD_PATHWAY	0.0600818	0.00814671	2.39584	0.0174033	0.0308768	-4.55434
BIOCARTA_ERYTH_PATHWAY	0.0887847	-0.0155417	2.37108	0.0185823	0.0327048	-4.61192
BIOCARTA_INFLAM_PATHWAY	0.0922389	-0.00874684	2.28682	0.0231389	0.0404013	-4.80365
BIOCARTA_RANMS_PATHWAY	-0.123701	0.0169245	-2.26459	0.0244933	0.0424293	-4.85313
BIOCARTA_SET_PATHWAY	0.0968243	0.0050413	2.24656	0.0256417	0.0440717	-4.89291
BIOCARTA_CFTR_PATHWAY	-0.069435	-0.0106095	-2.16189	0.0316849	0.0540362	-5.07571
BIOCARTA_RNA_PATHWAY	0.0749969	0.00495538	2.14812	0.0327757	0.0554666	-5.1048
BIOCARTA_HCMV_PATHWAY	0.0663296	0.00198738	2.13833	0.0335712	0.0563792	-5.12538
BIOCARTA_IL6_PATHWAY	-0.0691026	-0.000316729	-2.11817	0.0352608	0.058768	-5.16745
BIOCARTA_MTA3_PATHWAY	-0.0741781	0.00105931	-2.10146	0.0367168	0.0607345	-5.20205
BIOCARTA_CYTOKINE_PATHWAY	0.0938808	-0.0109082	2.0828	0.0384023	0.0630486	-5.24035
BIOCARTA_CTL_PATHWAY	0.118171	-0.0210847	2.07355	0.0392627	0.0639836	-5.25923
BIOCARTA_NO2IL12_PATHWAY	0.106508	-0.0110395	2.04269	0.042252	0.0683488	-5.3216
BIOCARTA_NOS1_PATHWAY	-0.0528951	0.000629821	-2.0161	0.0449821	0.072234	-5.37464
BIOCARTA_CARDIACEGF_PATHWAY	0.0681285	-0.00951167	1.9912	0.0476722	0.0759992	-5.42368
BIOCARTA_ARAP_PATHWAY	0.0733015	0.00242296	1.96093	0.051125	0.080577	-5.48251
BIOCARTA_UCALPAIN_PATHWAY	-0.0713606	0.0176911	-1.95964	0.0512763	0.080577	-5.485
BIOCARTA_SPPA_PATHWAY	-0.0707168	-0.00469831	-1.948	0.0526619	0.0821674	-5.50736
BIOCARTA_AGR_PATHWAY	0.0414726	-0.00374768	1.90982	0.0574314	0.0889782	-5.57986
BIOCARTA_TALL1_PATHWAY	0.0665872	-0.00562117	1.89561	0.0592973	0.0912266	-5.60649
BIOCARTA_TFF_PATHWAY	-0.0470639	0.000411377	-1.82714	0.0690068	0.105427	-5.73207
BIOCARTA_SHH_PATHWAY	-0.0630032	-0.00261586	-1.79026	0.0747607	0.11343	-5.79787
BIOCARTA_SODD_PATHWAY	-0.0798862	-0.00405537	-1.78526	0.0755705	0.113873	-5.80669
BIOCARTA_PTEN_PATHWAY	0.0499364	-0.0100305	1.78032	0.0763769	0.113912	-5.81538
BIOCARTA_EPONFKB_PATHWAY	0.0720974	0.00803989	1.77877	0.0766316	0.113912	-5.8181
BIOCARTA_G1_PATHWAY	0.0547477	0.00430933	1.77271	0.0776333	0.114626	-5.82871
BIOCARTA_IGF1MTOR_PATHWAY	0.0510158	-0.00873043	1.75439	0.0807294	0.118403	-5.86061
BIOCARTA_DREAM_PATHWAY	-0.0549743	-0.00780437	-1.72182	0.0864802	0.125998	-5.9165
BIOCARTA_ECM_PATHWAY	0.0585187	0.000709653	1.67951	0.094444	0.136695	-5.98758
BIOCARTA_LECTIN_PATHWAY	-0.0632019	-0.0138993	-1.66466	0.0973769	0.140019	-6.01213
BIOCARTA_TH1TH2_PATHWAY	0.0683543	-0.0119446	1.6525	0.0998307	0.142615	-6.03206
BIOCARTA_MAL_PATHWAY	-0.0585608	0.00596394	-1.64198	0.101994	0.144766	-6.04919
BIOCARTA_HIVNEF_PATHWAY	-0.0382602	-0.00359013	-1.62126	0.106366	0.150004	-6.08263
BIOCARTA_IL10_PATHWAY	0.079333	-0.00523483	1.57175	0.117419	0.164536	-6.16084
BIOCARTA_LAIR_PATHWAY	-0.0641932	-0.00791403	-1.48637	0.138585	0.192966	-6.29012
BIOCARTA_THELPER_PATHWAY	0.08377	-0.0118475	1.4826	0.139585	0.193136	-6.29568
BIOCARTA_CK1_PATHWAY	-0.0367704	-0.00651053	-1.47887	0.140579	0.193296	-6.30115
BIOCARTA_CALCINEURIN_PATHWAY	0.0555882	-0.0038435	1.46704	0.143765	0.196449	-6.31841
BIOCARTA_NGF_PATHWAY	-0.0477592	-0.000411973	-1.4552	0.147011	0.199645	-6.33556
BIOCARTA_EDG1_PATHWAY	0.0438639	0.00906823	1.44962	0.14856	0.20051	-6.34359
BIOCARTA_RAC1_PATHWAY	-0.0385761	-0.00045559	-1.44162	0.150805	0.2023	-6.35507
BIOCARTA_MYOSIN_PATHWAY	0.0615525	-0.00734241	1.43244	0.153411	0.204548	-6.36815
BIOCARTA_EIF4_PATHWAY	-0.0370134	-0.0143076	-1.41396	0.15876	0.210405	-6.39423
BIOCARTA_CCR5_PATHWAY	-0.0597283	0.0027704	-1.4051	0.161375	0.21259	-6.40662
BIOCARTA_STRESS_PATHWAY	0.034983	-0.0114804	1.29544	0.196499	0.25732	-6.55358
BIOCARTA_TCRA_PATHWAY	0.0744915	0.000722929	1.26713	0.206423	0.268717	-6.58962
BIOCARTA_MEF2D_PATHWAY	-0.0421158	-0.00601253	-1.23899	0.216645	0.278838	-6.62466
BIOCARTA_TOLL_PATHWAY	0.0383663	-0.00540162	1.23875	0.216733	0.278838	-6.62496
BIOCARTA_TRKA_PATHWAY	-0.0372138	0.00692666	-1.21496	0.22566	0.288635	-6.65397
BIOCARTA_FIBRINOLYSIS_PATHWAY	-0.0421923	-0.00598981	-1.19552	0.233146	0.296486	-6.67726
BIOCARTA_PPARA_PATHWAY	0.0256503	-0.00217273	1.1908	0.234989	0.297113	-6.68286
BIOCARTA_VEGF_PATHWAY	0.0307937	-0.0113595	1.12367	0.262356	0.329818	-6.76014
BIOCARTA_ASBCELL_PATHWAY	0.0511178	-0.0104467	1.09329	0.275437	0.344296	-6.79365
BIOCARTA_HDAC_PATHWAY	0.0297408	-0.00369521	1.089	0.27732	0.344692	-6.79831
BIOCARTA_EGF_PATHWAY	0.030076	-0.00767874	1.06183	0.289453	0.357751	-6.8274
BIOCARTA_NPP1_PATHWAY	0.0376376	-0.00600653	1.03946	0.299711	0.368359	-6.85081
BIOCARTA_ETS_PATHWAY	0.0290295	-0.000568988	1.01538	0.311019	0.378701	-6.87545
BIOCARTA_MONOCYTE_PATHWAY	-0.0533755	0.00321747	-1.01423	0.311568	0.378701	-6.87662
BIOCARTA_VITCB_PATHWAY	0.0374722	-0.000451454	0.995016	0.320801	0.387781	-6.89584
BIOCARTA_CASPASE_PATHWAY	-0.0332219	0.00189353	-0.990441	0.323026	0.388337	-6.90037
BIOCARTA_IL4_PATHWAY	-0.03869	-0.00685744	-0.98344	0.32645	0.390321	-6.90725
BIOCARTA_MITOCHONDRIA_PATHWAY	-0.0373869	-0.00242099	-0.977944	0.329155	0.391428	-6.91262
BIOCARTA_ERK5_PATHWAY	-0.0310376	-0.00170985	-0.963356	0.336406	0.397899	-6.92673
BIOCARTA_ATM_PATHWAY	-0.0316686	-0.0023903	-0.954194	0.341012	0.401191	-6.93549
BIOCARTA_AKAP13_PATHWAY	0.0294409	-0.00391808	0.933404	0.351615	0.411465	-6.95504
BIOCARTA_IL1R_PATHWAY	0.0328073	-0.00158473	0.909723	0.363945	0.423639	-6.9768
BIOCARTA_INTRINSIC_PATHWAY	0.0235338	-0.0083536	0.848442	0.397096	0.459796	-7.03052
BIOCARTA_LIS1_PATHWAY	0.0206103	0.000127067	0.810737	0.418376	0.480183	-7.06173
BIOCARTA_NO1_PATHWAY	-0.0197101	-0.00583638	-0.809528	0.419069	0.480183	-7.06271
BIOCARTA_NKCELLS_PATHWAY	0.0284971	0.00251068	0.782917	0.434501	0.495287	-7.08385
BIOCARTA_CSK_PATHWAY	-0.0315805	-0.00665707	-0.777858	0.437473	0.496103	-7.08779
BIOCARTA_MCM_PATHWAY	0.0443219	0.00366004	0.761888	0.446927	0.504225	-7.10006
BIOCARTA_PGC1A_PATHWAY	0.0262444	-0.00831129	0.755421	0.450789	0.505987	-7.10496
BIOCARTA_LEPTIN_PATHWAY	0.0278439	0.00542095	0.749487	0.454349	0.507395	-7.10941
BIOCARTA_DEATH_PATHWAY	0.0192838	-0.00678819	0.662417	0.508384	0.564871	-7.17079
BIOCARTA_RANKL_PATHWAY	0.0254992	0.0040012	0.603025	0.547101	0.604835	-7.20832
BIOCARTA_INSULIN_PATHWAY	-0.0162308	-0.00682849	-0.557511	0.577734	0.635508	-7.23471
BIOCARTA_NUCLEARRS_PATHWAY	0.0137835	-0.00678755	0.463283	0.643611	0.704449	-7.28279
BIOCARTA_P53_PATHWAY	-0.019523	0.00671833	-0.458677	0.64691	0.704556	-7.28491
BIOCARTA_PDGF_PATHWAY	0.012802	-0.00380575	0.443236	0.658022	0.712763	-7.29187
BIOCARTA_PCAF_PATHWAY	0.0143423	0.0113458	0.439219	0.660925	0.712763	-7.29364
BIOCARTA_DC_PATHWAY	0.0172643	-0.0153939	0.432138	0.666056	0.714792	-7.29673
BIOCARTA_NFKB_PATHWAY	0.0132888	-0.0109929	0.367835	0.713343	0.761822	-7.32245
BIOCARTA_AMAN_PATHWAY	0.0116188	-0.00399717	0.360292	0.718968	0.76412	-7.32519
BIOCARTA_MCALPAIN_PATHWAY	-0.00750396	-0.00246347	-0.252385	0.800975	0.847185	-7.35826
BIOCARTA_KERATINOCYTE_PATHWAY	-0.00645787	-0.00463771	-0.245031	0.806656	0.849112	-7.36009
BIOCARTA_CD40_PATHWAY	0.00911414	0.00453539	0.234706	0.814651	0.853444	-7.36257
BIOCARTA_ACE2_PATHWAY	0.00680416	-0.00660698	0.183064	0.854913	0.891378	-7.37336
BIOCARTA_G2_PATHWAY	-0.00676298	0.00168708	-0.160754	0.872432	0.905354	-7.3772
BIOCARTA_SM_PATHWAY	-0.00809562	-0.00549951	-0.15219	0.879174	0.907041	-7.37854
BIOCARTA_EFP_PATHWAY	-0.00507706	0.011638	-0.148218	0.882304	0.907041	-7.37913
BIOCARTA_ERK_PATHWAY	0.00383903	-0.00147276	0.134488	0.893137	0.910662	-7.38108
BIOCARTA_IL5_PATHWAY	-0.00663935	-0.00492818	-0.133264	0.894104	0.910662	-7.38124
BIOCARTA_PLCE_PATHWAY	-0.00405324	-0.00725093	-0.127807	0.898416	0.910837	-7.38195
BIOCARTA_CXCR4_PATHWAY	0.003844	-0.00140185	0.0979039	0.922096	0.930556	-7.38533
BIOCARTA_IGF1_PATHWAY	-0.00144093	-0.00755558	-0.0498301	0.960302	0.964573	-7.38888
BIOCARTA_TCR_PATHWAY	0.00151265	-0.00275679	0.0444649	0.964573	0.964573	-7.38914
id	logFC	AveExpr	t	P.Value	adj.P.Val	B
HALLMARK_HEME_METABOLISM	0.444719	-0.0321167	9.00449	1.04561e-16	5.22805e-15	27.2597
HALLMARK_TGF_BETA_SIGNALING	0.259979	-0.0110668	7.91188	1.22342e-13	3.05854e-12	20.3098
HALLMARK_PEROXISOME	-0.157102	0.00345771	-7.26598	6.34866e-12	1.05811e-10	16.4354
HALLMARK_SPERMATOGENESIS	0.130131	-0.0106868	7.12385	1.47537e-11	1.84421e-10	15.6095
HALLMARK_GLYCOLYSIS	-0.139076	0.00298464	-6.5075	5.08155e-10	5.08155e-09	12.1494
HALLMARK_PANCREAS_BETA_CELLS	0.161521	-0.0115437	6.34135	1.27459e-09	9.4104e-09	11.2524
HALLMARK_FATTY_ACID_METABOLISM	-0.184386	0.00438133	-6.33532	1.31746e-09	9.4104e-09	11.2202
HALLMARK_MYC_TARGETS_V2	-0.262396	-0.00206616	-6.16325	3.35736e-09	2.09835e-08	10.3088
HALLMARK_UV_RESPONSE_DN	0.13732	-0.00629652	5.58592	6.81995e-08	3.78886e-07	7.38341
HALLMARK_ADIPOGENESIS	-0.129874	0.00297535	-5.45597	1.30582e-07	6.52909e-07	6.75439
HALLMARK_NOTCH_SIGNALING	0.162481	-0.00514357	5.18093	4.98144e-07	2.26429e-06	5.4606
HALLMARK_OXIDATIVE_PHOSPHORYLATION	-0.194301	0.0091057	-5.05592	9.00528e-07	3.7522e-06	4.88978
HALLMARK_APICAL_JUNCTION	-0.111153	0.00867164	-4.95693	1.42842e-06	5.49393e-06	4.44564
HALLMARK_CHOLESTEROL_HOMEOSTASIS	-0.119807	-0.0023359	-4.84915	2.3427e-06	8.36678e-06	3.97003
HALLMARK_ANDROGEN_RESPONSE	0.10535	-0.00110923	4.49039	1.14686e-05	3.82288e-05	2.44841
HALLMARK_MITOTIC_SPINDLE	0.102558	0.00108799	4.34888	2.09234e-05	6.53857e-05	1.87485
HALLMARK_XENOBIOTIC_METABOLISM	-0.0910126	0.00107106	-4.3021	2.54419e-05	7.4829e-05	1.68867
HALLMARK_PROTEIN_SECRETION	0.132833	-0.00710948	4.23313	3.38444e-05	9.40122e-05	1.41723
HALLMARK_UNFOLDED_PROTEIN_RESPONSE	-0.0918806	0.00205913	-3.88765	0.000133994	0.000352615	0.114343
HALLMARK_G2M_CHECKPOINT	0.152575	-0.000139656	3.75792	0.000219459	0.000548648	-0.350049
HALLMARK_WNT_BETA_CATENIN_SIGNALING	0.0808975	-0.0125547	3.59875	0.000394934	0.000940319	-0.900818
HALLMARK_DNA_REPAIR	-0.10058	0.00658068	-3.46265	0.000642521	0.00146028	-1.35491
HALLMARK_REACTIVE_OXYGEN_SPECIES_PATHWAY	-0.0915064	0.00697794	-3.42586	0.000731039	0.00158921	-1.47498
HALLMARK_INTERFERON_ALPHA_RESPONSE	-0.112821	-0.00847406	-2.67677	0.00799293	0.0166519	-3.66373
HALLMARK_MTORC1_SIGNALING	-0.0745494	0.00457725	-2.59753	0.0100231	0.0199508	-3.86606
HALLMARK_INTERFERON_GAMMA_RESPONSE	-0.0985093	-0.010836	-2.5853	0.0103744	0.0199508	-3.89676
HALLMARK_ESTROGEN_RESPONSE_EARLY	0.0459662	-0.000991855	2.50824	0.0128545	0.0238047	-4.08716
HALLMARK_COAGULATION	-0.0491621	-6.94642e-05	-1.85847	0.0644366	0.111464	-5.47342
HALLMARK_ESTROGEN_RESPONSE_LATE	-0.0375042	0.0008273	-1.85698	0.0646492	0.111464	-5.47614
HALLMARK_IL6_JAK_STAT3_SIGNALING	-0.0630028	-0.00623016	-1.74699	0.0820341	0.136723	-5.67123
HALLMARK_KRAS_SIGNALING_DN	0.0383282	-0.00265212	1.73092	0.0848661	0.136881	-5.69875
HALLMARK_MYC_TARGETS_V1	-0.0763559	0.00951739	-1.69482	0.0915227	0.143004	-5.7597
HALLMARK_KRAS_SIGNALING_UP	0.0382043	0.00214457	1.596	0.111923	0.169454	-5.92014
HALLMARK_HEDGEHOG_SIGNALING	0.0443697	-9.91191e-05	1.58137	0.115228	0.169454	-5.94309
HALLMARK_PI3K_AKT_MTOR_SIGNALING	-0.0227509	-0.00377592	-1.392	0.165327	0.236182	-6.22149
HALLMARK_APOPTOSIS	0.0244256	5.32967e-06	1.10203	0.27165	0.377292	-6.5801
HALLMARK_BILE_ACID_METABOLISM	-0.0180309	-0.000890198	-1.02904	0.304592	0.411611	-6.6574
HALLMARK_TNFA_SIGNALING_VIA_NFKB	0.041203	-0.00284721	0.969298	0.33346	0.438763	-6.71675
HALLMARK_ANGIOGENESIS	0.0286224	-0.00391112	0.813158	0.417006	0.534623	-6.85524
HALLMARK_UV_RESPONSE_UP	-0.0182549	-0.000351242	-0.788374	0.431326	0.539157	-6.87501
HALLMARK_ALLOGRAFT_REJECTION	-0.0230017	-0.00537224	-0.757719	0.44943	0.548085	-6.89862
HALLMARK_COMPLEMENT	0.0228314	-0.0120647	0.709781	0.478591	0.569751	-6.93366
HALLMARK_APICAL_SURFACE	-0.015345	-0.00615303	-0.546409	0.585338	0.655918	-7.03598
HALLMARK_EPITHELIAL_MESENCHYMAL_TRANSITION	0.0149576	-0.00470272	0.542715	0.587875	0.655918	-7.03798
HALLMARK_MYOGENESIS	-0.0140053	-0.000147302	-0.539152	0.590327	0.655918	-7.0399
HALLMARK_IL2_STAT5_SIGNALING	-0.00945767	-0.00144419	-0.399343	0.690027	0.74901	-7.10537
HALLMARK_HYPOXIA	0.00871669	0.00286678	0.380327	0.704069	0.74901	-7.11277
HALLMARK_E2F_TARGETS	0.016796	0.00829303	0.334391	0.738403	0.769169	-7.12916
HALLMARK_INFLAMMATORY_RESPONSE	0.010907	-0.00939073	0.305895	0.759973	0.775483	-7.13827
HALLMARK_P53_PATHWAY	0.00256832	0.000500285	0.131019	0.89588	0.89588	-7.17642
id	logFC	AveExpr	t	P.Value	adj.P.Val	B
KEGG_GLYOXYLATE_AND_DICARBOXYLATE_METABOLISM	-0.492483	0.0204523	-13.3268	4.17008e-30	7.67295e-28	57.7226
KEGG_GALACTOSE_METABOLISM	-0.434696	0.01605	-13.003	4.5924e-29	4.22501e-27	55.3553
KEGG_FRUCTOSE_AND_MANNOSE_METABOLISM	-0.247645	0.0105235	-9.58686	2.04614e-18	1.25496e-16	31.1784
KEGG_TGF_BETA_SIGNALING_PATHWAY	0.204449	-0.0116859	9.51437	3.35598e-18	1.54375e-16	30.6913
KEGG_AMINO_SUGAR_AND_NUCLEOTIDE_SUGAR_METABOLISM	-0.270082	0.010892	-9.07612	6.46761e-17	2.38008e-15	27.7802
KEGG_GLYCEROPHOSPHOLIPID_METABOLISM	-0.182083	0.00852863	-8.93714	1.63234e-16	5.00583e-15	26.8697
KEGG_PYRIMIDINE_METABOLISM	-0.252158	0.0166587	-8.66197	1.00137e-15	2.63217e-14	25.0866
KEGG_AMINOACYL_TRNA_BIOSYNTHESIS	-0.380156	0.00310651	-8.59714	1.52948e-15	3.5178e-14	24.6704
KEGG_PENTOSE_PHOSPHATE_PATHWAY	-0.281178	0.0188334	-8.37184	6.58615e-15	1.3465e-13	23.2363
KEGG_MELANOMA	0.139613	-0.00360206	8.10721	3.57078e-14	5.92739e-13	21.5769
KEGG_GLUTATHIONE_METABOLISM	-0.220924	0.0116181	-8.10681	3.5798e-14	5.92739e-13	21.5744
KEGG_VALINE_LEUCINE_AND_ISOLEUCINE_DEGRADATION	-0.333196	0.00121786	-8.09468	3.86569e-14	5.92739e-13	21.499
KEGG_TERPENOID_BACKBONE_BIOSYNTHESIS	-0.244796	-0.0031433	-7.89216	1.38166e-13	1.95557e-12	20.2496
KEGG_N_GLYCAN_BIOSYNTHESIS	-0.221086	0.00884534	-7.87033	1.58338e-13	2.08102e-12	20.116
KEGG_PURINE_METABOLISM	-0.176663	0.0100267	-7.74563	3.43582e-13	4.2146e-12	19.3565
KEGG_UBIQUITIN_MEDIATED_PROTEOLYSIS	0.187877	-0.00776683	7.57517	9.79843e-13	1.12682e-11	18.3297
KEGG_THYROID_CANCER	0.198266	-0.00520981	7.49095	1.63665e-12	1.77143e-11	17.8273
KEGG_GLYCEROLIPID_METABOLISM	-0.192821	0.00814957	-7.47695	1.78178e-12	1.82138e-11	17.7441
KEGG_CIRCADIAN_RHYTHM_MAMMAL	0.34147	-0.0130303	7.42222	2.48157e-12	2.40321e-11	17.4198
KEGG_CITRATE_CYCLE_TCA_CYCLE	-0.298566	0.00482954	-7.26984	6.19646e-12	5.70074e-11	16.5242
KEGG_GLYCOSAMINOGLYCAN_BIOSYNTHESIS_CHONDROITIN_SULFATE	-0.237449	0.0183387	-7.2256	8.06556e-12	7.06697e-11	16.2663
KEGG_RNA_POLYMERASE	-0.257967	0.0117268	-7.1124	1.5767e-11	1.31869e-10	15.6109
KEGG_DRUG_METABOLISM_OTHER_ENZYMES	-0.213335	0.0120953	-7.07449	1.97072e-11	1.57658e-10	15.3928
KEGG_PEROXISOME	-0.207134	0.00388583	-7.01084	2.86133e-11	2.10732e-10	15.0284
KEGG_ALANINE_ASPARTATE_AND_GLUTAMATE_METABOLISM	-0.177783	0.00366892	-7.01073	2.86321e-11	2.10732e-10	15.0277
KEGG_LYSINE_DEGRADATION	-0.164	0.00220296	-6.88491	5.94858e-11	4.20976e-10	14.3134
KEGG_ARGININE_AND_PROLINE_METABOLISM	-0.15354	-0.00534413	-6.76863	1.16091e-10	7.91136e-10	13.6607
KEGG_SMALL_CELL_LUNG_CANCER	0.118923	-0.00802044	6.71773	1.5522e-10	1.02001e-09	13.3772
KEGG_RENAL_CELL_CARCINOMA	0.150361	-0.00321446	6.66409	2.10495e-10	1.33556e-09	13.08
KEGG_ALPHA_LINOLENIC_ACID_METABOLISM	-0.236088	0.0234618	-6.46093	6.58044e-10	4.036e-09	11.9689
KEGG_ETHER_LIPID_METABOLISM	-0.138193	0.0100214	-6.44038	7.37534e-10	4.25983e-09	11.8578
KEGG_ARACHIDONIC_ACID_METABOLISM	-0.191168	0.0215848	-6.43957	7.4084e-10	4.25983e-09	11.8535
KEGG_GLYCOSAMINOGLYCAN_BIOSYNTHESIS_HEPARAN_SULFATE	-0.183864	0.000271921	-6.29566	1.63568e-09	9.12013e-09	11.0823
KEGG_GLYCOSAMINOGLYCAN_DEGRADATION	-0.220424	0.00126475	-6.25292	2.06482e-09	1.11743e-08	10.8556
KEGG_OTHER_GLYCAN_DEGRADATION	-0.253203	0.00218689	-6.23179	2.31603e-09	1.21757e-08	10.7439
KEGG_CHRONIC_MYELOID_LEUKEMIA	0.116994	-0.00123122	6.18121	3.04531e-09	1.55649e-08	10.4777
KEGG_PENTOSE_AND_GLUCURONATE_INTERCONVERSIONS	-0.169113	0.00739196	-6.09673	4.79483e-09	2.38445e-08	10.0364
KEGG_PYRUVATE_METABOLISM	-0.205274	0.00558781	-6.06171	5.7807e-09	2.79908e-08	9.8547
KEGG_SULFUR_METABOLISM	-0.234651	-0.00691823	-5.93079	1.15551e-08	5.45164e-08	9.18212
KEGG_SELENOAMINO_ACID_METABOLISM	-0.179142	-0.00266025	-5.89794	1.37262e-08	6.31404e-08	9.01503
KEGG_TRYPTOPHAN_METABOLISM	-0.151112	0.00354453	-5.88509	1.468e-08	6.5881e-08	8.94985
KEGG_GLYCOLYSIS_GLUCONEOGENESIS	-0.154202	-0.00404768	-5.7247	3.36666e-08	1.47492e-07	8.14509
KEGG_BIOSYNTHESIS_OF_UNSATURATED_FATTY_ACIDS	-0.185103	0.00344045	-5.71934	3.46037e-08	1.48072e-07	8.11849
KEGG_LYSOSOME	-0.183427	-0.00273789	-5.71091	3.61308e-08	1.51092e-07	8.07665
KEGG_NICOTINATE_AND_NICOTINAMIDE_METABOLISM	-0.150354	0.0141767	-5.6442	5.07623e-08	2.07561e-07	7.74736
KEGG_PROXIMAL_TUBULE_BICARBONATE_RECLAMATION	-0.158168	0.0167339	-5.54164	8.51591e-08	3.40637e-07	7.24669
KEGG_ONE_CARBON_POOL_BY_FOLATE	-0.213964	0.00655957	-5.44374	1.38676e-07	5.42904e-07	6.77527
KEGG_BETA_ALANINE_METABOLISM	-0.198114	0.00428381	-5.39292	1.78184e-07	6.83037e-07	6.53311
KEGG_BASAL_TRANSCRIPTION_FACTORS	0.173028	-0.00491599	5.27437	3.17721e-07	1.19308e-06	5.9749
KEGG_PROPANOATE_METABOLISM	-0.223644	-0.000995354	-5.24943	3.58406e-07	1.31893e-06	5.8587
KEGG_SYSTEMIC_LUPUS_ERYTHEMATOSUS	-0.184787	0.00801065	-5.2337	3.86622e-07	1.39487e-06	5.78564
KEGG_HOMOLOGOUS_RECOMBINATION	-0.247377	0.00236889	-5.15738	5.57165e-07	1.97151e-06	5.4335
KEGG_PATHWAYS_IN_CANCER	0.0646014	-0.00342061	5.13395	6.22822e-07	2.16225e-06	5.32622
KEGG_LONG_TERM_POTENTIATION	0.109565	-0.00615865	5.11125	6.93574e-07	2.36329e-06	5.22262
KEGG_ADHERENS_JUNCTION	0.112825	-0.00577289	5.02132	1.05854e-06	3.54131e-06	4.81584
KEGG_BLADDER_CANCER	0.111797	-0.00410846	4.98921	1.22941e-06	4.0395e-06	4.67197
KEGG_CYTOSOLIC_DNA_SENSING_PATHWAY	-0.129863	0.00219448	-4.94373	1.5178e-06	4.89958e-06	4.46949
KEGG_ABC_TRANSPORTERS	0.128119	-0.000632936	4.93417	1.5863e-06	5.0324e-06	4.42709
KEGG_ALZHEIMERS_DISEASE	-0.107485	0.00422636	-4.837	2.47508e-06	7.71889e-06	4.00009
KEGG_O_GLYCAN_BIOSYNTHESIS	0.112955	-0.0087269	4.77065	3.34108e-06	1.0246e-05	3.71246
KEGG_ANTIGEN_PROCESSING_AND_PRESENTATION	-0.164102	0.0078322	-4.68975	4.79692e-06	1.44694e-05	3.3661
KEGG_STARCH_AND_SUCROSE_METABOLISM	-0.131397	0.00138275	-4.61568	6.65274e-06	1.97436e-05	3.05327
KEGG_INOSITOL_PHOSPHATE_METABOLISM	-0.10186	0.0100246	-4.59645	7.23766e-06	2.11386e-05	2.97273
KEGG_BUTANOATE_METABOLISM	-0.140827	0.00138805	-4.46652	1.27032e-05	3.65218e-05	2.43573
KEGG_MATURITY_ONSET_DIABETES_OF_THE_YOUNG	0.13676	-0.0149547	4.41489	1.58317e-05	4.48159e-05	2.22591
KEGG_FC_EPSILON_RI_SIGNALING_PATHWAY	-0.10052	0.00389632	-4.2997	2.56928e-05	7.16283e-05	1.76517
KEGG_ENDOMETRIAL_CANCER	0.0908618	-0.00110585	4.26557	2.96005e-05	8.12911e-05	1.63064
KEGG_GLYCOSYLPHOSPHATIDYLINOSITOL_GPI_ANCHOR_BIOSYNTHESIS	-0.152378	0.00841437	-4.23856	3.30898e-05	8.95372e-05	1.52482
KEGG_OXIDATIVE_PHOSPHORYLATION	-0.149957	0.00986836	-4.22708	3.46893e-05	9.25049e-05	1.48001
KEGG_PANTOTHENATE_AND_COA_BIOSYNTHESIS	-0.129836	-0.00341595	-4.17032	4.37465e-05	0.000114991	1.25997
KEGG_PROSTATE_CANCER	0.0671993	0.000277806	4.12954	5.16038e-05	0.000133734	1.10345
KEGG_REGULATION_OF_AUTOPHAGY	0.110756	-0.0029161	4.12039	5.35434e-05	0.000136833	1.06851
KEGG_TAURINE_AND_HYPOTAURINE_METABOLISM	-0.178783	0.0200792	-4.07725	6.36619e-05	0.000160463	0.904681
KEGG_HUNTINGTONS_DISEASE	-0.108256	0.00590045	-4.04126	7.34709e-05	0.000182684	0.769171
KEGG_COLORECTAL_CANCER	0.0786709	-0.00674115	4.00042	8.63459e-05	0.000211835	0.616617
KEGG_FC_GAMMA_R_MEDIATED_PHAGOCYTOSIS	-0.106399	0.00724016	-3.92836	0.000114458	0.000277108	0.350702
KEGG_VEGF_SIGNALING_PATHWAY	-0.0941198	0.0111146	-3.81469	0.000177105	0.000423213	-0.0601955
KEGG_GLYCOSPHINGOLIPID_BIOSYNTHESIS_LACTO_AND_NEOLACTO_SERIES	0.0908748	0.000644553	3.77558	0.000205335	0.00048438	-0.199122
KEGG_PANCREATIC_CANCER	0.0677454	0.000656171	3.68786	0.000284886	0.000656278	-0.506153
KEGG_T_CELL_RECEPTOR_SIGNALING_PATHWAY	0.0897792	-0.00285049	3.68743	0.000285338	0.000656278	-0.507639
KEGG_CYSTEINE_AND_METHIONINE_METABOLISM	-0.120479	-0.00212504	-3.68162	0.000291531	0.000662243	-0.527743
KEGG_BASE_EXCISION_REPAIR	-0.152991	0.00817662	-3.67738	0.000296134	0.000664495	-0.542411
KEGG_PRIMARY_IMMUNODEFICIENCY	-0.130803	0.00386993	-3.63893	0.000341087	0.000756144	-0.674637
KEGG_DNA_REPLICATION	-0.192779	0.0215692	-3.62019	0.00036526	0.000800092	-0.738645
KEGG_VIBRIO_CHOLERAE_INFECTION	-0.0832591	-0.00633067	-3.60909	0.000380327	0.000823297	-0.776417
KEGG_ASTHMA	-0.156895	0.00707242	-3.60521	0.000385728	0.000825279	-0.789589
KEGG_PARKINSONS_DISEASE	-0.124951	0.0109604	-3.52708	0.00051119	0.00106906	-1.05231
KEGG_CELL_CYCLE	0.125704	0.000106871	3.52603	0.000513104	0.00106906	-1.05579
KEGG_ALDOSTERONE_REGULATED_SODIUM_REABSORPTION	0.0939408	-0.0026002	3.52386	0.000517102	0.00106906	-1.06302
KEGG_HEDGEHOG_SIGNALING_PATHWAY	0.0836179	-0.00208001	3.41055	0.000771072	0.00157641	-1.43453
KEGG_B_CELL_RECEPTOR_SIGNALING_PATHWAY	-0.0870917	0.00584229	-3.31106	0.00108599	0.00219585	-1.75175
KEGG_GLIOMA	0.0708741	0.000186783	3.28759	0.00117601	0.00235202	-1.82534
KEGG_RENIN_ANGIOTENSIN_SYSTEM	-0.0877927	-0.000210218	-3.17865	0.00169217	0.00334795	-2.1607
KEGG_OOCYTE_MEIOSIS	0.0710754	-0.00216777	3.13958	0.0019236	0.00376534	-2.27846
KEGG_OLFACTORY_TRANSDUCTION	-0.116003	0.00559977	-3.12964	0.00198698	0.00384846	-2.30821
KEGG_TIGHT_JUNCTION	0.0561059	-0.000768616	3.05791	0.00250476	0.00480078	-2.52034
KEGG_WNT_SIGNALING_PATHWAY	0.0429765	-0.00249775	2.9447	0.00357936	0.00678971	-2.8459
KEGG_NUCLEOTIDE_EXCISION_REPAIR	-0.120175	0.00639459	-2.93934	0.00363944	0.00683324	-2.86103
KEGG_PROGESTERONE_MEDIATED_OOCYTE_MATURATION	-0.0583396	0.00655682	-2.92527	0.00380156	0.00706553	-2.90064
KEGG_GNRH_SIGNALING_PATHWAY	-0.0677425	0.00321756	-2.90316	0.00406975	0.00748834	-2.96253
KEGG_NOTCH_SIGNALING_PATHWAY	0.0628662	-0.0061834	2.89723	0.00414453	0.00755043	-2.97904
KEGG_HISTIDINE_METABOLISM	-0.0777383	-0.00310691	-2.88195	0.00434314	0.00783469	-3.02148
KEGG_FATTY_ACID_METABOLISM	-0.112593	-0.00970458	-2.86361	0.00459299	0.00820495	-3.07215
KEGG_PHOSPHATIDYLINOSITOL_SIGNALING_SYSTEM	-0.0688789	0.00891335	-2.84109	0.00491747	0.00870014	-3.13391
KEGG_SPLICEOSOME	0.100213	-0.00174328	2.70645	0.00733338	0.0128509	-3.49385
KEGG_HYPERTROPHIC_CARDIOMYOPATHY_HCM	0.0579337	0.000644621	2.59559	0.0100777	0.0174933	-3.77793
KEGG_LEISHMANIA_INFECTION	-0.0990683	-0.00212911	-2.569	0.0108597	0.0186745	-3.8444
KEGG_RIBOSOME	0.11877	0.0105269	2.54941	0.0114703	0.019542	-3.89298
KEGG_TOLL_LIKE_RECEPTOR_SIGNALING_PATHWAY	-0.078075	-0.00490503	-2.52575	0.0122484	0.0206369	-3.95117
KEGG_GLYCOSPHINGOLIPID_BIOSYNTHESIS_GANGLIO_SERIES	0.0867451	-0.00095129	2.52313	0.0123373	0.0206369	-3.95757
KEGG_PRION_DISEASES	-0.0660613	-0.00673228	-2.46436	0.014491	0.0240212	-4.09974
KEGG_ADIPOCYTOKINE_SIGNALING_PATHWAY	0.049567	-0.0026672	2.38472	0.0179395	0.0294721	-4.28733
KEGG_SPHINGOLIPID_METABOLISM	-0.0630004	0.00191703	-2.35102	0.0196047	0.0318676	-4.36496
KEGG_FOLATE_BIOSYNTHESIS	-0.0889816	0.00852583	-2.34832	0.0197441	0.0318676	-4.37114
KEGG_ARRHYTHMOGENIC_RIGHT_VENTRICULAR_CARDIOMYOPATHY_ARVC	0.0545369	0.00338437	2.34209	0.0200683	0.0321093	-4.38536
KEGG_PORPHYRIN_AND_CHLOROPHYLL_METABOLISM	0.0840542	0.00206782	2.24236	0.0259344	0.0411373	-4.60809
KEGG_ASCORBATE_AND_ALDARATE_METABOLISM	-0.0725741	-0.00527082	-2.22954	0.0267871	0.0421267	-4.63603
KEGG_MISMATCH_REPAIR	-0.116472	0.0143217	-2.22177	0.0273163	0.0425948	-4.65291
KEGG_TYPE_I_DIABETES_MELLITUS	-0.0982686	0.00504674	-2.20523	0.028472	0.0439111	-4.68863
KEGG_LEUKOCYTE_TRANSENDOTHELIAL_MIGRATION	-0.0532068	0.00553883	-2.20291	0.0286377	0.0439111	-4.69363
KEGG_CELL_ADHESION_MOLECULES_CAMS	-0.061808	0.0067294	-2.1298	0.034297	0.0520239	-4.84831
KEGG_GLYCOSPHINGOLIPID_BIOSYNTHESIS_GLOBO_SERIES	0.0667795	-0.00284169	2.12745	0.0344941	0.0520239	-4.8532
KEGG_JAK_STAT_SIGNALING_PATHWAY	0.0457747	-0.00175682	2.12253	0.0349097	0.0522227	-4.86343
KEGG_STEROID_BIOSYNTHESIS	-0.0783501	-0.013487	-2.04903	0.0416444	0.0617949	-5.01339
KEGG_ECM_RECEPTOR_INTERACTION	0.0492931	-0.00213272	2.01183	0.0454555	0.0669105	-5.08735
KEGG_PHENYLALANINE_METABOLISM	0.0732082	-0.00635992	1.99898	0.0468396	0.0684006	-5.1126
KEGG_STEROID_HORMONE_BIOSYNTHESIS	0.044904	-0.00379812	1.95271	0.0521209	0.0755138	-5.20222
KEGG_VASOPRESSIN_REGULATED_WATER_REABSORPTION	-0.042896	0.00263764	-1.9248	0.0555422	0.0798419	-5.25528
KEGG_RETINOL_METABOLISM	0.0506115	-0.0076164	1.85522	0.0649014	0.0925726	-5.38438
KEGG_MTOR_SIGNALING_PATHWAY	0.0328054	-0.00515645	1.76192	0.0794704	0.112481	-5.55025
KEGG_ERBB_SIGNALING_PATHWAY	0.0336617	-0.00115718	1.75079	0.0813739	0.113783	-5.56947
KEGG_GAP_JUNCTION	-0.0352876	-0.00364882	-1.74933	0.0816271	0.113783	-5.57199
KEGG_AUTOIMMUNE_THYROID_DISEASE	-0.070923	0.00189147	-1.69388	0.091701	0.126865	-5.66595
KEGG_DRUG_METABOLISM_CYTOCHROME_P450	-0.0386725	-0.000665228	-1.66468	0.0973985	0.133174	-5.71425
KEGG_ACUTE_MYELOID_LEUKEMIA	0.0385036	-1.03556e-05	1.66265	0.0978038	0.133174	-5.71757
KEGG_LONG_TERM_DEPRESSION	0.0357281	-0.00111671	1.65952	0.098433	0.133174	-5.72269
KEGG_GLYCINE_SERINE_AND_THREONINE_METABOLISM	-0.0399549	-0.00217573	-1.57898	0.115775	0.155417	-5.85127
KEGG_NON_HOMOLOGOUS_END_JOINING	0.0855759	0.00837351	1.57556	0.116563	0.155417	-5.8566
KEGG_GRAFT_VERSUS_HOST_DISEASE	-0.0785547	0.00488912	-1.51765	0.130536	0.172797	-5.94498
KEGG_EPITHELIAL_CELL_SIGNALING_IN_HELICOBACTER_PYLORI_INFECTION	-0.0356479	-0.00334185	-1.47911	0.14054	0.18471	-6.00201
KEGG_RNA_DEGRADATION	-0.0477962	0.00382809	-1.46452	0.144477	0.188537	-6.02322
KEGG_TYROSINE_METABOLISM	0.0384763	-0.00805127	1.40552	0.161276	0.208977	-6.10691
KEGG_NEUROTROPHIN_SIGNALING_PATHWAY	0.0288558	0.00103358	1.37185	0.171505	0.220678	-6.15314
KEGG_PPAR_SIGNALING_PATHWAY	-0.0378085	-0.00672966	-1.35964	0.175335	0.224039	-6.16964
KEGG_COMPLEMENT_AND_COAGULATION_CASCADES	-0.0334327	-0.00520405	-1.35276	0.177519	0.225265	-6.17887
KEGG_SNARE_INTERACTIONS_IN_VESICULAR_TRANSPORT	-0.0385129	0.00597997	-1.32399	0.186877	0.235517	-6.21697
KEGG_NOD_LIKE_RECEPTOR_SIGNALING_PATHWAY	-0.0333143	-0.000429933	-1.2923	0.197607	0.247344	-6.25801
KEGG_P53_SIGNALING_PATHWAY	0.0275295	0.00186018	1.27001	0.205419	0.255386	-6.28629
KEGG_DILATED_CARDIOMYOPATHY	0.0276988	0.00134848	1.25653	0.210254	0.259642	-6.30315
KEGG_RIG_I_LIKE_RECEPTOR_SIGNALING_PATHWAY	-0.0282588	-0.00153267	-1.13568	0.257323	0.31565	-6.44643
KEGG_CALCIUM_SIGNALING_PATHWAY	-0.0214998	-0.00204683	-1.1282	0.260462	0.317384	-6.45483
KEGG_CARDIAC_MUSCLE_CONTRACTION	-0.0254738	0.00462282	-1.04874	0.295449	0.357648	-6.54066
KEGG_GLYCOSAMINOGLYCAN_BIOSYNTHESIS_KERATAN_SULFATE	-0.0364377	0.0149645	-1.01561	0.310929	0.373928	-6.5746
KEGG_NON_SMALL_CELL_LUNG_CANCER	0.0203177	0.00451223	1.0009	0.317973	0.377926	-6.58933
KEGG_ALLOGRAFT_REJECTION	-0.0485069	0.00198687	-1.0001	0.318361	0.377926	-6.59013
KEGG_MELANOGENESIS	-0.0201455	0.000102182	-0.953785	0.341238	0.402486	-6.63507
KEGG_CYTOKINE_CYTOKINE_RECEPTOR_INTERACTION	0.0261159	-0.00782758	0.906145	0.365849	0.428766	-6.6791
KEGG_APOPTOSIS	-0.0194553	0.000678586	-0.865044	0.387956	0.45115	-6.71528
KEGG_FOCAL_ADHESION	-0.0175482	0.00180822	-0.861586	0.389852	0.45115	-6.71825
KEGG_NEUROACTIVE_LIGAND_RECEPTOR_INTERACTION	-0.0215472	-0.000202754	-0.832066	0.406273	0.467214	-6.74311
KEGG_PROTEIN_EXPORT	0.0318854	-0.00334364	0.776657	0.438194	0.500794	-6.78744
KEGG_NATURAL_KILLER_CELL_MEDIATED_CYTOTOXICITY	-0.0231864	-0.00444891	-0.736735	0.462067	0.524817	-6.8175
KEGG_BASAL_CELL_CARCINOMA	0.0177351	0.00255765	0.710526	0.47813	0.539729	-6.83638
KEGG_HEMATOPOIETIC_CELL_LINEAGE	0.0226667	9.23216e-05	0.701763	0.483567	0.542539	-6.84254
KEGG_INTESTINAL_IMMUNE_NETWORK_FOR_IGA_PRODUCTION	-0.0271022	0.00331584	-0.684263	0.494528	0.551474	-6.85461
KEGG_VIRAL_MYOCARDITIS	0.0230529	-0.009895	0.661359	0.509073	0.564274	-6.86996
KEGG_TYPE_II_DIABETES_MELLITUS	-0.0147561	-0.00249283	-0.611998	0.54117	0.596259	-6.90125
KEGG_AMYOTROPHIC_LATERAL_SCLEROSIS_ALS	-0.0113413	-0.00356749	-0.596548	0.551422	0.603938	-6.91055
KEGG_PATHOGENIC_ESCHERICHIA_COLI_INFECTION	0.0148244	0.00339311	0.52553	0.599743	0.652975	-6.95024
KEGG_DORSO_VENTRAL_AXIS_FORMATION	-0.0160152	-0.0043528	-0.493367	0.622245	0.673488	-6.96657
KEGG_CHEMOKINE_SIGNALING_PATHWAY	-0.0129594	0.000184906	-0.480515	0.631338	0.679335	-6.97281
KEGG_AXON_GUIDANCE	0.00939944	0.00203939	0.443912	0.657542	0.703417	-6.98967
KEGG_VASCULAR_SMOOTH_MUSCLE_CONTRACTION	-0.00871754	0.000899819	-0.418521	0.675974	0.714838	-7.00059
KEGG_RIBOFLAVIN_METABOLISM	0.011548	0.00400027	0.418501	0.675988	0.714838	-7.00059
KEGG_REGULATION_OF_ACTIN_CYTOSKELETON	0.00785609	0.00212657	0.405073	0.685817	0.721088	-7.00611
KEGG_METABOLISM_OF_XENOBIOTICS_BY_CYTOCHROME_P450	-0.00810869	-0.000392458	-0.376196	0.707133	0.739276	-7.01735
KEGG_ENDOCYTOSIS	-0.00557175	-0.00307527	-0.281155	0.778856	0.809658	-7.0485
KEGG_TASTE_TRANSDUCTION	0.0056562	0.00283476	0.228469	0.819493	0.846457	-7.06189
KEGG_LINOLEIC_ACID_METABOLISM	-0.00783354	0.00386251	-0.223369	0.823455	0.846457	-7.06304
KEGG_PRIMARY_BILE_ACID_BIOSYNTHESIS	-0.00684598	0.00414535	-0.210163	0.833735	0.852262	-7.0659
KEGG_NITROGEN_METABOLISM	0.00498599	-0.000611861	0.164764	0.869281	0.883689	-7.07438
KEGG_MAPK_SIGNALING_PATHWAY	-0.00218788	-0.000698249	-0.114395	0.909029	0.919018	-7.0814
KEGG_INSULIN_SIGNALING_PATHWAY	-0.00193855	0.00450349	-0.105393	0.91616	0.921166	-7.08239
KEGG_PROTEASOME	-0.00405367	-0.00242863	-0.0971332	0.922709	0.922709	-7.08322
id	logFC	AveExpr	t	P.Value	adj.P.Val	B
REACTOME_REGULATION_OF_FOXO_TRANSCRIPTIONAL_ACTIVITY_BY_ACETYLATION	0.565466	-0.00872458	13.0582	3.02185e-29	3.81357e-26	55.7722
REACTOME_DISEASES_ASSOCIATED_WITH_N_GLYCOSYLATION_OF_PROTEINS	-0.436949	0.007051	-12.4406	2.88583e-27	1.70637e-24	51.2704
REACTOME_PI_3K_CASCADE_FGFR1	0.333528	-0.0171066	12.3943	4.05635e-27	1.70637e-24	50.9342
REACTOME_RUNX3_REGULATES_NOTCH_SIGNALING	0.453234	-0.0197533	12.3416	5.97579e-27	1.88536e-24	50.5517
REACTOME_TRANSCRIPTIONAL_ACTIVITY_OF_SMAD2_SMAD3_SMAD4_HETEROTRIMER	0.274927	-0.00748919	12.1983	1.71064e-26	3.09729e-24	49.5133
REACTOME_DOWNSTREAM_SIGNALING_OF_ACTIVATED_FGFR1	0.2836	-0.0183791	12.1841	1.8977e-26	3.09729e-24	49.4109
REACTOME_TICAM1_TRAF6_DEPENDENT_INDUCTION_OF_TAK1_COMPLEX	0.427561	-0.00911422	12.1835	1.90675e-26	3.09729e-24	49.4062
REACTOME_REGULATION_OF_GENE_EXPRESSION_IN_LATE_STAGE_BRANCHING_MORPHOGENESIS_PANCREATIC_BUD_PRECURSOR_CELLS	0.395393	-0.0173542	12.1795	1.96341e-26	3.09729e-24	49.3772
REACTOME_SYNTHESIS_OF_ACTIVE_UBIQUITIN_ROLES_OF_E1_AND_E2_ENZYMES	0.337812	-0.0115622	12.0747	4.22872e-26	5.9296e-24	48.6198
REACTOME_CIRCADIAN_CLOCK	0.290406	-0.00920393	11.791	3.3546e-25	4.2335e-23	46.5753
REACTOME_IRAK2_MEDIATED_ACTIVATION_OF_TAK1_COMPLEX	0.39082	-0.0100006	11.496	2.85739e-24	3.2782e-22	44.4609
REACTOME_REGULATION_OF_BACH1_ACTIVITY	0.465921	-0.00902376	11.4774	3.269e-24	3.4379e-22	44.3281
REACTOME_SIGNALING_BY_TGF_BETA_RECEPTOR_COMPLEX	0.211803	-0.00559091	11.4162	5.08789e-24	4.93917e-22	43.8915
REACTOME_MITOCHONDRIAL_TRNA_AMINOACYLATION	-0.496366	0.00644668	-11.3677	7.22498e-24	6.5128e-22	43.5454
REACTOME_SIGNALING_BY_FGFR1	0.234727	-0.0167354	11.3183	1.03208e-23	8.68324e-22	43.1935
REACTOME_DOWNREGULATION_OF_SMAD2_3_SMAD4_TRANSCRIPTIONAL_ACTIVITY	0.297945	-0.0122145	11.1983	2.44975e-23	1.93224e-21	42.3404
REACTOME_METABOLISM_OF_WATER_SOLUBLE_VITAMINS_AND_COFACTORS	-0.188801	0.00484627	-11.1441	3.61515e-23	2.68372e-21	41.9564
REACTOME_BIOTIN_TRANSPORT_AND_METABOLISM	-0.483691	0.0242501	-11.0844	5.55193e-23	3.89252e-21	41.5331
REACTOME_TRANSLATION_OF_REPLICASE_AND_ASSEMBLY_OF_THE_REPLICATION_TRANSCRIPTION_COMPLEX	0.366745	-0.00768751	11.0448	7.37581e-23	4.89909e-21	41.2529
REACTOME_GLYOXYLATE_METABOLISM_AND_GLYCINE_DEGRADATION	-0.344935	0.0029333	-11.0193	8.85451e-23	5.5872e-21	41.0726
REACTOME_GLUCONEOGENESIS	-0.369347	0.00902347	-10.9763	1.20419e-22	7.23662e-21	40.7692
REACTOME_SIGNALING_BY_TGFB_FAMILY_MEMBERS	0.199618	-0.00714636	10.9358	1.60886e-22	9.22899e-21	40.4834
REACTOME_DOWNSTREAM_SIGNALING_OF_ACTIVATED_FGFR3	0.285038	-0.0130055	10.7654	5.4216e-22	2.97481e-20	39.2849
REACTOME_SIGNALING_BY_TYPE_1_INSULIN_LIKE_GROWTH_FACTOR_1_RECEPTOR_IGF1R	0.221989	-0.0106417	10.7275	7.10173e-22	3.73433e-20	39.0186
REACTOME_ALPHA_PROTEIN_KINASE_1_SIGNALING_PATHWAY	0.367354	-0.0123132	10.7062	8.26296e-22	4.17114e-20	38.8692
REACTOME_TIE2_SIGNALING	0.28742	-0.00276028	10.5304	2.87068e-21	1.34922e-19	37.641
REACTOME_TGF_BETA_RECEPTOR_SIGNALING_ACTIVATES_SMADS	0.210594	-0.00642785	10.5296	2.8866e-21	1.34922e-19	37.6355
REACTOME_SIGNALING_BY_FGFR3	0.227355	-0.012432	10.3803	8.2765e-21	3.73034e-19	36.5968
REACTOME_PI_3K_CASCADE_FGFR3	0.306789	-0.0114532	10.3728	8.72254e-21	3.79581e-19	36.545
REACTOME_CONSTITUTIVE_SIGNALING_BY_LIGAND_RESPONSIVE_EGFR_CANCER_VARIANTS	0.292247	-0.011052	10.3058	1.39713e-20	5.87726e-19	36.0805
REACTOME_IRS_MEDIATED_SIGNALLING	0.222559	-0.0108727	10.2888	1.57395e-20	6.40749e-19	35.963
REACTOME_EARLY_SARS_COV_2_INFECTION_EVENTS	0.233521	-0.00136685	10.1967	3.00027e-20	1.18323e-18	35.327
REACTOME_GLYCOSPHINGOLIPID_METABOLISM	-0.276796	0.0124344	-10.1189	5.16582e-20	1.97554e-18	34.7913
REACTOME_PURINE_CATABOLISM	-0.316635	0.015145	-10.0187	1.03786e-19	3.85228e-18	34.1037
REACTOME_DOWNSTREAM_SIGNALING_OF_ACTIVATED_FGFR2	0.250144	-0.0130246	9.88529	2.61698e-19	9.43607e-18	33.1922
REACTOME_PHASE_II_CONJUGATION_OF_COMPOUNDS	-0.186745	0.00362714	-9.82118	4.07542e-19	1.42866e-17	32.7557
REACTOME_FLT3_SIGNALING_IN_DISEASE	0.297507	-0.00427477	9.81447	4.26855e-19	1.45592e-17	32.71
REACTOME_NOTCH1_INTRACELLULAR_DOMAIN_REGULATES_TRANSCRIPTION	0.19869	-0.0076968	9.79963	4.72849e-19	1.54548e-17	32.6092
REACTOME_DEGRADATION_OF_CYSTEINE_AND_HOMOCYSTEINE	-0.367857	0.0145488	-9.79818	4.77606e-19	1.54548e-17	32.5994
REACTOME_ENDOSOMAL_SORTING_COMPLEX_REQUIRED_FOR_TRANSPORT_ESCRT	0.240767	-0.0151511	9.74713	6.7886e-19	2.1273e-17	32.2529
REACTOME_ANDROGEN_BIOSYNTHESIS	-0.35605	0.0193486	-9.74453	6.91119e-19	2.1273e-17	32.2353
REACTOME_RORA_ACTIVATES_GENE_EXPRESSION	0.328488	-0.00716223	9.71566	8.42889e-19	2.53268e-17	32.0397
REACTOME_THE_ACTIVATION_OF_ARYLSULFATASES	-0.355149	0.0094036	-9.63459	1.47013e-18	4.31467e-17	31.4917
REACTOME_MITOPHAGY	0.253358	-0.0104763	9.5333	2.93838e-18	8.42781e-17	30.8095
REACTOME_NOTCH4_INTRACELLULAR_DOMAIN_REGULATES_TRANSCRIPTION	0.292768	-0.0230024	9.52249	3.16314e-18	8.87085e-17	30.7369
REACTOME_ALPHA_LINOLENIC_OMEGA3_AND_LINOLEIC_OMEGA6_ACID_METABOLISM	-0.358351	0.00532855	-9.49816	3.73383e-18	1.02437e-16	30.5736
REACTOME_GLUTATHIONE_CONJUGATION	-0.266342	0.0136904	-9.47999	4.22556e-18	1.13461e-16	30.4517
REACTOME_DOWNREGULATION_OF_TGF_BETA_RECEPTOR_SIGNALING	0.246064	-0.00729637	9.46112	4.80456e-18	1.2632e-16	30.3253
REACTOME_METABOLISM_OF_CARBOHYDRATES	-0.146647	0.00672673	-9.45192	5.11462e-18	1.31728e-16	30.2637
REACTOME_SIGNALING_BY_CTNNB1_PHOSPHO_SITE_MUTANTS	0.297446	-0.0173683	9.4304	5.92034e-18	1.46759e-16	30.1196
REACTOME_TICAM1_RIP1_MEDIATED_IKK_COMPLEX_RECRUITMENT	0.357774	-0.014636	9.43014	5.93081e-18	1.46759e-16	30.1179
REACTOME_FRS_MEDIATED_FGFR1_SIGNALING	0.250033	-0.0157412	9.41649	6.50676e-18	1.57914e-16	30.0266
REACTOME_SIGNALING_BY_PDGFRA_TRANSMEMBRANE_JUXTAMEMBRANE_AND_KINASE_DOMAIN_MUTANTS	0.334428	-0.0133256	9.36133	9.45802e-18	2.25208e-16	29.6583
REACTOME_SIGNALING_BY_ALK	0.277753	-0.0083374	9.30834	1.35359e-17	3.16338e-16	29.3053
REACTOME_PI_3K_CASCADE_FGFR2	0.263348	-0.0137175	9.28121	1.62572e-17	3.73029e-16	29.125
REACTOME_SULFUR_AMINO_ACID_METABOLISM	-0.265715	0.00764327	-9.27297	1.71868e-17	3.87317e-16	29.0702
REACTOME_METABOLISM_OF_VITAMINS_AND_COFACTORS	-0.139345	0.00326915	-9.26371	1.82944e-17	4.05044e-16	29.0087
REACTOME_FOXO_MEDIATED_TRANSCRIPTION_OF_OXIDATIVE_STRESS_METABOLIC_AND_NEURONAL_GENES	0.210627	-0.0125614	9.24313	2.10161e-17	4.57281e-16	28.8722
REACTOME_INSULIN_RECEPTOR_SIGNALLING_CASCADE	0.1814	-0.0107916	9.23134	2.27526e-17	4.86673e-16	28.7941
REACTOME_HEME_SIGNALING	0.228372	-0.00641858	9.18811	3.04327e-17	6.401e-16	28.5078
REACTOME_NICOTINATE_METABOLISM	-0.227946	0.00724909	-9.16445	3.56723e-17	7.38007e-16	28.3514
REACTOME_PI3K_EVENTS_IN_ERBB2_SIGNALING	0.297298	-0.0130686	9.1459	4.04009e-17	8.22354e-16	28.2289
REACTOME_NOTCH2_INTRACELLULAR_DOMAIN_REGULATES_TRANSCRIPTION	0.37857	-0.00705065	9.14012	4.19994e-17	8.41322e-16	28.1907
REACTOME_NEGATIVE_REGULATION_OF_FGFR1_SIGNALING	0.206829	-0.0165284	9.1316	4.44671e-17	8.76688e-16	28.1345
REACTOME_CYTOSOLIC_IRON_SULFUR_CLUSTER_ASSEMBLY	-0.355687	0.0137453	-9.12866	4.53529e-17	8.76688e-16	28.1151
REACTOME_FOXO_MEDIATED_TRANSCRIPTION	0.215582	-0.00700031	9.12703	4.5849e-17	8.76688e-16	28.1044
REACTOME_METABOLISM_OF_STEROID_HORMONES	-0.223733	0.00892335	-9.11108	5.10197e-17	9.60997e-16	27.9992
REACTOME_FGFRL1_MODULATION_OF_FGFR1_SIGNALING	0.286888	-0.0187656	8.98299	1.19977e-16	2.22664e-15	27.1577
REACTOME_DISEASES_OF_METABOLISM	-0.134997	0.00375417	-8.91676	1.86285e-16	3.40712e-15	26.7248
REACTOME_TRANSPORT_OF_VITAMINS_NUCLEOSIDES_AND_RELATED_MOLECULES	-0.204134	0.00288278	-8.85443	2.81482e-16	5.07472e-15	26.3188
REACTOME_SIGNALING_BY_ERBB2_IN_CANCER	0.250938	-0.0124796	8.8394	3.10891e-16	5.52174e-15	26.221
REACTOME_DEFECTS_IN_VITAMIN_AND_COFACTOR_METABOLISM	-0.277263	0.0101207	-8.8374	3.15028e-16	5.52174e-15	26.208
REACTOME_SIGNALING_BY_EGFR_IN_CANCER	0.241237	-0.00412655	8.83467	3.20753e-16	5.54507e-15	26.1903
REACTOME_VEGFR2_MEDIATED_VASCULAR_PERMEABILITY	-0.198832	0.00820672	-8.81346	3.68969e-16	6.29241e-15	26.0526
REACTOME_SMAD2_SMAD3_SMAD4_HETEROTRIMER_REGULATES_TRANSCRIPTION	0.190466	-0.00733315	8.80264	3.96274e-16	6.66797e-15	25.9823
REACTOME_SIGNALING_BY_BMP	0.253941	-0.0163515	8.77768	4.67125e-16	7.75674e-15	25.8205
REACTOME_SHC_MEDIATED_CASCADE_FGFR1	0.226523	-0.0124042	8.66581	9.73755e-16	1.59595e-14	25.0982
REACTOME_SIGNALING_BY_NTRK2_TRKB	0.239304	-0.015615	8.65438	1.0494e-15	1.69788e-14	25.0246
REACTOME_ASSEMBLY_OF_THE_HIV_VIRION	0.237823	-0.00473178	8.6096	1.40613e-15	2.24625e-14	24.7369
REACTOME_AZATHIOPRINE_ADME	-0.222054	0.00639854	-8.54675	2.11788e-15	3.34096e-14	24.3343
REACTOME_METABOLISM_OF_NUCLEOTIDES	-0.24019	0.0183466	-8.49827	2.90173e-15	4.52097e-14	24.0248
REACTOME_RND1_GTPASE_CYCLE	0.268923	-0.0165183	8.4956	2.95246e-15	4.54391e-14	24.0078
REACTOME_SIGNALING_BY_FLT3_ITD_AND_TKD_MUTANTS	0.261306	-0.0037975	8.48527	3.15682e-15	4.79989e-14	23.942
REACTOME_TRNA_AMINOACYLATION	-0.381282	-0.00386002	-8.48123	3.24071e-15	4.84466e-14	23.9162
REACTOME_OVARIAN_TUMOR_DOMAIN_PROTEASES	0.233594	-0.0113698	8.48017	3.26305e-15	4.84466e-14	23.9095
REACTOME_MAP3K8_TPL2_DEPENDENT_MAPK1_3_ACTIVATION	0.276193	-0.0127295	8.47475	3.37961e-15	4.95938e-14	23.875
REACTOME_NUCLEOTIDE_CATABOLISM	-0.213697	0.010548	-8.47014	3.48202e-15	5.05093e-14	23.8456
REACTOME_PINK1_PRKN_MEDIATED_MITOPHAGY	0.248593	-0.0109606	8.46443	3.61317e-15	5.18161e-14	23.8093
REACTOME_FOXO_MEDIATED_TRANSCRIPTION_OF_CELL_DEATH_GENES	0.348386	-0.0198729	8.46008	3.71651e-15	5.26992e-14	23.7816
REACTOME_FGFR1_LIGAND_BINDING_AND_ACTIVATION	0.262511	-0.0204752	8.42742	4.59023e-15	6.43652e-14	23.5741
REACTOME_BMAL1_CLOCK_NPAS2_ACTIVATES_CIRCADIAN_GENE_EXPRESSION	0.233432	-0.0157333	8.42058	4.79768e-15	6.65349e-14	23.5306
REACTOME_RAF_ACTIVATION	0.21817	-0.0080909	8.40635	5.25914e-15	7.21417e-14	23.4404
REACTOME_SIGNALING_BY_WNT_IN_CANCER	0.182635	-0.0051132	8.38548	6.01709e-15	8.16512e-14	23.3081
REACTOME_SIGNALING_BY_FGFR4_IN_DISEASE	0.307248	-0.0124973	8.38104	6.19154e-15	8.31247e-14	23.28
REACTOME_TGF_BETA_RECEPTOR_SIGNALING_IN_EMT_EPITHELIAL_TO_MESENCHYMAL_TRANSITION	0.287447	-0.00956221	8.36667	6.79194e-15	8.98439e-14	23.1891
REACTOME_CYCLIN_D_ASSOCIATED_EVENTS_IN_G1	0.221593	-0.0100151	8.3657	6.8344e-15	8.98439e-14	23.183
REACTOME_ANTIGEN_PROCESSING_UBIQUITINATION_PROTEASOME_DEGRADATION	0.171838	-0.00655894	8.33107	8.53931e-15	1.11099e-13	22.9642
REACTOME_JOSEPHIN_DOMAIN_DUBS	0.351631	-0.0154935	8.32025	9.15408e-15	1.17882e-13	22.8959
REACTOME_PI3K_EVENTS_IN_ERBB4_SIGNALING	0.356864	-0.0140743	8.31085	9.72325e-15	1.23947e-13	22.8366
REACTOME_RECEPTOR_MEDIATED_MITOPHAGY	0.29402	-0.0108814	8.27585	1.21684e-14	1.53565e-13	22.6163
REACTOME_SIGNALING_BY_FGFR1_IN_DISEASE	0.234163	-0.00356898	8.22782	1.65426e-14	2.06701e-13	22.3146
REACTOME_DEUBIQUITINATION	0.147203	-0.00604224	8.17902	2.25788e-14	2.79357e-13	22.0091
REACTOME_SIGNALING_BY_MET	0.165657	-0.00563697	8.1319	3.04628e-14	3.73243e-13	21.715
REACTOME_MASTL_FACILITATES_MITOTIC_PROGRESSION	0.35633	-0.0139918	8.11663	3.35622e-14	4.07265e-13	21.6199
REACTOME_PROTEIN_UBIQUITINATION	0.211442	-0.00131668	8.08585	4.07876e-14	4.90228e-13	21.4285
REACTOME_TCF_DEPENDENT_SIGNALING_IN_RESPONSE_TO_WNT	0.138084	-0.00734332	8.04758	5.19486e-14	6.18482e-13	21.191
REACTOME_BUDDING_AND_MATURATION_OF_HIV_VIRION	0.200405	-0.0126493	8.01988	6.18647e-14	7.29657e-13	21.0196
REACTOME_NUCLEOTIDE_BIOSYNTHESIS	-0.463534	0.00715773	-8.00824	6.65722e-14	7.77908e-13	20.9476
REACTOME_SIGNALING_BY_ERBB2_ECD_MUTANTS	0.228402	-0.0111263	7.94793	9.72493e-14	1.12595e-12	20.5756
REACTOME_SIGNALING_BY_EGFR	0.183822	-0.0119592	7.91908	1.16516e-13	1.33676e-12	20.3983
REACTOME_SUPPRESSION_OF_PHAGOSOMAL_MATURATION	0.234837	-0.0188718	7.86805	1.60286e-13	1.82235e-12	20.0854
REACTOME_IRAK1_RECRUITS_IKK_COMPLEX	0.301033	-0.0093902	7.85806	1.70585e-13	1.92212e-12	20.0243
REACTOME_CONSTITUTIVE_SIGNALING_BY_EGFRVIII	0.224825	-0.0110779	7.82553	2.08896e-13	2.33298e-12	19.8255
REACTOME_REGULATION_OF_BETA_CELL_DEVELOPMENT	0.195449	-0.0115078	7.81636	2.21147e-13	2.44814e-12	19.7696
REACTOME_BETA_OXIDATION_OF_VERY_LONG_CHAIN_FATTY_ACIDS	-0.332389	0.00372705	-7.77963	2.77791e-13	3.04845e-12	19.546
REACTOME_SIGNALING_BY_FGFR4	0.175583	-0.0107294	7.76636	3.01608e-13	3.28129e-12	19.4653
REACTOME_SIGNALING_BY_FGFR	0.120537	-0.00628466	7.74649	3.41077e-13	3.67897e-12	19.3447
REACTOME_FORMATION_OF_PARAXIAL_MESODERM	0.258308	-0.0132761	7.743	3.48519e-13	3.72738e-12	19.3235
REACTOME_AFLATOXIN_ACTIVATION_AND_DETOXIFICATION	-0.24001	0.00799933	-7.69118	4.7994e-13	5.08978e-12	19.0098
REACTOME_HSF1_ACTIVATION	-0.233833	0.00436955	-7.66708	5.56703e-13	5.85466e-12	18.8643
REACTOME_NEGATIVE_REGULATION_OF_FGFR3_SIGNALING	0.175402	-0.0117688	7.61734	7.55573e-13	7.88044e-12	18.5649
REACTOME_FRS_MEDIATED_FGFR3_SIGNALING	0.208074	-0.00943711	7.56214	1.05913e-12	1.09559e-11	18.2339
REACTOME_METALLOPROTEASE_DUBS	0.251907	-0.00519102	7.54193	1.19806e-12	1.22923e-11	18.1131
REACTOME_UB_SPECIFIC_PROCESSING_PROTEASES	0.163271	-0.00679523	7.53428	1.25524e-12	1.27181e-11	18.0674
REACTOME_ACTIVATION_OF_ANTERIOR_HOX_GENES_IN_HINDBRAIN_DEVELOPMENT_DURING_EARLY_EMBRYOGENESIS	0.170993	-0.00384383	7.5337	1.25972e-12	1.27181e-11	18.0639
REACTOME_DOWNSTREAM_SIGNALING_OF_ACTIVATED_FGFR4	0.201297	-0.00859419	7.50873	1.46647e-12	1.4688e-11	17.915
REACTOME_REGULATION_OF_FZD_BY_UBIQUITINATION	0.229674	-0.00832754	7.50314	1.51713e-12	1.50758e-11	17.8817
REACTOME_SIGNALING_BY_FLT3_FUSION_PROTEINS	0.255261	-0.00824522	7.33846	4.10264e-12	4.04494e-11	16.9074
REACTOME_NEPHRIN_FAMILY_INTERACTIONS	0.211729	-0.00515688	7.33334	4.23069e-12	4.11351e-11	16.8773
REACTOME_SIGNALING_BY_ALK_IN_CANCER	0.172799	-0.0054589	7.33308	4.23737e-12	4.11351e-11	16.8758
REACTOME_DEACTIVATION_OF_THE_BETA_CATENIN_TRANSACTIVATING_COMPLEX	0.149757	-0.00397098	7.31132	4.82778e-12	4.65088e-11	16.748
REACTOME_SIGNALING_BY_ERBB4	0.158522	-0.00855019	7.28043	5.80754e-12	5.55236e-11	16.5672
REACTOME_CLASS_I_MHC_MEDIATED_ANTIGEN_PROCESSING_PRESENTATION	0.139636	-0.00713317	7.26703	6.2915e-12	5.96983e-11	16.4888
REACTOME_SIGNALING_BY_FGFR2	0.128204	-0.00569091	7.25947	6.58183e-12	6.19871e-11	16.4447
REACTOME_FRS_MEDIATED_FGFR2_SIGNALING	0.188358	-0.0116691	7.23691	7.52898e-12	7.0171e-11	16.3131
REACTOME_FGFR1_MUTANT_RECEPTOR_ACTIVATION	0.220703	-0.00225677	7.23618	7.56201e-12	7.0171e-11	16.3088
REACTOME_HSF1_DEPENDENT_TRANSACTIVATION	-0.178537	0.000637772	-7.23099	7.79913e-12	7.18431e-11	16.2786
REACTOME_GLUCOSE_METABOLISM	-0.168067	0.00702566	-7.21974	8.33917e-12	7.62611e-11	16.2131
REACTOME_NUCLEOTIDE_SALVAGE	-0.230076	0.0119629	-7.20592	9.05293e-12	8.21928e-11	16.1327
REACTOME_CONSTITUTIVE_SIGNALING_BY_ABERRANT_PI3K_IN_CANCER	0.143065	-0.00773044	7.15854	1.19887e-11	1.0807e-10	15.8579
REACTOME_SIGNALING_BY_INSULIN_RECEPTOR	0.123936	-0.00995848	7.14044	1.33425e-11	1.1942e-10	15.7532
REACTOME_DISEASES_OF_SIGNAL_TRANSDUCTION_BY_GROWTH_FACTOR_RECEPTORS_AND_SECOND_MESSENGERS	0.0898957	-0.00457543	7.10643	1.63077e-11	1.44932e-10	15.5569
REACTOME_MITOCHONDRIAL_PROTEIN_IMPORT	-0.241777	0.00551134	-7.09615	1.73254e-11	1.529e-10	15.4977
REACTOME_MECP2_REGULATES_NEURONAL_RECEPTORS_AND_CHANNELS	0.250216	-0.0274944	7.09209	1.77438e-11	1.55504e-10	15.4743
REACTOME_TNFR1_INDUCED_NFKAPPAB_SIGNALING_PATHWAY	0.181043	-0.0101372	7.05401	2.21922e-11	1.93148e-10	15.2556
REACTOME_DISEASES_OF_GLYCOSYLATION	-0.124034	0.00275903	-7.00859	2.89517e-11	2.50254e-10	14.9956
REACTOME_MITOCHONDRIAL_CALCIUM_ION_TRANSPORT	-0.220004	0.0081592	-6.99739	3.09096e-11	2.6536e-10	14.9316
REACTOME_NUCLEAR_EVENTS_STIMULATED_BY_ALK_SIGNALING_IN_CANCER	0.196418	-0.00489123	6.99581	3.11963e-11	2.66012e-10	14.9226
REACTOME_KSRP_KHSRP_BINDS_AND_DESTABILIZES_MRNA	-0.242734	0.00657296	-6.96911	3.64505e-11	3.08728e-10	14.7704
REACTOME_UNFOLDED_PROTEIN_RESPONSE_UPR	-0.1489	0.00256221	-6.96258	3.7863e-11	3.18554e-10	14.7333
REACTOME_APOPTOTIC_CLEAVAGE_OF_CELL_ADHESION_PROTEINS	0.276005	0.000292447	6.95165	4.0347e-11	3.37205e-10	14.6712
REACTOME_RHO_GTPASES_ACTIVATE_CIT	0.206709	-0.0133866	6.94283	4.2471e-11	3.52621e-10	14.621
REACTOME_IKK_COMPLEX_RECRUITMENT_MEDIATED_BY_RIP1	0.259248	-0.0140134	6.92257	4.77713e-11	3.94035e-10	14.5061
REACTOME_EGFR_DOWNREGULATION	0.181843	-0.0107069	6.91183	5.08387e-11	4.16613e-10	14.4453
REACTOME_CRISTAE_FORMATION	-0.319834	0.0120553	-6.87982	6.11846e-11	4.98161e-10	14.2643
REACTOME_LISTERIA_MONOCYTOGENES_ENTRY_INTO_HOST_CELLS	0.204682	-0.0121168	6.87428	6.31728e-11	5.11051e-10	14.233
REACTOME_FATTY_ACID_METABOLISM	-0.160799	0.0035445	-6.86069	6.83264e-11	5.4918e-10	14.1564
REACTOME_LATE_ENDOSOMAL_MICROAUTOPHAGY	0.15143	-0.0141873	6.85961	6.87563e-11	5.4918e-10	14.1503
REACTOME_NEGATIVE_REGULATION_OF_FGFR2_SIGNALING	0.164644	-0.0132292	6.84995	7.26937e-11	5.76978e-10	14.0959
REACTOME_MICRORNA_MIRNA_BIOGENESIS	-0.2323	0.00972571	-6.81716	8.77882e-11	6.9243e-10	13.9116
REACTOME_SPHINGOLIPID_METABOLISM	-0.145582	0.00663326	-6.80158	9.60004e-11	7.525e-10	13.8243
REACTOME_MATURATION_OF_SARS_COV_2_SPIKE_PROTEIN	-0.194029	0.006724	-6.75773	1.23403e-10	9.61322e-10	13.5791
REACTOME_SHC_MEDIATED_CASCADE_FGFR3	0.181835	-0.0102526	6.74325	1.34043e-10	1.0378e-09	13.4983
REACTOME_SIGNALING_BY_ERBB2	0.160722	-0.00998991	6.73762	1.38421e-10	1.06517e-09	13.4669
REACTOME_BIOLOGICAL_OXIDATIONS	-0.0993276	-0.000837602	-6.7202	1.52863e-10	1.16917e-09	13.37
REACTOME_ONCOGENE_INDUCED_SENESCENCE	0.1669	-0.00142612	6.70344	1.68163e-10	1.27845e-09	13.2769
REACTOME_TRANSCRIPTIONAL_REGULATION_BY_RUNX1	0.126972	-0.00312001	6.67627	1.96223e-10	1.48284e-09	13.1263
REACTOME_BRANCHED_CHAIN_AMINO_ACID_CATABOLISM	-0.337871	0.00706894	-6.67046	2.02793e-10	1.52336e-09	13.0942
REACTOME_SIGNALING_BY_NOTCH1	0.116956	-0.00528866	6.65447	2.2202e-10	1.65443e-09	13.0058
REACTOME_PRE_NOTCH_EXPRESSION_AND_PROCESSING	0.12663	-0.00184804	6.6538	2.22863e-10	1.65443e-09	13.0021
REACTOME_KETONE_BODY_METABOLISM	-0.202259	0.0122717	-6.64021	2.40666e-10	1.77614e-09	12.9271
REACTOME_FOXO_MEDIATED_TRANSCRIPTION_OF_CELL_CYCLE_GENES	0.243262	-0.00218406	6.63498	2.47895e-10	1.81886e-09	12.8982
REACTOME_TRANSPORT_OF_NUCLEOSIDES_AND_FREE_PURINE_AND_PYRIMIDINE_BASES_ACROSS_THE_PLASMA_MEMBRANE	-0.270761	0.00107819	-6.62356	2.64405e-10	1.92878e-09	12.8353
REACTOME_FGFR1C_LIGAND_BINDING_AND_ACTIVATION	0.237316	-0.0176966	6.59872	3.0414e-10	2.20589e-09	12.6987
REACTOME_SYNTHESIS_OF_PIPS_AT_THE_PLASMA_MEMBRANE	0.150004	-0.00918782	6.59188	3.16093e-10	2.27948e-09	12.6611
REACTOME_UREA_CYCLE	-0.23157	0.00559879	-6.58464	3.29227e-10	2.3607e-09	12.6214
REACTOME_NFE2L2_REGULATING_ANTI_OXIDANT_DETOXIFICATION_ENZYMES	0.23536	-0.00145301	6.55127	3.97057e-10	2.83099e-09	12.4387
REACTOME_NOTCH3_INTRACELLULAR_DOMAIN_REGULATES_TRANSCRIPTION	0.206761	-0.00679938	6.53767	4.2849e-10	3.03795e-09	12.3644
REACTOME_ABERRANT_REGULATION_OF_MITOTIC_G1_S_TRANSITION_IN_CANCER_DUE_TO_RB1_DEFECTS	0.247481	0.001106	6.53449	4.36174e-10	3.07019e-09	12.347
REACTOME_NICOTINAMIDE_SALVAGING	-0.215158	0.00414556	-6.53378	4.37903e-10	3.07019e-09	12.3432
REACTOME_PI3K_AKT_SIGNALING_IN_CANCER	0.109583	-0.00208745	6.52865	4.5067e-10	3.14224e-09	12.3152
REACTOME_GLUTAMATE_AND_GLUTAMINE_METABOLISM	-0.241475	-0.000377961	-6.52606	4.5725e-10	3.15386e-09	12.301
REACTOME_BUTYROPHILIN_BTN_FAMILY_INTERACTIONS	-0.280542	0.0132258	-6.52602	4.57335e-10	3.15386e-09	12.3008
REACTOME_NETRIN_1_SIGNALING	0.152463	0.000826693	6.51568	4.84551e-10	3.32339e-09	12.2445
REACTOME_SIGNALING_BY_WNT	0.084842	-0.00298426	6.50364	5.18241e-10	3.53525e-09	12.1789
REACTOME_N_GLYCAN_ANTENNAE_ELONGATION_IN_THE_MEDIAL_TRANS_GOLGI	0.15113	-0.00547152	6.49837	5.33689e-10	3.62105e-09	12.1503
REACTOME_MITOCHONDRIAL_IRON_SULFUR_CLUSTER_BIOGENESIS	0.248819	-0.00447561	6.48662	5.69818e-10	3.84551e-09	12.0864
REACTOME_GASTRULATION	0.175201	-0.0122968	6.44835	7.04921e-10	4.73197e-09	11.879
REACTOME_PENTOSE_PHOSPHATE_PATHWAY	-0.261964	0.0281855	-6.42718	7.92653e-10	5.29274e-09	11.7647
REACTOME_HYALURONAN_UPTAKE_AND_DEGRADATION	-0.238828	0.0129086	-6.39854	9.28669e-10	6.16831e-09	11.6104
REACTOME_METHYLATION	-0.21095	-0.00326102	-6.39547	9.44569e-10	6.24108e-09	11.5939
REACTOME_SIGNALING_BY_NOTCH1_HD_DOMAIN_MUTANTS_IN_CANCER	0.189142	-0.0142588	6.37373	1.06484e-09	6.97107e-09	11.4771
REACTOME_MISCELLANEOUS_TRANSPORT_AND_BINDING_EVENTS	0.163486	-0.00974597	6.37352	1.0661e-09	6.97107e-09	11.476
REACTOME_REGULATION_OF_LOCALIZATION_OF_FOXO_TRANSCRIPTION_FACTORS	0.20804	-0.00133514	6.3671	1.10446e-09	7.18468e-09	11.4415
REACTOME_ACTIVATION_OF_THE_AP_1_FAMILY_OF_TRANSCRIPTION_FACTORS	-0.280775	0.00493546	-6.36422	1.12208e-09	7.2619e-09	11.4261
REACTOME_BIOSYNTHESIS_OF_THE_N_GLYCAN_PRECURSOR_DOLICHOL_LIPID_LINKED_OLIGOSACCHARIDE_LLO_AND_TRANSFER_TO_A_NASCENT_PROTEIN	-0.139478	-4.22276e-05	-6.36283	1.13069e-09	7.28025e-09	11.4187
REACTOME_ROLE_OF_SECOND_MESSENGERS_IN_NETRIN_1_SIGNALING	0.243954	-0.0231461	6.35019	1.21205e-09	7.76451e-09	11.351
REACTOME_RECEPTOR_TYPE_TYROSINE_PROTEIN_PHOSPHATASES	0.201377	-0.0153345	6.34097	1.27504e-09	8.1268e-09	11.3016
REACTOME_UNBLOCKING_OF_NMDA_RECEPTORS_GLUTAMATE_BINDING_AND_ACTIVATION	0.213249	-0.0131645	6.33641	1.30735e-09	8.2908e-09	11.2773
REACTOME_MITOCHONDRIAL_FATTY_ACID_BETA_OXIDATION	-0.286768	0.00696894	-6.31752	1.44997e-09	9.14932e-09	11.1764
REACTOME_SIGNALING_BY_PTK6	0.132814	-0.00627186	6.3125	1.49038e-09	9.35751e-09	11.1496
REACTOME_BETA_CATENIN_PHOSPHORYLATION_CASCADE	0.197675	-0.0125136	6.28092	1.77107e-09	1.10648e-08	10.9816
REACTOME_TRANSCRIPTIONAL_REGULATION_BY_RUNX3	0.151682	-0.00960616	6.26609	1.92018e-09	1.19248e-08	10.9029
REACTOME_NEGATIVE_REGULATORS_OF_DDX58_IFIH1_SIGNALING	0.195664	-0.0151414	6.26538	1.92762e-09	1.19248e-08	10.8992
REACTOME_REGULATION_OF_NF_KAPPA_B_SIGNALING	0.164199	-0.00665908	6.22664	2.37938e-09	1.46477e-08	10.6942
REACTOME_E3_UBIQUITIN_LIGASES_UBIQUITINATE_TARGET_PROTEINS	0.187428	-0.000596709	6.21859	2.48556e-09	1.52271e-08	10.6517
REACTOME_PEXOPHAGY	0.201483	0.00512352	6.20842	2.62638e-09	1.59831e-08	10.5981
REACTOME_PROTEIN_LOCALIZATION	-0.150234	0.00487924	-6.20786	2.63429e-09	1.59831e-08	10.5952
REACTOME_PI_METABOLISM	0.126847	-0.00678478	6.20676	2.65004e-09	1.60017e-08	10.5894
REACTOME_RHOV_GTPASE_CYCLE	0.175513	-0.0078696	6.20395	2.69071e-09	1.61699e-08	10.5746
REACTOME_PI_3K_CASCADE_FGFR4	0.194869	-0.007451	6.19314	2.8526e-09	1.70615e-08	10.5177
REACTOME_MUCOPOLYSACCHARIDOSES	-0.270791	0.00064806	-6.18939	2.91107e-09	1.73291e-08	10.498
REACTOME_PKMTS_METHYLATE_HISTONE_LYSINES	0.179551	-0.00044836	6.17765	3.10155e-09	1.83374e-08	10.4363
REACTOME_DIGESTION	0.248495	-0.0174058	6.17718	3.10952e-09	1.83374e-08	10.4338
REACTOME_MAPK_TARGETS_NUCLEAR_EVENTS_MEDIATED_BY_MAP_KINASES	-0.167449	0.00120771	-6.14712	3.65604e-09	2.14601e-08	10.2763
REACTOME_SIGNALING_BY_NOTCH3	0.126069	-0.0087717	6.10903	4.48568e-09	2.6208e-08	10.0774
REACTOME_GAB1_SIGNALOSOME	0.188146	0.000812285	6.08351	5.14155e-09	2.98316e-08	9.94475
REACTOME_GLYCEROPHOSPHOLIPID_BIOSYNTHESIS	-0.0998372	0.00563486	-6.08309	5.15316e-09	2.98316e-08	9.94255
REACTOME_TRANSCRIPTION_OF_E2F_TARGETS_UNDER_NEGATIVE_CONTROL_BY_P107_RBL1_AND_P130_RBL2_IN_COMPLEX_WITH_HDAC1	0.289819	-0.0182737	6.08169	5.19196e-09	2.99189e-08	9.93526
REACTOME_APOPTOTIC_CLEAVAGE_OF_CELLULAR_PROTEINS	0.13443	-0.00495606	6.0601	5.82552e-09	3.34173e-08	9.82333
REACTOME_MRNA_DECAY_BY_3_TO_5_EXORIBONUCLEASE	-0.250487	-0.00282888	-6.05647	5.93943e-09	3.39166e-08	9.80451
REACTOME_DISSOLUTION_OF_FIBRIN_CLOT	-0.244694	0.0119547	-6.05074	6.12352e-09	3.48103e-08	9.77484
REACTOME_SIGNALING_BY_KIT_IN_DISEASE	0.162335	-0.00372057	6.00317	7.88273e-09	4.46099e-08	9.52943
REACTOME_ZINC_INFLUX_INTO_CELLS_BY_THE_SLC39_GENE_FAMILY	-0.234574	0.0149022	-6.00207	7.92883e-09	4.46705e-08	9.52376
REACTOME_RIBAVIRIN_ADME	-0.252452	0.00036769	-5.98632	8.61744e-09	4.82072e-08	9.44285
REACTOME_ERYTHROPOIETIN_ACTIVATES_PHOSPHOINOSITIDE_3_KINASE_PI3K	0.256588	-0.0154998	5.98587	8.63792e-09	4.82072e-08	9.44055
REACTOME_ERBB2_ACTIVATES_PTK6_SIGNALING	0.244941	-0.018028	5.98514	8.67118e-09	4.82072e-08	9.43681
REACTOME_TRAF6_MEDIATED_INDUCTION_OF_TAK1_COMPLEX_WITHIN_TLR4_COMPLEX	0.20958	-0.00113354	5.97515	9.14104e-09	5.05964e-08	9.38555
REACTOME_MYOGENESIS	0.167521	-0.0105642	5.96724	9.53064e-09	5.25226e-08	9.34501
REACTOME_MITOCHONDRIAL_TRANSLATION	-0.2804	0.00232437	-5.95163	1.03479e-08	5.67783e-08	9.2651
REACTOME_FGFR2_LIGAND_BINDING_AND_ACTIVATION	0.169521	-0.0119063	5.94419	1.0761e-08	5.87894e-08	9.22708
REACTOME_FATTY_ACYL_COA_BIOSYNTHESIS	-0.162577	0.00385417	-5.92317	1.20173e-08	6.53697e-08	9.11986
REACTOME_TRANSCRIPTIONAL_REGULATION_OF_PLURIPOTENT_STEM_CELLS	0.161171	-0.00886059	5.91948	1.22521e-08	6.63614e-08	9.10107
REACTOME_NEGATIVE_REGULATION_OF_MAPK_PATHWAY	0.131502	0.000235931	5.90928	1.2925e-08	6.97066e-08	9.04916
REACTOME_DOWNREGULATION_OF_ERBB2_ERBB3_SIGNALING	0.190324	-0.00211427	5.87348	1.55851e-08	8.36951e-08	8.86748
REACTOME_ZINC_TRANSPORTERS	-0.189428	0.0142331	-5.8708	1.58047e-08	8.41785e-08	8.8539
REACTOME_TAK1_DEPENDENT_IKK_AND_NF_KAPPA_B_ACTIVATION	0.134942	-0.00356719	5.87075	1.58085e-08	8.41785e-08	8.85367
REACTOME_FGFR3_LIGAND_BINDING_AND_ACTIVATION	0.196866	-0.0150441	5.85756	1.69342e-08	8.97937e-08	8.78691
REACTOME_DEGRADATION_OF_BETA_CATENIN_BY_THE_DESTRUCTION_COMPLEX	0.143729	-0.00675512	5.85155	1.74719e-08	9.22576e-08	8.75657
REACTOME_SIGNALING_BY_PDGFR_IN_DISEASE	0.176988	-0.0105525	5.82185	2.03865e-08	1.07199e-07	8.60688
REACTOME_FORMATION_OF_THE_BETA_CATENIN_TCF_TRANSACTIVATING_COMPLEX	0.151039	-0.0164875	5.81218	2.14347e-08	1.12023e-07	8.55823
REACTOME_TRANSCRIPTION_OF_E2F_TARGETS_UNDER_NEGATIVE_CONTROL_BY_DREAM_COMPLEX	0.269913	-0.0148652	5.81176	2.14814e-08	1.12023e-07	8.55612
REACTOME_IRE1ALPHA_ACTIVATES_CHAPERONES	-0.168864	0.0033955	-5.80985	2.16951e-08	1.12671e-07	8.54652
REACTOME_RND3_GTPASE_CYCLE	0.160629	-0.0118553	5.80724	2.19905e-08	1.13738e-07	8.5334
REACTOME_MET_ACTIVATES_RAS_SIGNALING	0.189748	-0.000628161	5.77198	2.63843e-08	1.35906e-07	8.35672
REACTOME_NEGATIVE_REGULATION_OF_MET_ACTIVITY	0.181727	-0.0121164	5.7678	2.69587e-08	1.383e-07	8.33584
REACTOME_INLB_MEDIATED_ENTRY_OF_LISTERIA_MONOCYTOGENES_INTO_HOST_CELL	0.179197	-0.020403	5.73003	3.27362e-08	1.6726e-07	8.14757
REACTOME_DOWNSTREAM_SIGNAL_TRANSDUCTION	0.138515	-0.00634949	5.71157	3.59846e-08	1.83115e-07	8.05586
REACTOME_INTERACTION_BETWEEN_L1_AND_ANKYRINS	0.165716	-0.0104861	5.70914	3.64354e-08	1.84664e-07	8.0438
REACTOME_COMPLEX_I_BIOGENESIS	-0.256234	0.014533	-5.66945	4.4617e-08	2.25226e-07	7.84749
REACTOME_CITRIC_ACID_CYCLE_TCA_CYCLE	-0.251264	0.00749544	-5.66248	4.62287e-08	2.32433e-07	7.81311
REACTOME_CELL_EXTRACELLULAR_MATRIX_INTERACTIONS	-0.218967	0.0169194	-5.64985	4.92965e-08	2.46874e-07	7.75087
REACTOME_EPHA_MEDIATED_GROWTH_CONE_COLLAPSE	0.154953	-0.00737091	5.62452	5.60529e-08	2.796e-07	7.62646
REACTOME_MAPK_FAMILY_SIGNALING_CASCADES	0.0719863	-0.0024526	5.6221	5.67459e-08	2.81942e-07	7.61456
REACTOME_ESTABLISHMENT_OF_SISTER_CHROMATID_COHESION	0.279033	0.00734301	5.61206	5.97015e-08	2.95464e-07	7.56539
REACTOME_GRB2_EVENTS_IN_ERBB2_SIGNALING	0.18106	-0.0135334	5.60472	6.19578e-08	3.05432e-07	7.52947
REACTOME_G_PROTEIN_BETA_GAMMA_SIGNALLING	-0.161252	0.00826835	-5.60122	6.30634e-08	3.09673e-07	7.51234
REACTOME_DISEASES_ASSOCIATED_WITH_GLYCOSYLATION_PRECURSOR_BIOSYNTHESIS	-0.18477	0.00281328	-5.59999	6.3456e-08	3.10393e-07	7.50633
REACTOME_RAS_ACTIVATION_UPON_CA2_INFLUX_THROUGH_NMDA_RECEPTOR	0.169322	-0.00312112	5.58621	6.80228e-08	3.31447e-07	7.43905
REACTOME_CARBOXYTERMINAL_POST_TRANSLATIONAL_MODIFICATIONS_OF_TUBULIN	-0.159712	0.00664679	-5.57265	7.28333e-08	3.53522e-07	7.3729
REACTOME_REGULATION_OF_GENE_EXPRESSION_BY_HYPOXIA_INDUCIBLE_FACTOR	0.230627	-0.0167298	5.5631	7.64151e-08	3.69486e-07	7.32643
REACTOME_STAT3_NUCLEAR_EVENTS_DOWNSTREAM_OF_ALK_SIGNALING	0.198327	0.00148892	5.55797	7.84119e-08	3.77694e-07	7.30147
REACTOME_AUTOPHAGY	0.0992514	-0.00495517	5.55636	7.9046e-08	3.793e-07	7.29367
REACTOME_DCC_MEDIATED_ATTRACTIVE_SIGNALING	0.194864	0.00494064	5.52312	9.33749e-08	4.4636e-07	7.13246
REACTOME_INTERLEUKIN_7_SIGNALING	0.169405	-0.00801905	5.51083	9.92879e-08	4.72835e-07	7.07306
REACTOME_WNT5A_DEPENDENT_INTERNALIZATION_OF_FZD4	-0.218266	0.0179489	-5.50897	1.00216e-07	4.75463e-07	7.06405
REACTOME_TNF_SIGNALING	0.121385	-0.00265541	5.47971	1.15939e-07	5.47997e-07	6.92309
REACTOME_HDL_REMODELING	0.214604	-0.0115283	5.47623	1.17964e-07	5.55486e-07	6.90635
REACTOME_SYNTHESIS_OF_BILE_ACIDS_AND_BILE_SALTS_VIA_27_HYDROXYCHOLESTEROL	0.173575	-0.0101847	5.46826	1.22732e-07	5.75789e-07	6.86804
REACTOME_PIWI_INTERACTING_RNA_PIRNA_BIOGENESIS	-0.144592	0.00559619	-5.46617	1.24008e-07	5.7962e-07	6.85803
REACTOME_STRIATED_MUSCLE_CONTRACTION	0.143283	-0.00616014	5.43841	1.423e-07	6.62665e-07	6.72501
REACTOME_INHIBITION_OF_DNA_RECOMBINATION_AT_TELOMERE	-0.200558	0.00833969	-5.40393	1.68695e-07	7.82696e-07	6.56054
REACTOME_PEROXISOMAL_LIPID_METABOLISM	-0.193832	0.00287027	-5.3715	1.97836e-07	9.14537e-07	6.40659
REACTOME_SHC1_EVENTS_IN_ERBB4_SIGNALING	0.19075	-0.00917452	5.35557	2.139e-07	9.8519e-07	6.33118
REACTOME_GAMMA_CARBOXYLATION_HYPUSINE_FORMATION_AND_ARYLSULFATASE_ACTIVATION	-0.14268	0.000837052	-5.34867	2.21235e-07	1.01527e-06	6.29861
REACTOME_ACTIVATION_OF_SMO	0.137912	-0.00367429	5.3426	2.27897e-07	1.04205e-06	6.26996
REACTOME_MITOCHONDRIAL_FATTY_ACID_BETA_OXIDATION_OF_SATURATED_FATTY_ACIDS	-0.281593	0.00179036	-5.33533	2.36136e-07	1.07583e-06	6.23566
REACTOME_FGFR2B_LIGAND_BINDING_AND_ACTIVATION	0.16639	-0.0124709	5.3248	2.48572e-07	1.12841e-06	6.18611
REACTOME_NEGATIVE_REGULATION_OF_THE_PI3K_AKT_NETWORK	0.0910687	-0.00417934	5.32095	2.53277e-07	1.14565e-06	6.168
REACTOME_NON_INTEGRIN_MEMBRANE_ECM_INTERACTIONS	0.158201	-0.00490825	5.30757	2.70324e-07	1.21839e-06	6.10512
REACTOME_GLYCOGEN_BREAKDOWN_GLYCOGENOLYSIS	-0.20297	0.00464772	-5.30596	2.72449e-07	1.2236e-06	6.09756
REACTOME_TELOMERE_C_STRAND_SYNTHESIS_INITIATION	-0.224951	0.00808977	-5.3027	2.76795e-07	1.23871e-06	6.08228
REACTOME_DRUG_ADME	-0.0963494	0.00392161	-5.30038	2.79936e-07	1.24834e-06	6.07139
REACTOME_PARACETAMOL_ADME	-0.132749	0.00944696	-5.29454	2.87986e-07	1.27971e-06	6.04403
REACTOME_GOLGI_ASSOCIATED_VESICLE_BIOGENESIS	0.134455	-0.00365813	5.28521	3.0132e-07	1.33427e-06	6.00034
REACTOME_NOD1_2_SIGNALING_PATHWAY	0.135276	-0.001052	5.28092	3.07642e-07	1.3575e-06	5.98031
REACTOME_A_TETRASACCHARIDE_LINKER_SEQUENCE_IS_REQUIRED_FOR_GAG_SYNTHESIS	-0.151471	0.0105431	-5.27703	3.13488e-07	1.37847e-06	5.96214
REACTOME_SIGNALING_BY_NOTCH2	0.136169	-0.00582522	5.27627	3.14656e-07	1.37881e-06	5.95855
REACTOME_CS_DS_DEGRADATION	-0.177123	0.00052796	-5.27397	3.18167e-07	1.38937e-06	5.94784
REACTOME_POU5F1_OCT4_SOX2_NANOG_ACTIVATE_GENES_RELATED_TO_PROLIFERATION	0.183671	-0.0141735	5.27016	3.24096e-07	1.41038e-06	5.93003
REACTOME_OTHER_INTERLEUKIN_SIGNALING	-0.183881	0.00616894	-5.2571	3.45215e-07	1.49712e-06	5.86911
REACTOME_G0_AND_EARLY_G1	0.231949	-0.0143651	5.25485	3.48986e-07	1.50829e-06	5.85863
REACTOME_POST_TRANSLATIONAL_MODIFICATION_SYNTHESIS_OF_GPI_ANCHORED_PROTEINS	-0.0871483	0.00655831	-5.24661	3.63136e-07	1.56409e-06	5.82029
REACTOME_RNA_POLYMERASE_III_CHAIN_ELONGATION	-0.205705	0.0118737	-5.21866	4.15421e-07	1.78145e-06	5.69055
REACTOME_MITOTIC_TELOPHASE_CYTOKINESIS	0.24408	0.00445897	5.21816	4.16423e-07	1.78145e-06	5.68822
REACTOME_RESPIRATORY_ELECTRON_TRANSPORT	-0.214662	0.0122641	-5.19669	4.6159e-07	1.96799e-06	5.58893
REACTOME_CHONDROITIN_SULFATE_DERMATAN_SULFATE_METABOLISM	-0.124083	0.00967306	-5.19377	4.68069e-07	1.9889e-06	5.57549
REACTOME_FATTY_ACIDS	0.195523	-0.00880298	5.18122	4.97023e-07	2.10484e-06	5.51763
REACTOME_METABOLISM_OF_COFACTORS	-0.196571	0.00519939	-5.18049	4.98781e-07	2.10522e-06	5.51423
REACTOME_GLUTATHIONE_SYNTHESIS_AND_RECYCLING	-0.202251	0.0163288	-5.16748	5.30721e-07	2.23257e-06	5.4544
REACTOME_SUMOYLATION_OF_TRANSCRIPTION_COFACTORS	0.157455	-0.00325981	5.1567	5.5872e-07	2.34254e-06	5.40486
REACTOME_FCERI_MEDIATED_NF_KB_ACTIVATION	0.13084	-0.00584422	5.1453	5.89843e-07	2.46484e-06	5.35262
REACTOME_DDX58_IFIH1_MEDIATED_INDUCTION_OF_INTERFERON_ALPHA_BETA	0.12941	-0.00840914	5.13669	6.14492e-07	2.55937e-06	5.31318
REACTOME_TRYPTOPHAN_CATABOLISM	-0.192038	0.0125525	-5.12055	6.63386e-07	2.75392e-06	5.23942
REACTOME_DSCAM_INTERACTIONS	-0.186651	0.00598153	-5.11566	6.78913e-07	2.80914e-06	5.21714
REACTOME_RESPIRATORY_ELECTRON_TRANSPORT_ATP_SYNTHESIS_BY_CHEMIOSMOTIC_COUPLING_AND_HEAT_PRODUCTION_BY_UNCOUPLING_PROTEINS	-0.204305	0.0110437	-5.11016	6.96845e-07	2.87392e-06	5.19203
REACTOME_RND2_GTPASE_CYCLE	0.146961	-0.0070029	5.10443	7.15992e-07	2.94326e-06	5.16592
REACTOME_ERBB2_REGULATES_CELL_MOTILITY	0.195202	-0.0149287	5.10217	7.23671e-07	2.96517e-06	5.15565
REACTOME_DIGESTION_AND_ABSORPTION	0.182891	-0.0112687	5.09149	7.61102e-07	3.10845e-06	5.10709
REACTOME_ERK_MAPK_TARGETS	-0.146645	-0.0025552	-5.08416	7.87858e-07	3.20735e-06	5.07382
REACTOME_HEPARAN_SULFATE_HEPARIN_HS_GAG_METABOLISM	-0.117584	0.00277503	-5.08281	7.92908e-07	3.21752e-06	5.06767
REACTOME_REGULATION_OF_PLK1_ACTIVITY_AT_G2_M_TRANSITION	0.161729	-0.00294186	5.07943	8.05616e-07	3.25861e-06	5.05236
REACTOME_RUNX1_REGULATES_GENES_INVOLVED_IN_MEGAKARYOCYTE_DIFFERENTIATION_AND_PLATELET_FUNCTION	0.14224	0.0033787	5.04522	9.46109e-07	3.81466e-06	4.89763
REACTOME_NPAS4_REGULATES_EXPRESSION_OF_TARGET_GENES	-0.156326	0.00483294	-5.04263	9.5768e-07	3.84902e-06	4.88594
REACTOME_TP53_REGULATES_TRANSCRIPTION_OF_DNA_REPAIR_GENES	-0.16256	0.0139372	-5.02056	1.06187e-06	4.25424e-06	4.78657
REACTOME_STAT5_ACTIVATION_DOWNSTREAM_OF_FLT3_ITD_MUTANTS	0.166229	-0.000412086	5.0148	1.09078e-06	4.35622e-06	4.76073
REACTOME_SIGNALING_BY_CYTOSOLIC_FGFR1_FUSION_MUTANTS	0.223358	-0.00155608	5.00347	1.14996e-06	4.57806e-06	4.70991
REACTOME_ACYL_CHAIN_REMODELLING_OF_PS	-0.124162	0.0157742	-4.98634	1.2454e-06	4.94242e-06	4.63324
REACTOME_JNK_C_JUN_KINASES_PHOSPHORYLATION_AND_ACTIVATION_MEDIATED_BY_ACTIVATED_HUMAN_TAK1	0.138813	-0.00125828	4.98484	1.25413e-06	4.96147e-06	4.62652
REACTOME_REGULATION_OF_SIGNALING_BY_CBL	0.159031	-0.0146283	4.97823	1.29321e-06	5.1001e-06	4.59701
REACTOME_DETOXIFICATION_OF_REACTIVE_OXYGEN_SPECIES	-0.163573	0.0123128	-4.97652	1.30353e-06	5.12477e-06	4.58937
REACTOME_PHOSPHOLIPASE_C_MEDIATED_CASCADE_FGFR2	0.161308	-0.0155582	4.96607	1.36825e-06	5.34637e-06	4.54278
REACTOME_ESR_MEDIATED_SIGNALING	0.0778996	0.00083395	4.96605	1.36837e-06	5.34637e-06	4.5427
REACTOME_TRANSCRIPTIONAL_REGULATION_OF_WHITE_ADIPOCYTE_DIFFERENTIATION	0.102058	-0.00497116	4.93662	1.56786e-06	6.10693e-06	4.41189
REACTOME_HEME_BIOSYNTHESIS	0.265735	-0.0179474	4.92796	1.63173e-06	6.32065e-06	4.37353
REACTOME_DISEASES_OF_PROGRAMMED_CELL_DEATH	-0.123093	0.00515724	-4.92782	1.63275e-06	6.32065e-06	4.37293
REACTOME_SUMOYLATION_OF_INTRACELLULAR_RECEPTORS	0.128626	-0.00599119	4.90506	1.81299e-06	6.99693e-06	4.27233
REACTOME_RMTS_METHYLATE_HISTONE_ARGININES	-0.198589	0.0103993	-4.90113	1.84595e-06	7.1024e-06	4.25503
REACTOME_SYNTHESIS_OF_PIPS_AT_THE_LATE_ENDOSOME_MEMBRANE	0.224888	-0.0222596	4.89812	1.87161e-06	7.17925e-06	4.24177
REACTOME_TICAM1_DEPENDENT_ACTIVATION_OF_IRF3_IRF7	0.183471	-0.00479578	4.89513	1.89745e-06	7.25631e-06	4.2286
REACTOME_MISCELLANEOUS_SUBSTRATES	0.179156	-0.00154658	4.87317	2.09815e-06	7.99958e-06	4.13205
REACTOME_APOPTOTIC_EXECUTION_PHASE	0.119973	-0.00480381	4.864	2.18787e-06	8.30876e-06	4.09185
REACTOME_CHYLOMICRON_ASSEMBLY	0.205958	-0.00690622	4.86355	2.19241e-06	8.30876e-06	4.08986
REACTOME_DOWNSTREAM_SIGNALING_EVENTS_OF_B_CELL_RECEPTOR_BCR	0.129029	-0.00261531	4.85969	2.23135e-06	8.43104e-06	4.07296
REACTOME_HEDGEHOG_ON_STATE	0.129734	-0.00921336	4.83569	2.48888e-06	9.37601e-06	3.96813
REACTOME_SIGNALING_BY_CSF3_G_CSF	0.173731	-0.00487515	4.82212	2.6471e-06	9.94238e-06	3.90899
REACTOME_SYNTHESIS_OF_PIPS_AT_THE_EARLY_ENDOSOME_MEMBRANE	0.179801	-0.00808584	4.8181	2.69571e-06	1.00949e-05	3.89154
REACTOME_PRC2_METHYLATES_HISTONES_AND_DNA	0.220261	0.00219448	4.81708	2.7082e-06	1.01117e-05	3.8871
REACTOME_TELOMERE_MAINTENANCE	-0.196491	0.00837839	-4.78825	3.08533e-06	1.14858e-05	3.76206
REACTOME_TNFS_BIND_THEIR_PHYSIOLOGICAL_RECEPTORS	-0.191919	0.0144346	-4.78329	3.15504e-06	1.17108e-05	3.74063
REACTOME_LYSOSOME_VESICLE_BIOGENESIS	-0.13467	0.00398617	-4.77839	3.22553e-06	1.19373e-05	3.71945
REACTOME_RHOU_GTPASE_CYCLE	0.113223	-0.00716443	4.77317	3.30224e-06	1.21854e-05	3.69691
REACTOME_ERYTHROCYTES_TAKE_UP_CARBON_DIOXIDE_AND_RELEASE_OXYGEN	0.232283	-0.0037153	4.77115	3.33238e-06	1.22608e-05	3.6882
REACTOME_RNA_POLYMERASE_III_TRANSCRIPTION_INITIATION_FROM_TYPE_1_PROMOTER	-0.163	0.0100297	-4.74779	3.70098e-06	1.35775e-05	3.58764
REACTOME_CLASS_I_PEROXISOMAL_MEMBRANE_PROTEIN_IMPORT	-0.169295	0.00880324	-4.74201	3.79809e-06	1.38933e-05	3.56282
REACTOME_ASSOCIATION_OF_TRIC_CCT_WITH_TARGET_PROTEINS_DURING_BIOSYNTHESIS	-0.121565	0.0106296	-4.73972	3.83719e-06	1.39958e-05	3.55301
REACTOME_REGULATION_OF_PTEN_GENE_TRANSCRIPTION	-0.103214	-0.00217832	-4.73387	3.93905e-06	1.43259e-05	3.5279
REACTOME_SIGNALING_BY_FGFR_IN_DISEASE	0.104401	-0.00219329	4.728	4.04377e-06	1.46287e-05	3.50276
REACTOME_TP53_REGULATES_TRANSCRIPTION_OF_CELL_CYCLE_GENES	0.151326	-0.00300893	4.72791	4.0455e-06	1.46287e-05	3.50235
REACTOME_NOTCH4_ACTIVATION_AND_TRANSMISSION_OF_SIGNAL_TO_THE_NUCLEUS	-0.188973	-0.000414524	-4.68825	4.82727e-06	1.74058e-05	3.33314
REACTOME_DOWNREGULATION_OF_ERBB2_SIGNALING	0.138623	-0.010044	4.66625	5.32193e-06	1.91347e-05	3.23975
REACTOME_RHO_GTPASES_ACTIVATE_PAKS	0.136632	-0.00456291	4.6623	5.41554e-06	1.9416e-05	3.22306
REACTOME_PROCESSIVE_SYNTHESIS_ON_THE_LAGGING_STRAND	-0.27735	0.0264166	-4.63275	6.16987e-06	2.20577e-05	3.09828
REACTOME_METABOLISM_OF_AMINO_ACIDS_AND_DERIVATIVES	-0.098113	0.00262198	-4.63089	6.22056e-06	2.21761e-05	3.09046
REACTOME_NEGATIVE_REGULATION_OF_NMDA_RECEPTOR_MEDIATED_NEURONAL_TRANSMISSION	0.150265	-0.00748981	4.62776	6.30676e-06	2.24201e-05	3.07729
REACTOME_THE_CITRIC_ACID_TCA_CYCLE_AND_RESPIRATORY_ELECTRON_TRANSPORT	-0.166751	0.00892263	-4.61825	6.57607e-06	2.32656e-05	3.0373
REACTOME_LATE_SARS_COV_2_INFECTION_EVENTS	-0.0936677	0.00700981	-4.61806	6.58148e-06	2.32656e-05	3.03651
REACTOME_DAG_AND_IP3_SIGNALING	-0.11699	0.00384685	-4.61012	6.81487e-06	2.40234e-05	3.00318
REACTOME_TRANSCRIPTIONAL_REGULATION_BY_THE_AP_2_TFAP2_FAMILY_OF_TRANSCRIPTION_FACTORS	0.113008	-0.00761165	4.60759	6.89088e-06	2.42236e-05	2.99258
REACTOME_POLYMERASE_SWITCHING_ON_THE_C_STRAND_OF_THE_TELOMERE	-0.202411	0.00675622	-4.59859	7.16796e-06	2.51171e-05	2.95488
REACTOME_FGFR2C_LIGAND_BINDING_AND_ACTIVATION	0.169828	-0.0150483	4.59806	7.18485e-06	2.51171e-05	2.95263
REACTOME_TELOMERE_EXTENSION_BY_TELOMERASE	-0.164167	0.00940286	-4.54649	8.99587e-06	3.13613e-05	2.73781
REACTOME_TRIGLYCERIDE_BIOSYNTHESIS	-0.138909	0.0109855	-4.5404	9.23659e-06	3.21118e-05	2.71258
REACTOME_SHC1_EVENTS_IN_EGFR_SIGNALING	0.14997	6.34012e-05	4.53737	9.35869e-06	3.24469e-05	2.70004
REACTOME_PKA_ACTIVATION_IN_GLUCAGON_SIGNALLING	-0.149928	0.00118725	-4.52733	9.77461e-06	3.3796e-05	2.65851
REACTOME_N_GLYCAN_ANTENNAE_ELONGATION	0.1335	-0.000229373	4.50052	1.09741e-05	3.77985e-05	2.54801
REACTOME_OXIDATIVE_STRESS_INDUCED_SENESCENCE	0.0922158	0.00126736	4.50014	1.09921e-05	3.77985e-05	2.54644
REACTOME_TRANSCRIPTIONAL_REGULATION_OF_TESTIS_DIFFERENTIATION	0.160967	-0.0141315	4.49737	1.11238e-05	3.81475e-05	2.53507
REACTOME_SIGNALING_BY_VEGF	-0.0927361	0.00309889	-4.49069	1.1448e-05	3.91528e-05	2.50765
REACTOME_RESPONSE_TO_ELEVATED_PLATELET_CYTOSOLIC_CA2	-0.11479	0.00148294	-4.48158	1.19055e-05	4.06072e-05	2.47026
REACTOME_FLT3_SIGNALING	0.11288	0.00254146	4.48057	1.19569e-05	4.06728e-05	2.46615
REACTOME_ROLE_OF_LAT2_NTAL_LAB_ON_CALCIUM_MOBILIZATION	0.152257	-0.0073966	4.46924	1.25522e-05	4.25828e-05	2.4198
REACTOME_REGULATION_OF_INNATE_IMMUNE_RESPONSES_TO_CYTOSOLIC_DNA	0.154011	-0.00874307	4.46329	1.28765e-05	4.34586e-05	2.39546
REACTOME_DERMATAN_SULFATE_BIOSYNTHESIS	-0.186024	0.0182316	-4.46324	1.28792e-05	4.34586e-05	2.39526
REACTOME_TRAF6_MEDIATED_IRF7_ACTIVATION_IN_TLR7_8_OR_9_SIGNALING	0.171198	-0.0120461	4.42676	1.50488e-05	5.06444e-05	2.24681
REACTOME_DEFECTIVE_C1GALT1C1_CAUSES_TNPS	0.156227	-0.00868991	4.41963	1.55114e-05	5.20622e-05	2.21795
REACTOME_GLUTAMATE_NEUROTRANSMITTER_RELEASE_CYCLE	-0.13719	0.0100865	-4.40735	1.63415e-05	5.461e-05	2.16827
REACTOME_HCMV_LATE_EVENTS	0.111447	-0.00442776	4.40713	1.6357e-05	5.461e-05	2.16736
REACTOME_SYNTHESIS_OF_PROSTAGLANDINS_PG_AND_THROMBOXANES_TX	-0.15034	0.00869905	-4.39813	1.69927e-05	5.65824e-05	2.13104
REACTOME_AMYLOID_FIBER_FORMATION	0.109642	-0.00779069	4.36958	1.91703e-05	6.36656e-05	2.01619
REACTOME_NEDDYLATION	0.0864393	-0.00225511	4.34809	2.09833e-05	6.93909e-05	1.93016
REACTOME_ABC_TRANSPORTERS_IN_LIPID_HOMEOSTASIS	0.180793	-0.014645	4.34785	2.10042e-05	6.93909e-05	1.92921
REACTOME_TP53_REGULATES_TRANSCRIPTION_OF_CASPASE_ACTIVATORS_AND_CASPASES	-0.168062	0.01114	-4.33774	2.19139e-05	7.2207e-05	1.88886
REACTOME_ACTIVATION_OF_BH3_ONLY_PROTEINS	0.107111	-0.00160297	4.33689	2.19916e-05	7.22744e-05	1.88549
REACTOME_SARS_COV_2_MODULATES_AUTOPHAGY	-0.163198	0.00538019	-4.2884	2.69214e-05	8.82462e-05	1.69311
REACTOME_BIOSYNTHESIS_OF_SPECIALIZED_PRORESOLVING_MEDIATORS_SPMS	-0.136947	0.00352126	-4.28388	2.74312e-05	8.96844e-05	1.67527
REACTOME_CELLULAR_RESPONSE_TO_HYPOXIA	0.134211	-0.0125465	4.26418	2.97636e-05	9.70584e-05	1.59771
REACTOME_GLYCOLYSIS	-0.0973428	0.00419026	-4.25854	3.04665e-05	9.90947e-05	1.57553
REACTOME_TRANSCRIPTIONAL_REGULATION_BY_E2F6	0.151788	-0.00192377	4.25689	3.06738e-05	9.95126e-05	1.56909
REACTOME_FRS_MEDIATED_FGFR4_SIGNALING	0.115294	-0.00453762	4.25576	3.08177e-05	9.97229e-05	1.56464
REACTOME_TCR_SIGNALING	0.0989035	-0.00494657	4.25391	3.10547e-05	0.000100233	1.55736
REACTOME_THE_CANONICAL_RETINOID_CYCLE_IN_RODS_TWILIGHT_VISION	-0.121887	0.00951543	-4.24963	3.16079e-05	0.000101758	1.54059
REACTOME_MITOTIC_G2_G2_M_PHASES	0.129197	-0.00323623	4.24873	3.17243e-05	0.000101873	1.5371
REACTOME_NEGATIVE_REGULATION_OF_FGFR4_SIGNALING	0.106049	-0.0084992	4.24047	3.28229e-05	0.000105133	1.50476
REACTOME_GLYCOSAMINOGLYCAN_METABOLISM	-0.08148	0.00505526	-4.2313	3.4086e-05	0.000108902	1.4689
REACTOME_REGULATION_OF_LIPID_METABOLISM_BY_PPARALPHA	0.0768916	-0.00379409	4.22343	3.52059e-05	0.000112196	1.43821
REACTOME_POLO_LIKE_KINASE_MEDIATED_EVENTS	0.22969	-0.006037	4.19662	3.92914e-05	0.000124901	1.33399
REACTOME_EXTENSION_OF_TELOMERES	-0.181175	0.00923006	-4.19058	4.02728e-05	0.000127699	1.31058
REACTOME_NEUTROPHIL_DEGRANULATION	-0.144757	-0.00269686	-4.18773	4.07435e-05	0.000128868	1.29956
REACTOME_NUCLEAR_RECEPTOR_TRANSCRIPTION_PATHWAY	0.0915747	-0.00802438	4.16796	4.41576e-05	0.000139317	1.22323
REACTOME_DISEASES_OF_CARBOHYDRATE_METABOLISM	-0.116133	-0.00420873	-4.14065	4.93289e-05	0.000155245	1.11823
REACTOME_DECTIN_1_MEDIATED_NONCANONICAL_NF_KB_SIGNALING	0.131863	-0.00880653	4.11192	5.53883e-05	0.000173881	1.00846
REACTOME_FC_EPSILON_RECEPTOR_FCERI_SIGNALING	0.0832454	-0.00311487	4.10595	5.67335e-05	0.000177309	0.985735
REACTOME_PRE_NOTCH_PROCESSING_IN_GOLGI	-0.133756	0.000482014	-4.10583	5.67613e-05	0.000177309	0.985272
REACTOME_MEIOTIC_SYNAPSIS	0.107729	-0.00133205	4.09158	6.01002e-05	0.000187275	0.931148
REACTOME_TRANSCRIPTION_COUPLED_NUCLEOTIDE_EXCISION_REPAIR_TC_NER	-0.132297	0.00880013	-4.07399	6.44827e-05	0.000200436	0.864525
REACTOME_G_PROTEIN_MEDIATED_EVENTS	-0.0853341	-0.00088805	-4.07076	6.53187e-05	0.000202536	0.852335
REACTOME_CLEC7A_DECTIN_1_SIGNALING	0.094293	-0.00478941	4.06502	6.6832e-05	0.000206721	0.830664
REACTOME_ESTROGEN_DEPENDENT_GENE_EXPRESSION	0.0875171	-0.00062933	4.06231	6.7558e-05	0.000208455	0.820441
REACTOME_THE_NLRP3_INFLAMMASOME	-0.152876	-0.0029965	-4.0557	6.936e-05	0.000213493	0.795538
REACTOME_BUTYRATE_RESPONSE_FACTOR_1_BRF1_BINDS_AND_DESTABILIZES_MRNA	-0.12049	0.00528423	-4.02897	7.71243e-05	0.000236815	0.695194
REACTOME_PROTEIN_PROTEIN_INTERACTIONS_AT_SYNAPSES	0.0890177	-0.0114584	4.02087	7.96379e-05	0.000243939	0.664877
REACTOME_PURINERGIC_SIGNALING_IN_LEISHMANIASIS_INFECTION	-0.143369	-0.00614156	-4.01667	8.09704e-05	0.00024742	0.649194
REACTOME_SIGNALING_BY_FGFR2_IN_DISEASE	0.0890466	-0.00427674	4.01086	8.2849e-05	0.000252549	0.627518
REACTOME_CYTOSOLIC_SULFONATION_OF_SMALL_MOLECULES	-0.140513	-0.00148967	-4.00509	8.4755e-05	0.000257737	0.606027
REACTOME_SHC1_EVENTS_IN_ERBB2_SIGNALING	0.135258	-0.0108083	3.99872	8.69114e-05	0.000263659	0.58229
REACTOME_SYNTHESIS_OF_PA	-0.0959562	0.0046892	-3.9978	8.72256e-05	0.000263978	0.578881
REACTOME_ACTIVATED_NTRK2_SIGNALS_THROUGH_FRS2_AND_FRS3	0.132878	-0.0111343	3.97942	9.37597e-05	0.000283073	0.510655
REACTOME_C_TYPE_LECTIN_RECEPTORS_CLRS	0.0800707	-0.00477301	3.97165	9.66594e-05	0.000291132	0.481898
REACTOME_FERTILIZATION	-0.152545	0.0113343	-3.96907	9.76412e-05	0.000293388	0.472357
REACTOME_RAB_GERANYLGERANYLATION	0.0900988	0.0019568	3.96156	0.000100551	0.000301414	0.444639
REACTOME_PROLACTIN_RECEPTOR_SIGNALING	-0.134232	0.0199922	-3.95933	0.000101431	0.000303332	0.436411
REACTOME_TRANSLATION_OF_SARS_COV_2_STRUCTURAL_PROTEINS	-0.0898293	0.00542916	-3.95589	0.000102803	0.000306708	0.423734
REACTOME_CA_DEPENDENT_EVENTS	-0.101011	0.00115668	-3.93513	0.000111464	0.000330784	0.347418
REACTOME_CTLA4_INHIBITORY_SIGNALING	0.113839	0.00366625	3.93509	0.000111482	0.000330784	0.347269
REACTOME_RUNX1_REGULATES_TRANSCRIPTION_OF_GENES_INVOLVED_IN_DIFFERENTIATION_OF_HSCS	0.120674	-0.00520723	3.93468	0.000111659	0.000330784	0.34577
REACTOME_KERATAN_SULFATE_BIOSYNTHESIS	0.095674	0.000461571	3.91557	0.000120259	0.000355426	0.275804
REACTOME_GROWTH_HORMONE_RECEPTOR_SIGNALING	-0.118625	0.00570518	-3.90643	0.00012459	0.000367365	0.242455
REACTOME_REGULATION_OF_RAS_BY_GAPS	0.126559	-0.00679988	3.90557	0.000125004	0.000367727	0.239326
REACTOME_FORMATION_OF_AXIAL_MESODERM	0.152246	-0.0106316	3.9042	0.000125669	0.000368825	0.234322
REACTOME_SEMAPHORIN_INTERACTIONS	-0.101547	0.00885105	-3.89843	0.000128499	0.000376254	0.213339
REACTOME_GOLGI_TO_ER_RETROGRADE_TRANSPORT	0.0907933	-0.00212868	3.89049	0.000132495	0.000386344	0.184485
REACTOME_METABOLISM_OF_AMINE_DERIVED_HORMONES	0.136094	-0.00665152	3.89037	0.000132557	0.000386344	0.184041
REACTOME_THE_ROLE_OF_NEF_IN_HIV_1_REPLICATION_AND_DISEASE_PATHOGENESIS	-0.13938	0.0065468	-3.87342	0.000141496	0.000411446	0.122574
REACTOME_PRESYNAPTIC_DEPOLARIZATION_AND_CALCIUM_CHANNEL_OPENING	-0.194003	0.0160265	-3.85508	0.000151805	0.000439972	0.0563616
REACTOME_ATF4_ACTIVATES_GENES_IN_RESPONSE_TO_ENDOPLASMIC_RETICULUM_STRESS	-0.112241	-0.00255529	-3.85474	0.000152003	0.000439972	0.0551331
REACTOME_SIGNALING_BY_HEDGEHOG	0.0735974	-0.00460134	3.84424	0.000158227	0.000456445	0.0173632
REACTOME_ANTIVIRAL_MECHANISM_BY_IFN_STIMULATED_GENES	0.104674	-0.00447887	3.84393	0.000158418	0.000456445	0.0162326
REACTOME_RHOBTB1_GTPASE_CYCLE	0.137093	-0.00933728	3.82809	0.000168279	0.000483755	-0.0405833
REACTOME_TIGHT_JUNCTION_INTERACTIONS	0.108132	-0.00146639	3.82333	0.000171357	0.000491484	-0.0576311
REACTOME_CHYLOMICRON_REMODELING	0.170056	-0.00547591	3.81637	0.000175952	0.000503517	-0.0825116
REACTOME_COPI_INDEPENDENT_GOLGI_TO_ER_RETROGRADE_TRAFFIC	0.0935317	-0.00415945	3.80375	0.000184577	0.000527005	-0.127504
REACTOME_REGULATION_OF_GLYCOLYSIS_BY_FRUCTOSE_2_6_BISPHOSPHATE_METABOLISM	-0.115718	0.0113911	-3.78911	0.000195089	0.000555762	-0.17956
REACTOME_DISEASES_OF_MITOTIC_CELL_CYCLE	0.126993	-0.00263086	3.77582	0.000205119	0.000583017	-0.226654
REACTOME_HIV_LIFE_CYCLE	0.0965373	-0.00157575	3.77036	0.000209374	0.000593775	-0.245939
REACTOME_ERKS_ARE_INACTIVATED	-0.125999	0.00140889	-3.76659	0.000212365	0.000600908	-0.25926
REACTOME_SIGNALING_BY_NTRK3_TRKC	0.108073	0.000111076	3.75969	0.000217941	0.000615306	-0.283594
REACTOME_PKA_MEDIATED_PHOSPHORYLATION_OF_CREB	-0.107884	0.00259618	-3.73875	0.000235732	0.000664048	-0.357242
REACTOME_OTHER_SEMAPHORIN_INTERACTIONS	-0.135479	0.0126479	-3.72631	0.000246939	0.00069407	-0.400815
REACTOME_HIV_TRANSCRIPTION_ELONGATION	-0.135979	0.0120557	-3.72434	0.000248757	0.000697626	-0.407695
REACTOME_SYNTHESIS_OF_IP2_IP_AND_INS_IN_THE_CYTOSOL	-0.10799	0.00626296	-3.72357	0.00024947	0.000698072	-0.410376
REACTOME_INTRINSIC_PATHWAY_OF_FIBRIN_CLOT_FORMATION	-0.120133	-0.00248044	-3.71816	0.000254549	0.000710709	-0.429277
REACTOME_PEPTIDE_HORMONE_BIOSYNTHESIS	0.147197	-0.0123884	3.70844	0.000263925	0.00073526	-0.463191
REACTOME_INTERCONVERSION_OF_NUCLEOTIDE_DI_AND_TRIPHOSPHATES	-0.131089	0.0171993	-3.70344	0.000268868	0.000747381	-0.480584
REACTOME_SPRY_REGULATION_OF_FGF_SIGNALING	0.102884	-0.00636069	3.70152	0.000270786	0.000751058	-0.487246
REACTOME_SIGNALING_BY_CSF1_M_CSF_IN_MYELOID_CELLS	0.0996995	0.000933632	3.69291	0.000279572	0.000773727	-0.517171
REACTOME_POTENTIAL_THERAPEUTICS_FOR_SARS	-0.0639437	0.00367163	-3.67096	0.00030319	0.000837255	-0.593138
REACTOME_RECOGNITION_AND_ASSOCIATION_OF_DNA_GLYCOSYLASE_WITH_SITE_CONTAINING_AN_AFFECTED_PURINE	-0.158204	0.00485271	-3.66804	0.00030646	0.000844437	-0.603183
REACTOME_LONG_TERM_POTENTIATION	0.125011	-0.0064274	3.66689	0.000307768	0.000846194	-0.607171
REACTOME_RESOLUTION_OF_SISTER_CHROMATID_COHESION	0.143694	-0.00515335	3.66551	0.00030933	0.000848641	-0.611912
REACTOME_SELECTIVE_AUTOPHAGY	0.0780754	-0.00175408	3.6559	0.000320463	0.000877277	-0.645011
REACTOME_SIGNALING_BY_NOTCH1_PEST_DOMAIN_MUTANTS_IN_CANCER	0.0624888	-0.00463398	3.63746	0.000342877	0.000936604	-0.70827
REACTOME_INTEGRIN_SIGNALING	-0.119909	0.00912723	-3.62413	0.000359993	0.000981234	-0.753828
REACTOME_SIGNALING_BY_PDGF	0.0773481	-0.00193886	3.62191	0.000362927	0.000987098	-0.761416
REACTOME_G_ALPHA_Z_SIGNALLING_EVENTS	-0.10672	6.33743e-05	-3.62051	0.000364791	0.000990034	-0.766207
REACTOME_TRAF6_MEDIATED_NF_KB_ACTIVATION	0.107548	-0.00236816	3.61446	0.000372912	0.0010099	-0.786792
REACTOME_VLDLR_INTERNALISATION_AND_DEGRADATION	0.118827	-0.000973674	3.6107	0.000378058	0.00102165	-0.799601
REACTOME_ER_QUALITY_CONTROL_COMPARTMENT_ERQC	0.105112	0.00135993	3.60192	0.000390322	0.00105183	-0.829436
REACTOME_TRIGLYCERIDE_METABOLISM	-0.0744264	0.00689297	-3.60152	0.000390894	0.00105183	-0.830804
REACTOME_RET_SIGNALING	0.0795135	-0.00306735	3.59362	0.000402251	0.00108009	-0.857563
REACTOME_PLATELET_ADHESION_TO_EXPOSED_COLLAGEN	0.153749	-0.0132848	3.59288	0.00040334	0.00108071	-0.860089
REACTOME_REGULATION_OF_TP53_ACTIVITY_THROUGH_ASSOCIATION_WITH_CO_FACTORS	-0.103105	0.0142555	-3.59204	0.000404565	0.0010817	-0.862921
REACTOME_ATTACHMENT_AND_ENTRY	0.115983	0.00939712	3.57757	0.000426312	0.00113743	-0.911819
REACTOME_APC_CDC20_MEDIATED_DEGRADATION_OF_NEK2A	0.146351	-0.00580582	3.57679	0.000427525	0.00113826	-0.914472
REACTOME_ACYL_CHAIN_REMODELLING_OF_PC	-0.0970208	0.011681	-3.57224	0.000434596	0.00115465	-0.929787
REACTOME_KEAP1_NFE2L2_PATHWAY	0.0822295	-0.0038942	3.56839	0.000440684	0.00116837	-0.942773
REACTOME_M_PHASE	0.111458	-0.000749159	3.56642	0.000443823	0.00117422	-0.949398
REACTOME_YAP1_AND_WWTR1_TAZ_STIMULATED_GENE_EXPRESSION	0.132171	-0.0134101	3.55886	0.00045606	0.00120407	-0.97478
REACTOME_OPIOID_SIGNALLING	-0.06461	-0.00208397	-3.55699	0.000459152	0.00120971	-0.981085
REACTOME_INTERLEUKIN_1_SIGNALING	0.0775401	-0.0050755	3.53854	0.00049058	0.00128982	-1.04284
REACTOME_TELOMERE_C_STRAND_LAGGING_STRAND_SYNTHESIS	-0.167212	0.00503746	-3.53164	0.000502847	0.00131932	-1.06587
REACTOME_SYNTHESIS_OF_BILE_ACIDS_AND_BILE_SALTS	0.0772271	-0.000702695	3.52501	0.000514913	0.00134817	-1.08797
REACTOME_NRAGE_SIGNALS_DEATH_THROUGH_JNK	-0.0916474	0.00496292	-3.51853	0.000526961	0.00137686	-1.10953
REACTOME_BASE_EXCISION_REPAIR	-0.155564	0.00787782	-3.51561	0.000532478	0.0013884	-1.11924
REACTOME_RHOJ_GTPASE_CYCLE	0.0868209	0.00268152	3.51345	0.000536585	0.00139623	-1.12639
REACTOME_TRNA_MODIFICATION_IN_THE_NUCLEUS_AND_CYTOSOL	-0.142566	0.00108411	-3.51019	0.000542864	0.00140966	-1.13723
REACTOME_RESOLUTION_OF_ABASIC_SITES_AP_SITES	-0.163445	0.00917073	-3.50926	0.000544656	0.00141141	-1.1403
REACTOME_TRANSCRIPTIONAL_REGULATION_OF_GRANULOPOIESIS	0.101971	0.00187016	3.50589	0.000551227	0.00142551	-1.15147
REACTOME_FORMATION_OF_THE_EARLY_ELONGATION_COMPLEX	-0.138027	0.00813199	-3.50209	0.000558733	0.00144196	-1.16407
REACTOME_SIGNALING_BY_ROBO_RECEPTORS	0.0895259	-0.0032687	3.49837	0.00056616	0.00145644	-1.17637
REACTOME_REPRESSION_OF_WNT_TARGET_GENES	0.128365	-0.0113418	3.49813	0.000566649	0.00145644	-1.17717
REACTOME_INACTIVATION_OF_CSF3_G_CSF_SIGNALING	0.133718	-0.00497788	3.49438	0.00057424	0.00147295	-1.18957
REACTOME_SYNTHESIS_OF_IP3_AND_IP4_IN_THE_CYTOSOL	-0.0945586	0.00793832	-3.4906	0.000581991	0.0014898	-1.20205
REACTOME_MISMATCH_REPAIR	-0.201443	0.0209835	-3.48569	0.000592201	0.001512	-1.21824
REACTOME_RIP_MEDIATED_NFKB_ACTIVATION_VIA_ZBP1	0.131384	-0.012844	3.48528	0.00059306	0.001512	-1.21959
REACTOME_ABORTIVE_ELONGATION_OF_HIV_1_TRANSCRIPT_IN_THE_ABSENCE_OF_TAT	-0.139402	0.0154767	-3.47885	0.000606709	0.00154368	-1.24077
REACTOME_APC_C_CDC20_MEDIATED_DEGRADATION_OF_CYCLIN_B	0.138476	-0.00385727	3.478	0.000608528	0.0015452	-1.24355
REACTOME_TP53_REGULATES_METABOLIC_GENES	-0.0774658	0.00925411	-3.46819	0.000629969	0.00159643	-1.27577
REACTOME_RESPONSE_OF_EIF2AK1_HRI_TO_HEME_DEFICIENCY	0.120575	-0.0090274	3.46232	0.000643151	0.00162657	-1.29503
REACTOME_PURINE_SALVAGE	-0.142969	0.0127648	-3.46042	0.000647467	0.00163421	-1.30125
REACTOME_SIGNALING_BY_NUCLEAR_RECEPTORS	0.0463617	0.00198507	3.458	0.000653007	0.0016449	-1.30918
REACTOME_PLASMA_LIPOPROTEIN_REMODELING	0.0873086	-0.00356036	3.45674	0.000655916	0.00164894	-1.31331
REACTOME_IONOTROPIC_ACTIVITY_OF_KAINATE_RECEPTORS	0.122817	-0.00845818	3.45445	0.000661206	0.00165893	-1.32078
REACTOME_TRANSLESION_SYNTHESIS_BY_POLH	0.143654	-0.00910524	3.44522	0.000683012	0.00171024	-1.35095
REACTOME_REGULATION_OF_IFNG_SIGNALING	0.154802	-0.000624604	3.44099	0.000693202	0.00173232	-1.36471
REACTOME_MITOTIC_METAPHASE_AND_ANAPHASE	0.116368	-0.00302747	3.44017	0.000695213	0.00173391	-1.3674
REACTOME_PEROXISOMAL_PROTEIN_IMPORT	-0.0985632	-0.000594305	-3.43801	0.000700482	0.00174361	-1.37442
REACTOME_RESOLUTION_OF_D_LOOP_STRUCTURES	-0.157118	-0.0027696	-3.43657	0.000704021	0.00174609	-1.3791
REACTOME_NS1_MEDIATED_EFFECTS_ON_HOST_PATHWAYS	0.121893	0.00432911	3.43648	0.000704248	0.00174609	-1.3794
REACTOME_DEPOLYMERISATION_OF_THE_NUCLEAR_LAMINA	0.110846	0.00135093	3.43433	0.00070957	0.00175329	-1.3864
REACTOME_DUAL_INCISION_IN_TC_NER	-0.112977	0.00659469	-3.43419	0.000709928	0.00175329	-1.38687
REACTOME_RHO_GTPASES_ACTIVATE_NADPH_OXIDASES	-0.129206	-0.00345866	-3.42913	0.000722593	0.00178108	-1.4033
REACTOME_SIALIC_ACID_METABOLISM	0.0774115	-0.0028822	3.42	0.000746015	0.00183486	-1.43293
REACTOME_HATS_ACETYLATE_HISTONES	0.095035	0.000201119	3.4195	0.000747321	0.00183486	-1.43455
REACTOME_MITOTIC_SPINDLE_CHECKPOINT	0.134351	-0.00359193	3.39058	0.000826375	0.00202502	-1.52788
REACTOME_INTRA_GOLGI_AND_RETROGRADE_GOLGI_TO_ER_TRAFFIC	0.065432	-0.00061893	3.38959	0.000829234	0.00202809	-1.53109
REACTOME_PROCESSING_OF_SMDT1	-0.103543	0.00718719	-3.38716	0.000836216	0.0020411	-1.53887
REACTOME_RRNA_MODIFICATION_IN_THE_NUCLEUS_AND_CYTOSOL	-0.140762	0.00959033	-3.38662	0.000837788	0.0020411	-1.54061
REACTOME_HORMONE_LIGAND_BINDING_RECEPTORS	0.132702	-0.00685141	3.37642	0.000867887	0.00211035	-1.57334
REACTOME_SIGNALING_BY_NOTCH4	0.0856782	-0.00773192	3.3722	0.000880604	0.00213716	-1.58683
REACTOME_ADENYLATE_CYCLASE_ACTIVATING_PATHWAY	-0.123392	-0.00247057	-3.37016	0.000886826	0.00214813	-1.59336
REACTOME_ACYL_CHAIN_REMODELLING_OF_PG	-0.0878026	0.00806442	-3.36889	0.000890745	0.00215349	-1.59744
REACTOME_SUMOYLATION_OF_SUMOYLATION_PROTEINS	0.123209	0.00169482	3.36691	0.000896824	0.00216404	-1.60375
REACTOME_RAC3_GTPASE_CYCLE	0.07544	-0.00380219	3.35885	0.000922075	0.00222072	-1.62948
REACTOME_MITOTIC_PROMETAPHASE	0.120578	-0.000572333	3.3483	0.000956115	0.00229832	-1.66306
REACTOME_EPH_EPHRIN_MEDIATED_REPULSION_OF_CELLS	-0.08161	0.000866415	-3.34244	0.000975546	0.00234057	-1.6817
REACTOME_SYNTHESIS_OF_SUBSTRATES_IN_N_GLYCAN_BIOSYTHESIS	-0.0718622	-0.00274698	-3.34158	0.000978411	0.00234299	-1.68441
REACTOME_TRANSCRIPTIONAL_REGULATION_BY_NPAS4	-0.0968466	0.00789291	-3.33778	0.000991232	0.0023692	-1.69647
REACTOME_HYALURONAN_METABOLISM	-0.096807	0.00901622	-3.33551	0.000998952	0.00238313	-1.70365
REACTOME_RETINOID_CYCLE_DISEASE_EVENTS	-0.146602	0.0120361	-3.32158	0.00104767	0.00249464	-1.74772
REACTOME_PROCESSIVE_SYNTHESIS_ON_THE_C_STRAND_OF_THE_TELOMERE	-0.1583	0.0011823	-3.30399	0.00111232	0.00264358	-1.8031
REACTOME_CREB1_PHOSPHORYLATION_THROUGH_NMDA_RECEPTOR_MEDIATED_ACTIVATION_OF_RAS_SIGNALING	0.0908804	-0.00869069	3.30161	0.00112133	0.00266	-1.81057
REACTOME_NUCLEAR_EVENTS_MEDIATED_BY_NFE2L2	0.0837835	-0.00507556	3.30022	0.00112663	0.00266756	-1.81493
REACTOME_INTERFERON_ALPHA_BETA_SIGNALING	-0.132852	-0.00629649	-3.29742	0.00113738	0.00268796	-1.8237
REACTOME_SYNTHESIS_OF_PC	0.080803	-0.00739305	3.29422	0.00114979	0.00271222	-1.83374
REACTOME_DISEASES_ASSOCIATED_WITH_GLYCOSAMINOGLYCAN_METABOLISM	-0.0829833	0.00720524	-3.29227	0.0011574	0.00272508	-1.83984
REACTOME_TRNA_PROCESSING	-0.11744	0.00213966	-3.28897	0.00117042	0.0027506	-1.85017
REACTOME_REGULATION_OF_INSULIN_LIKE_GROWTH_FACTOR_IGF_TRANSPORT_AND_UPTAKE_BY_INSULIN_LIKE_GROWTH_FACTOR_BINDING_PROTEINS_IGFBPS	-0.08166	0.0039197	-3.28271	0.00119549	0.00280428	-1.86975
REACTOME_PASSIVE_TRANSPORT_BY_AQUAPORINS	0.140936	-0.00529674	3.2821	0.00119796	0.00280486	-1.87166
REACTOME_TRANSCRIPTIONAL_REGULATION_BY_MECP2	0.0654791	-0.00800531	3.28008	0.00120615	0.00281731	-1.87796
REACTOME_LEISHMANIA_INFECTION	-0.0782312	-0.00395362	-3.27969	0.00120774	0.00281731	-1.87917
REACTOME_ACTIVATED_TAK1_MEDIATES_P38_MAPK_ACTIVATION	0.0899705	0.00273715	3.27029	0.00124664	0.00290269	-1.90845
REACTOME_DAP12_SIGNALING	0.107334	-0.010275	3.26463	0.00127064	0.00295253	-1.92606
REACTOME_GLUCAGON_SIGNALING_IN_METABOLIC_REGULATION	-0.0860274	-0.000612415	-3.26414	0.00127272	0.00295253	-1.92757
REACTOME_RA_BIOSYNTHESIS_PATHWAY	0.0883048	-0.00791391	3.25483	0.00131318	0.00304079	-1.95645
REACTOME_ADENYLATE_CYCLASE_INHIBITORY_PATHWAY	-0.106346	-0.00518352	-3.23915	0.00138407	0.00319908	-2.00496
REACTOME_SIGNALING_BY_LEPTIN	0.119003	-0.00385261	3.23077	0.00142336	0.00328389	-2.03077
REACTOME_MITOTIC_PROPHASE	0.0918481	0.000202531	3.22728	0.00144005	0.00331631	-2.04152
REACTOME_PROCESSING_OF_CAPPED_INTRON_CONTAINING_PRE_MRNA	0.11113	-0.00108459	3.22246	0.00146335	0.00336383	-2.05631
REACTOME_INFLAMMASOMES	-0.111688	-0.00585095	-3.22027	0.00147409	0.00338236	-2.06305
REACTOME_SIGNALING_BY_HIPPO	0.104877	-0.0102257	3.21823	0.00148414	0.00339925	-2.06931
REACTOME_SYNTHESIS_OF_PE	0.0959424	-0.00342686	3.2038	0.00155702	0.00355971	-2.11347
REACTOME_HCMV_INFECTION	0.0702371	-0.00363181	3.18283	0.00166887	0.00380851	-2.17732
REACTOME_BETA_DEFENSINS	0.13303	-0.0117584	3.18215	0.00167262	0.00381018	-2.17939
REACTOME_EPHRIN_SIGNALING	-0.119584	0.00137464	-3.17727	0.00169977	0.00386506	-2.1942
REACTOME_E2F_MEDIATED_REGULATION_OF_DNA_REPLICATION	0.168758	-0.00562048	3.17494	0.00171285	0.0038878	-2.20126
REACTOME_SYNDECAN_INTERACTIONS	0.121352	-0.00125977	3.16795	0.00175269	0.00397108	-2.2224
REACTOME_TP53_REGULATES_TRANSCRIPTION_OF_GENES_INVOLVED_IN_G1_CELL_CYCLE_ARREST	0.133062	-0.00731509	3.16689	0.00175883	0.00397785	-2.22561
REACTOME_INTRINSIC_PATHWAY_FOR_APOPTOSIS	0.073661	-0.0048998	3.16502	0.00176967	0.00399521	-2.23126
REACTOME_RAS_PROCESSING	0.080716	-0.000528157	3.15605	0.00182255	0.00410724	-2.25833
REACTOME_L1CAM_INTERACTIONS	0.0708902	-0.00398079	3.15373	0.00183644	0.00413117	-2.2653
REACTOME_SUMOYLATION	0.0727922	1.87412e-05	3.13988	0.0019216	0.00431506	-2.30695
REACTOME_IRON_UPTAKE_AND_TRANSPORT	0.0865418	-0.00757423	3.13884	0.00192813	0.00432203	-2.31006
REACTOME_GPER1_SIGNALING	-0.0809797	0.000723779	-3.12656	0.00200684	0.00448871	-2.34679
REACTOME_METABOLISM_OF_FOLATE_AND_PTERINES	-0.0946523	3.31565e-05	-3.12614	0.0020096	0.00448871	-2.34805
REACTOME_COLLAGEN_CHAIN_TRIMERIZATION	0.0867967	-0.00357514	3.12452	0.00202021	0.00450442	-2.35288
REACTOME_MRNA_SPLICING	0.1113	-0.00182317	3.12209	0.00203628	0.00453225	-2.36015
REACTOME_RNA_POLYMERASE_I_TRANSCRIPTION_INITIATION	-0.110379	-0.00178066	-3.11969	0.0020522	0.00455963	-2.3673
REACTOME_TP53_REGULATES_TRANSCRIPTION_OF_GENES_INVOLVED_IN_G2_CELL_CYCLE_ARREST	0.141073	-0.00961513	3.11792	0.00206404	0.00457788	-2.37258
REACTOME_DEFECTIVE_GALNT3_CAUSES_HFTC	0.12104	-0.0057917	3.11644	0.00207401	0.00459193	-2.377
REACTOME_DISASSEMBLY_OF_THE_DESTRUCTION_COMPLEX_AND_RECRUITMENT_OF_AXIN_TO_THE_MEMBRANE	0.0789436	-0.0064763	3.11342	0.00209441	0.00462898	-2.38598
REACTOME_TRISTETRAPROLIN_TTP_ZFP36_BINDS_AND_DESTABILIZES_MRNA	-0.0952604	-0.000921464	-3.10929	0.00212263	0.00468314	-2.39825
REACTOME_P75_NTR_RECEPTOR_MEDIATED_SIGNALLING	-0.0548771	0.00166554	-3.10857	0.00212758	0.00468588	-2.40039
REACTOME_MRNA_SPLICING_MINOR_PATHWAY	-0.118676	0.00759175	-3.1044	0.00215657	0.00474144	-2.4128
REACTOME_EXTRA_NUCLEAR_ESTROGEN_SIGNALING	0.0597584	0.00261388	3.10062	0.00218309	0.0047914	-2.424
REACTOME_RNA_POLYMERASE_I_TRANSCRIPTION	-0.100434	-0.0019145	-3.09805	0.00220132	0.00482302	-2.43163
REACTOME_SEPARATION_OF_SISTER_CHROMATIDS	0.109757	-0.00361624	3.09705	0.00220838	0.00482544	-2.43456
REACTOME_METABOLISM_OF_PORPHYRINS	0.122864	-0.0049128	3.09682	0.00221007	0.00482544	-2.43526
REACTOME_ION_TRANSPORT_BY_P_TYPE_ATPASES	-0.0544187	0.00347127	-3.0944	0.00222736	0.0048548	-2.44241
REACTOME_TP53_REGULATES_TRANSCRIPTION_OF_SEVERAL_ADDITIONAL_CELL_DEATH_GENES_WHOSE_SPECIFIC_ROLES_IN_P53_DEPENDENT_APOPTOSIS_REMAIN_UNCERTAIN	-0.0936177	0.000730284	-3.08786	0.00227489	0.00494984	-2.46175
REACTOME_TRANSCRIPTIONAL_REGULATION_BY_RUNX2	0.06477	-0.00450721	3.08649	0.00228499	0.00496327	-2.46581
REACTOME_CYCLIN_A_CDK2_ASSOCIATED_EVENTS_AT_S_PHASE_ENTRY	0.0995888	-0.0054203	3.07759	0.00235133	0.00509859	-2.49202
REACTOME_PHASE_4_RESTING_MEMBRANE_POTENTIAL	0.0948098	-0.0046765	3.07446	0.00237514	0.00514139	-2.50125
REACTOME_RNA_POLYMERASE_III_TRANSCRIPTION_TERMINATION	-0.110568	0.0100067	-3.07306	0.00238586	0.005153	-2.50537
REACTOME_REGULATION_OF_EXPRESSION_OF_SLITS_AND_ROBOS	0.102429	-0.00249982	3.07269	0.00238867	0.005153	-2.50645
REACTOME_REGULATION_OF_RUNX2_EXPRESSION_AND_ACTIVITY	0.096577	-0.00312683	3.07114	0.00240057	0.00516982	-2.511
REACTOME_LAMININ_INTERACTIONS	0.0851911	-0.00535978	3.05446	0.00253235	0.00544435	-2.5599
REACTOME_POLYMERASE_SWITCHING	-0.171822	0.018633	-3.05338	0.00254112	0.00545391	-2.56307
REACTOME_DEPOSITION_OF_NEW_CENPA_CONTAINING_NUCLEOSOMES_AT_THE_CENTROMERE	0.161639	0.00462626	3.04785	0.0025864	0.00554165	-2.57922
REACTOME_SIGNALING_BY_FGFR2_IIIA_TM	-0.115506	0.00830502	-3.03927	0.00265814	0.00568573	-2.60423
REACTOME_ATTENUATION_PHASE	-0.0798989	-0.00829345	-3.02027	0.00282351	0.00602923	-2.65937
REACTOME_PLATELET_ACTIVATION_SIGNALING_AND_AGGREGATION	-0.0709479	-0.000234773	-3.01953	0.00283014	0.00603317	-2.66151
REACTOME_CELL_DEATH_SIGNALLING_VIA_NRAGE_NRIF_AND_NADE	-0.0593711	0.00180286	-3.01053	0.00291187	0.00619693	-2.68751
REACTOME_LAGGING_STRAND_SYNTHESIS	-0.175193	0.0182899	-3.00926	0.00292357	0.00621136	-2.69117
REACTOME_DNA_STRAND_ELONGATION	-0.180529	0.0206755	-3.00499	0.00296333	0.00628525	-2.70349
REACTOME_NEF_MEDIATED_DOWNREGULATION_OF_MHC_CLASS_I_COMPLEX_CELL_SURFACE_EXPRESSION	-0.124506	-0.00305135	-3.00051	0.0030055	0.00636399	-2.71639
REACTOME_CELL_CYCLE_MITOTIC	0.100337	-0.000195743	2.99902	0.00301962	0.00638318	-2.72066
REACTOME_SCF_BETA_TRCP_MEDIATED_DEGRADATION_OF_EMI1	0.106092	-0.0081512	2.97453	0.00326113	0.00688218	-2.79081
REACTOME_ADORA2B_MEDIATED_ANTI_INFLAMMATORY_CYTOKINES_PRODUCTION	-0.0704164	-0.000701715	-2.97351	0.00327159	0.00689273	-2.79373
REACTOME_KINESINS	0.101824	-0.00311219	2.96811	0.00332733	0.00699849	-2.80912
REACTOME_NEUREXINS_AND_NEUROLIGINS	0.0649789	-0.00663901	2.96582	0.00335116	0.00703687	-2.81562
REACTOME_PYRUVATE_METABOLISM	0.0889037	0.000115865	2.96348	0.00337581	0.00707686	-2.82229
REACTOME_SIGNALING_BY_NOTCH	0.0473584	-0.00179528	2.96054	0.00340691	0.00713022	-2.83064
REACTOME_OLFACTORY_SIGNALING_PATHWAY	-0.119509	0.00448746	-2.9531	0.00348683	0.00728541	-2.85175
REACTOME_WNT5A_DEPENDENT_INTERNALIZATION_OF_FZD2_FZD5_AND_ROR2	0.127967	-0.00541193	2.95113	0.00350831	0.00731816	-2.85734
REACTOME_RHO_GTPASES_ACTIVATE_KTN1	0.110561	0.00580834	2.94368	0.00359054	0.00747732	-2.87842
REACTOME_ZBP1_DAI_MEDIATED_INDUCTION_OF_TYPE_I_IFNS	0.106805	-0.00776128	2.92118	0.00384974	0.00800391	-2.94179
REACTOME_DEGRADATION_OF_AXIN	0.102167	-0.00612212	2.91717	0.00389763	0.00809015	-2.95302
REACTOME_POST_CHAPERONIN_TUBULIN_FOLDING_PATHWAY	-0.105215	0.0038012	-2.91246	0.00395474	0.00819153	-2.96623
REACTOME_ARACHIDONIC_ACID_METABOLISM	-0.0646254	0.00567559	-2.91207	0.00395946	0.00819153	-2.96731
REACTOME_ACTIVATED_NOTCH1_TRANSMITS_SIGNAL_TO_THE_NUCLEUS	0.0713185	-0.0078998	2.90892	0.00399808	0.00825789	-2.97613
REACTOME_RHO_GTPASES_ACTIVATE_WASPS_AND_WAVES	-0.080701	0.0044603	-2.90815	0.00400759	0.00826401	-2.97828
REACTOME_P75NTR_RECRUITS_SIGNALLING_COMPLEXES	0.0922937	-0.00449598	2.89259	0.00420371	0.0086543	-3.02165
REACTOME_NEUROTRANSMITTER_CLEARANCE	0.102187	-0.00703945	2.88629	0.00428569	0.00879632	-3.03917
REACTOME_ASYMMETRIC_LOCALIZATION_OF_PCP_PROTEINS	0.0969936	-0.00647545	2.88621	0.00428664	0.00879632	-3.03937
REACTOME_REGULATED_PROTEOLYSIS_OF_P75NTR	-0.121163	0.0115798	-2.86954	0.00451057	0.00924081	-3.08553
REACTOME_INTERLEUKIN_2_SIGNALING	-0.112618	0.00484477	-2.86764	0.00453673	0.00927934	-3.09076
REACTOME_HOMOLOGY_DIRECTED_REPAIR	-0.107972	0.00323972	-2.85414	0.00472672	0.0096523	-3.12792
REACTOME_NITRIC_OXIDE_STIMULATES_GUANYLATE_CYCLASE	0.0876136	-0.0104919	2.85197	0.00475791	0.0097003	-3.13387
REACTOME_ATF6_ATF6_ALPHA_ACTIVATES_CHAPERONES	-0.129604	-0.00646981	-2.83868	0.00495327	0.0100823	-3.17028
REACTOME_SEROTONIN_RECEPTORS	0.0960298	-0.0064317	2.8333	0.00503436	0.0102309	-3.18497
REACTOME_ANTIGEN_ACTIVATES_B_CELL_RECEPTOR_BCR_LEADING_TO_GENERATION_OF_SECOND_MESSENGERS	-0.0979743	-0.00266129	-2.83243	0.00504757	0.0102412	-3.18733
REACTOME_ONCOGENIC_MAPK_SIGNALING	0.0595653	-0.00512111	2.83031	0.00507988	0.0102902	-3.1931
REACTOME_ETHANOL_OXIDATION	0.108834	-0.0226547	2.81967	0.00524517	0.010608	-3.22204
REACTOME_MITOCHONDRIAL_BIOGENESIS	-0.0593874	0.00399626	-2.81385	0.00533774	0.010778	-3.23785
REACTOME_NUCLEAR_ENVELOPE_NE_REASSEMBLY	0.0826741	-0.00147007	2.81028	0.00539527	0.0108767	-3.24753
REACTOME_CHEMOKINE_RECEPTORS_BIND_CHEMOKINES	0.109576	-0.00479916	2.80929	0.00541118	0.0108914	-3.25019
REACTOME_SEMA3A_PAK_DEPENDENT_AXON_REPULSION	-0.0790596	-0.00437991	-2.80649	0.00545683	0.0109536	-3.25777
REACTOME_INTERLEUKIN_1_FAMILY_SIGNALING	0.0531849	-0.00367802	2.80633	0.00545942	0.0109536	-3.2582
REACTOME_EICOSANOID_LIGAND_BINDING_RECEPTORS	-0.0866374	-0.00689795	-2.80154	0.00553831	0.0110942	-3.27115
REACTOME_NEF_MEDIATES_DOWN_MODULATION_OF_CELL_SURFACE_RECEPTORS_BY_RECRUITING_THEM_TO_CLATHRIN_ADAPTERS	-0.10803	0.00855246	-2.7949	0.00564921	0.0112984	-3.28904
REACTOME_METABOLISM_OF_STEROIDS	-0.0423216	-0.000590416	-2.79366	0.00567022	0.0113055	-3.29239
REACTOME_TRANSPORT_OF_THE_SLBP_DEPENDANT_MATURE_MRNA	0.108295	0.00312015	2.79351	0.0056727	0.0113055	-3.29278
REACTOME_NUCLEOTIDE_EXCISION_REPAIR	-0.0828565	0.00740513	-2.79311	0.00567961	0.0113055	-3.29388
REACTOME_UNWINDING_OF_DNA	-0.184954	0.0196128	-2.78427	0.00583111	0.0115888	-3.31762
REACTOME_EICOSANOIDS	0.103605	-0.000880064	2.76655	0.00614621	0.0121771	-3.36505
REACTOME_DEFECTS_IN_COBALAMIN_B12_METABOLISM	-0.0967052	-0.0033786	-2.76654	0.00614643	0.0121771	-3.36508
REACTOME_NONSENSE_MEDIATED_DECAY_NMD	0.113382	0.00434505	2.76076	0.00625248	0.0123678	-3.38049
REACTOME_FCERI_MEDIATED_MAPK_ACTIVATION	-0.0789876	-0.00229099	-2.75099	0.00643549	0.0127098	-3.40645
REACTOME_P2Y_RECEPTORS	0.129311	-0.00826307	2.73618	0.00672228	0.0132555	-3.44567
REACTOME_TRANSLATION	-0.107045	0.00465338	-2.73059	0.00683352	0.0134538	-3.46042
REACTOME_SIGNAL_ATTENUATION	-0.114597	-0.00396065	-2.71793	0.00709144	0.0139399	-3.4937
REACTOME_SARS_COV_1_TARGETS_HOST_INTRACELLULAR_SIGNALLING_AND_REGULATORY_PATHWAYS	0.0957388	-0.0031421	2.71672	0.00711656	0.0139675	-3.49687
REACTOME_STING_MEDIATED_INDUCTION_OF_HOST_IMMUNE_RESPONSES	-0.0964689	-0.001831	-2.70908	0.00727713	0.0142605	-3.5169
REACTOME_RNA_POLYMERASE_II_PRE_TRANSCRIPTION_EVENTS	0.0784609	0.00163699	2.70389	0.007388	0.0144553	-3.53047
REACTOME_RHOB_GTPASE_CYCLE	0.0583235	0.00220465	2.70083	0.00745392	0.0145617	-3.53844
REACTOME_APOPTOSIS	0.0586094	-0.00584343	2.70012	0.00746928	0.0145691	-3.54029
REACTOME_FANCONI_ANEMIA_PATHWAY	-0.104264	0.00369528	-2.69419	0.00759911	0.0147995	-3.55574
REACTOME_SENSORY_PROCESSING_OF_SOUND_BY_OUTER_HAIR_CELLS_OF_THE_COCHLEA	-0.0727111	0.0111026	-2.68624	0.00777634	0.0151213	-3.5764
REACTOME_GLYCOGEN_SYNTHESIS	0.111216	-0.0088284	2.6806	0.00790445	0.0153468	-3.59104
REACTOME_ALK_MUTANTS_BIND_TKIS	0.0971146	0.00132264	2.67196	0.00810404	0.0157101	-3.61338
REACTOME_TP53_REGULATES_TRANSCRIPTION_OF_CELL_DEATH_GENES	-0.0554111	-0.0013882	-2.66068	0.00837161	0.0162039	-3.64245
REACTOME_RHO_GTPASES_ACTIVATE_FORMINS	0.0887107	-0.00111924	2.64891	0.00865935	0.0167352	-3.67267
REACTOME_HSP90_CHAPERONE_CYCLE_FOR_STEROID_HORMONE_RECEPTORS_SHR_IN_THE_PRESENCE_OF_LIGAND	0.0644369	-0.00395957	2.64815	0.00867819	0.016746	-3.67461
REACTOME_DEGRADATION_OF_DVL	0.093072	-0.00553413	2.64742	0.00869646	0.0167556	-3.67649
REACTOME_DEADENYLATION_OF_MRNA	0.107293	-0.00517413	2.64055	0.0088691	0.0170622	-3.69406
REACTOME_APC_C_MEDIATED_DEGRADATION_OF_CELL_CYCLE_PROTEINS	0.0980407	-0.00379068	2.63674	0.00896609	0.017205	-3.70377
REACTOME_REGULATION_OF_RUNX3_EXPRESSION_AND_ACTIVITY	0.0905599	-0.00888757	2.63657	0.00897057	0.017205	-3.70422
REACTOME_ACTIVATION_OF_NMDA_RECEPTORS_AND_POSTSYNAPTIC_EVENTS	0.0507714	0.000119005	2.63193	0.00908999	0.0174075	-3.71603
REACTOME_CELL_CELL_JUNCTION_ORGANIZATION	0.0631039	-0.000126341	2.62696	0.00921967	0.0176291	-3.72868
REACTOME_GRB2_SOS_PROVIDES_LINKAGE_TO_MAPK_SIGNALING_FOR_INTEGRINS	-0.109508	0.0112872	-2.62623	0.009239	0.0176394	-3.73055
REACTOME_SUMOYLATION_OF_RNA_BINDING_PROTEINS	0.0828829	0.00283277	2.61321	0.00958726	0.0182766	-3.76356
REACTOME_GAP_JUNCTION_DEGRADATION	-0.100332	-0.00133885	-2.60855	0.00971462	0.0184915	-3.77532
REACTOME_TERMINATION_OF_O_GLYCAN_BIOSYNTHESIS	0.0789885	-0.00515293	2.60292	0.00987065	0.0187602	-3.78952
REACTOME_FORMATION_OF_TC_NER_PRE_INCISION_COMPLEX	-0.0779175	0.00712983	-2.60166	0.00990586	0.0187779	-3.7927
REACTOME_SIGNALING_BY_ERYTHROPOIETIN	0.0781906	-0.00672171	2.60152	0.00990975	0.0187779	-3.79305
REACTOME_INITIATION_OF_NUCLEAR_ENVELOPE_NE_REFORMATION	0.0973627	-0.00359461	2.57985	0.0105337	0.0199304	-3.84741
REACTOME_TRANSPORT_OF_ORGANIC_ANIONS	-0.101244	-0.00126059	-2.57641	0.0106362	0.0200941	-3.85603
REACTOME_PROCESSING_OF_INTRONLESS_PRE_MRNAS	0.108111	-4.69938e-05	2.57299	0.0107386	0.0202572	-3.86454
REACTOME_INWARDLY_RECTIFYING_K_CHANNELS	-0.0787145	0.00165623	-2.57125	0.0107911	0.0203259	-3.86888
REACTOME_INTRACELLULAR_SIGNALING_BY_SECOND_MESSENGERS	0.0278152	-0.00337057	2.56348	0.0110284	0.0207419	-3.88822
REACTOME_CONDENSATION_OF_PROMETAPHASE_CHROMOSOMES	0.153783	0.00604223	2.55656	0.0112436	0.0211152	-3.90539
REACTOME_SIGNALLING_TO_RAS	-0.0763837	0.00488204	-2.55458	0.0113058	0.0212004	-3.91028
REACTOME_METABOLISM_OF_FAT_SOLUBLE_VITAMINS	0.059093	-0.00125777	2.54741	0.0115338	0.0215959	-3.92801
REACTOME_BLOOD_GROUP_SYSTEMS_BIOSYNTHESIS	-0.0680929	0.004846	-2.54409	0.0116407	0.0217639	-3.9362
REACTOME_REGULATION_OF_GENE_EXPRESSION_IN_BETA_CELLS	0.0777807	-0.00916513	2.53343	0.0119902	0.022384	-3.96244
REACTOME_NUCLEAR_EVENTS_KINASE_AND_TRANSCRIPTION_FACTOR_ACTIVATION	-0.0683612	0.00190524	-2.5227	0.0123514	0.0230243	-3.98874
REACTOME_ANTI_INFLAMMATORY_RESPONSE_FAVOURING_LEISHMANIA_PARASITE_INFECTION	-0.0639197	-0.00507821	-2.52215	0.0123703	0.0230255	-3.9901
REACTOME_FORMATION_OF_SENESCENCE_ASSOCIATED_HETEROCHROMATIN_FOCI_SAHF	-0.0923193	0.00254581	-2.52121	0.0124023	0.0230512	-3.99239
REACTOME_CONVERSION_FROM_APC_C_CDC20_TO_APC_C_CDH1_IN_LATE_ANAPHASE	0.0871694	0.000217382	2.51977	0.0124519	0.0231092	-3.99592
REACTOME_RAC1_GTPASE_CYCLE	-0.0496789	0.00162568	-2.51858	0.0124928	0.0231511	-3.99883
REACTOME_PYRUVATE_METABOLISM_AND_CITRIC_ACID_TCA_CYCLE	-0.0800419	0.0052396	-2.51717	0.0125414	0.023207	-4.00226
REACTOME_GABA_B_RECEPTOR_ACTIVATION	-0.0700347	-0.00385298	-2.51034	0.0127795	0.0236131	-4.01892
REACTOME_RECRUITMENT_OF_NUMA_TO_MITOTIC_CENTROSOMES	0.0773832	0.00260663	2.50723	0.0128893	0.0237812	-4.02649
REACTOME_TRANSCRIPTION_OF_THE_HIV_GENOME	0.0773202	0.00126251	2.50316	0.0130342	0.0239815	-4.03637
REACTOME_RESOLUTION_OF_AP_SITES_VIA_THE_MULTIPLE_NUCLEOTIDE_PATCH_REPLACEMENT_PATHWAY	-0.125524	0.0150032	-2.50312	0.0130359	0.0239815	-4.03649
REACTOME_RECRUITMENT_OF_MITOTIC_CENTROSOME_PROTEINS_AND_COMPLEXES	0.081747	0.00345798	2.48641	0.0136461	0.0250675	-4.07693
REACTOME_FCGR_ACTIVATION	0.108632	-0.0158831	2.48044	0.0138702	0.0254421	-4.09132
REACTOME_SUMOYLATION_OF_UBIQUITINYLATION_PROTEINS	0.0860405	0.000195741	2.47579	0.0140472	0.0257294	-4.10252
REACTOME_G_BETA_GAMMA_SIGNALLING_THROUGH_PI3KGAMMA	-0.0799936	0.00472611	-2.46731	0.0143748	0.0262912	-4.12286
REACTOME_P75NTR_SIGNALS_VIA_NF_KB	0.0810909	0.00261833	2.46252	0.0145631	0.0265972	-4.13434
REACTOME_COPI_DEPENDENT_GOLGI_TO_ER_RETROGRADE_TRAFFIC	0.0670333	-0.00192588	2.46016	0.0146564	0.0267289	-4.13997
REACTOME_FCGR3A_MEDIATED_IL10_SYNTHESIS	-0.0679867	-0.0077526	-2.45505	0.0148607	0.0270383	-4.15217
REACTOME_VISUAL_PHOTOTRANSDUCTION	0.0399244	-0.000362622	2.45485	0.0148689	0.0270383	-4.15266
REACTOME_SHC_MEDIATED_CASCADE_FGFR4	0.069696	-0.00431726	2.43562	0.0156605	0.0284367	-4.19833
REACTOME_MET_PROMOTES_CELL_MOTILITY	0.0623806	0.00271356	2.43368	0.0157425	0.0285446	-4.20293
REACTOME_NEUROTRANSMITTER_RELEASE_CYCLE	-0.0527929	0.00170013	-2.42862	0.015958	0.0288938	-4.21489
REACTOME_TFAP2_AP_2_FAMILY_REGULATES_TRANSCRIPTION_OF_GROWTH_FACTORS_AND_THEIR_RECEPTORS	0.0871063	-0.013666	2.42427	0.016145	0.0291906	-4.22513
REACTOME_HEDGEHOG_OFF_STATE	0.0581137	-0.00575949	2.41244	0.0166642	0.0300862	-4.25295
REACTOME_CELLULAR_SENESCENCE	0.0445925	0.00409621	2.41039	0.0167556	0.030208	-4.25775
REACTOME_RESPONSE_OF_EIF2AK4_GCN2_TO_AMINO_ACID_DEFICIENCY	0.101884	0.00835921	2.40715	0.0169014	0.0304273	-4.26535
REACTOME_G1_S_SPECIFIC_TRANSCRIPTION	0.118914	-0.00493988	2.39516	0.0174494	0.0313016	-4.29335
REACTOME_IMMUNOREGULATORY_INTERACTIONS_BETWEEN_A_LYMPHOID_AND_A_NON_LYMPHOID_CELL	-0.088614	-0.0005901	-2.39504	0.0174547	0.0313016	-4.29362
REACTOME_ERCC6_CSB_AND_EHMT2_G9A_POSITIVELY_REGULATE_RRNA_EXPRESSION	-0.101456	0.00156298	-2.3949	0.0174615	0.0313016	-4.29396
REACTOME_INDUCTION_OF_CELL_CELL_FUSION	-0.0857663	0.0184262	-2.38698	0.0178322	0.0319208	-4.31237
REACTOME_PCNA_DEPENDENT_LONG_PATCH_BASE_EXCISION_REPAIR	-0.124084	0.0184944	-2.38531	0.0179112	0.032017	-4.31625
REACTOME_RNA_POLYMERASE_I_TRANSCRIPTION_TERMINATION	-0.101463	-0.00374223	-2.38405	0.0179711	0.0320349	-4.31917
REACTOME_EUKARYOTIC_TRANSLATION_ELONGATION	0.110452	0.00838929	2.38403	0.017972	0.0320349	-4.31922
REACTOME_SIGNAL_TRANSDUCTION_BY_L1	-0.0783696	0.00584981	-2.37475	0.0184182	0.0327838	-4.34069
REACTOME_REGULATION_OF_RUNX1_EXPRESSION_AND_ACTIVITY	-0.0939068	0.0118009	-2.37386	0.0184614	0.0328144	-4.34274
REACTOME_MAPK6_MAPK4_SIGNALING	0.0526194	-0.00278839	2.37255	0.0185256	0.0328823	-4.34579
REACTOME_AURKA_ACTIVATION_BY_TPX2	0.0824431	0.00204314	2.37004	0.0186486	0.0330541	-4.35158
REACTOME_ACYL_CHAIN_REMODELLING_OF_PE	-0.0662515	0.0153536	-2.36904	0.018698	0.0330951	-4.35389
REACTOME_CLASS_B_2_SECRETIN_FAMILY_RECEPTORS	0.063493	-0.00173542	2.36771	0.0187631	0.033164	-4.35693
REACTOME_STIMULI_SENSING_CHANNELS	0.0524352	-0.00121085	2.35974	0.0191609	0.0338196	-4.37528
REACTOME_CYTOCHROME_P450_ARRANGED_BY_SUBSTRATE_TYPE	0.0528874	-0.000664251	2.35595	0.0193523	0.0341097	-4.38397
REACTOME_REGULATION_OF_CHOLESTEROL_BIOSYNTHESIS_BY_SREBP_SREBF	0.0598787	-0.00535809	2.35387	0.0194582	0.0342485	-4.38874
REACTOME_CHOLESTEROL_BIOSYNTHESIS	-0.0870657	-0.014699	-2.34624	0.019851	0.0348913	-4.4062
REACTOME_HDR_THROUGH_HOMOLOGOUS_RECOMBINATION_HRR	-0.101849	-0.000109895	-2.34232	0.0200554	0.0352015	-4.41514
REACTOME_ABC_FAMILY_PROTEINS_MEDIATED_TRANSPORT	0.0631823	-0.00368638	2.33715	0.0203282	0.0356308	-4.42693
REACTOME_PROGRAMMED_CELL_DEATH	0.0507388	-0.00603308	2.32902	0.0207634	0.0363432	-4.44541
REACTOME_KERATINIZATION	-0.0795439	0.00742124	-2.32079	0.021212	0.037077	-4.46404
REACTOME_DEFECTIVE_INTRINSIC_PATHWAY_FOR_APOPTOSIS	-0.0764337	0.0056626	-2.31923	0.0212979	0.0371756	-4.46756
REACTOME_NF_KB_ACTIVATION_THROUGH_FADD_RIP_1_PATHWAY_MEDIATED_BY_CASPASE_8_AND_10	-0.076473	-0.00412916	-2.3101	0.0218076	0.0380126	-4.48815
REACTOME_DUAL_INCISION_IN_GG_NER	-0.0940506	0.00715851	-2.30467	0.0221157	0.0384665	-4.50036
REACTOME_RNA_POLYMERASE_II_TRANSCRIPTION_TERMINATION	0.084646	-0.00369665	2.30444	0.0221289	0.0384665	-4.50088
REACTOME_TRANSPORT_OF_BILE_SALTS_AND_ORGANIC_ACIDS_METAL_IONS_AND_AMINE_COMPOUNDS	0.0508872	-0.000387164	2.30311	0.0222052	0.038546	-4.50387
REACTOME_DEGRADATION_OF_GLI1_BY_THE_PROTEASOME	0.0762704	-0.00526698	2.30232	0.02225	0.0385708	-4.50563
REACTOME_HIV_ELONGATION_ARREST_AND_RECOVERY	-0.0798762	0.0192406	-2.29997	0.0223852	0.038752	-4.5109
REACTOME_PLATELET_AGGREGATION_PLUG_FORMATION	-0.0726435	0.00529216	-2.29571	0.0226323	0.0391259	-4.52044
REACTOME_REGULATION_OF_TP53_ACTIVITY_THROUGH_PHOSPHORYLATION	0.0715771	0.00189681	2.29176	0.0228635	0.0394717	-4.52927
REACTOME_NUCLEOTIDE_BINDING_DOMAIN_LEUCINE_RICH_REPEAT_CONTAINING_RECEPTOR_NLR_SIGNALING_PATHWAYS	0.0574268	-0.00145723	2.2908	0.0229198	0.0395148	-4.53141
REACTOME_CREB1_PHOSPHORYLATION_THROUGH_THE_ACTIVATION_OF_ADENYLATE_CYCLASE	-0.0739538	-2.84635e-05	-2.2895	0.0229966	0.039593	-4.53431
REACTOME_CD209_DC_SIGN_SIGNALING	0.0641936	0.00166586	2.28656	0.0231708	0.0398386	-4.54087
REACTOME_FORMATION_OF_INCISION_COMPLEX_IN_GG_NER	0.0807762	-0.00361621	2.28505	0.0232608	0.039939	-4.54424
REACTOME_RHOBTB2_GTPASE_CYCLE	0.0910535	-0.000490071	2.28346	0.023356	0.0400479	-4.54778
REACTOME_ASSEMBLY_AND_CELL_SURFACE_PRESENTATION_OF_NMDA_RECEPTORS	0.0577496	-0.00081004	2.28067	0.0235236	0.0402806	-4.55399
REACTOME_CELLULAR_HEXOSE_TRANSPORT	-0.0667056	0.00201779	-2.27498	0.0238688	0.0408162	-4.56663
REACTOME_COMMON_PATHWAY_OF_FIBRIN_CLOT_FORMATION	0.0790764	-0.0147042	2.27115	0.0241036	0.0411621	-4.57512
REACTOME_NF_KB_IS_ACTIVATED_AND_SIGNALS_SURVIVAL	0.0810432	0.00558644	2.26711	0.0243533	0.0415322	-4.58406
REACTOME_ABC_TRANSPORTER_DISORDERS	0.0586759	-0.0050432	2.25991	0.0248042	0.0422276	-4.59996
REACTOME_G_ALPHA_12_13_SIGNALLING_EVENTS	-0.0556286	0.0032685	-2.25953	0.024828	0.0422276	-4.60079
REACTOME_SCAVENGING_BY_CLASS_A_RECEPTORS	-0.0919694	-0.0023821	-2.25691	0.0249941	0.042453	-4.60656
REACTOME_SUMOYLATION_OF_DNA_REPLICATION_PROTEINS	0.0840848	0.00290136	2.25456	0.0251436	0.0425933	-4.61173
REACTOME_VITAMIN_B5_PANTOTHENATE_METABOLISM	-0.0664268	-0.0078581	-2.25455	0.0251442	0.0425933	-4.61175
REACTOME_RETROGRADE_NEUROTROPHIN_SIGNALLING	-0.0926294	0.00640284	-2.24923	0.0254861	0.0431146	-4.62344
REACTOME_PECAM1_INTERACTIONS	0.0864031	-0.00272327	2.2468	0.0256437	0.0433232	-4.62877
REACTOME_NUCLEAR_PORE_COMPLEX_NPC_DISASSEMBLY	0.084702	-0.00189768	2.24297	0.0258937	0.0436869	-4.63716
REACTOME_RHO_GTPASES_ACTIVATE_PKNS	0.0514559	0.00338629	2.23473	0.0264381	0.044546	-4.65515
REACTOME_SIGNALING_BY_THE_B_CELL_RECEPTOR_BCR	0.0522591	-0.00299928	2.23247	0.0265892	0.0447408	-4.66008
REACTOME_RESOLUTION_OF_D_LOOP_STRUCTURES_THROUGH_SYNTHESIS_DEPENDENT_STRAND_ANNEALING_SDSA	-0.108762	-0.00512843	-2.22548	0.0270618	0.045441	-4.67529
REACTOME_PROTEIN_FOLDING	-0.0425969	0.0062543	-2.22525	0.0270774	0.045441	-4.67579
REACTOME_CELLULAR_RESPONSE_TO_STARVATION	0.0642943	0.00117563	2.22395	0.0271658	0.0455187	-4.6786
REACTOME_INTEGRATION_OF_ENERGY_METABOLISM	-0.0444175	0.0050604	-2.22352	0.0271958	0.0455187	-4.67956
REACTOME_MRNA_DECAY_BY_5_TO_3_EXORIBONUCLEASE	0.0740365	0.00548858	2.21356	0.0278839	0.0466086	-4.70111
REACTOME_ACYL_CHAIN_REMODELLING_OF_PI	-0.0613369	0.0162778	-2.20498	0.0284892	0.0475573	-4.71962
REACTOME_G_ALPHA_S_SIGNALLING_EVENTS	-0.0546603	0.00266743	-2.20016	0.0288342	0.0480697	-4.72999
REACTOME_ACTIVATION_OF_IRF3_IRF7_MEDIATED_BY_TBK1_IKK_EPSILON	0.0807913	-0.0103767	2.19772	0.0290099	0.0481903	-4.73522
REACTOME_SYNTHESIS_OF_GLYCOSYLPHOSPHATIDYLINOSITOL_GPI	-0.0945014	0.00788637	-2.19765	0.029015	0.0481903	-4.73537
REACTOME_REGULATED_NECROSIS	0.059002	-0.00983742	2.19757	0.0290211	0.0481903	-4.73556
REACTOME_DNA_DOUBLE_STRAND_BREAK_REPAIR	-0.0767355	0.000861107	-2.19686	0.0290725	0.0482122	-4.73708
REACTOME_RIPK1_MEDIATED_REGULATED_NECROSIS	0.0598125	-0.011535	2.18882	0.0296599	0.0491218	-4.75429
REACTOME_CASPASE_ACTIVATION_VIA_EXTRINSIC_APOPTOTIC_SIGNALLING_PATHWAY	-0.0717522	-0.00665413	-2.18677	0.0298117	0.0493081	-4.75868
REACTOME_RHOBTB_GTPASE_CYCLE	0.0770565	-0.00200167	2.18624	0.0298506	0.0493081	-4.7598
REACTOME_ECM_PROTEOGLYCANS	0.0544154	-0.000769496	2.18167	0.0301911	0.0498054	-4.76955
REACTOME_ERYTHROPOIETIN_ACTIVATES_RAS	0.0727012	-0.00114681	2.17456	0.0307278	0.0506246	-4.78469
REACTOME_INHIBITION_OF_REPLICATION_INITIATION_OF_DAMAGED_DNA_BY_RB1_E2F1	0.0998775	0.00136327	2.17214	0.0309116	0.0508084	-4.78981
REACTOME_LGI_ADAM_INTERACTIONS	-0.10974	0.0195119	-2.17204	0.0309199	0.0508084	-4.79004
REACTOME_ACTIVATION_OF_THE_MRNA_UPON_BINDING_OF_THE_CAP_BINDING_COMPLEX_AND_EIFS_AND_SUBSEQUENT_BINDING_TO_43S	0.097555	0.00270771	2.15852	0.0319674	0.0524614	-4.81863
REACTOME_GENE_SILENCING_BY_RNA	-0.0565926	0.00310327	-2.15777	0.0320271	0.0524911	-4.82023
REACTOME_BASE_EXCISION_REPAIR_AP_SITE_FORMATION	-0.0978816	-0.00328447	-2.15291	0.0324114	0.0530522	-4.83046
REACTOME_RNA_POLYMERASE_III_TRANSCRIPTION	-0.0637336	0.00485882	-2.15147	0.0325266	0.0531248	-4.83349
REACTOME_DNA_REPAIR	-0.0674411	0.00436527	-2.1513	0.03254	0.0531248	-4.83385
REACTOME_ROS_AND_RNS_PRODUCTION_IN_PHAGOCYTES	-0.0863784	-0.00700466	-2.15072	0.0325866	0.0531322	-4.83507
REACTOME_INOSITOL_PHOSPHATE_METABOLISM	-0.0444164	0.0101004	-2.14612	0.0329557	0.0536647	-4.84472
REACTOME_G_BETA_GAMMA_SIGNALLING_THROUGH_CDC42	-0.067637	0.0055216	-2.14426	0.0331062	0.0538402	-4.84862
REACTOME_ADRENALINE_NORADRENALINE_INHIBITS_INSULIN_SECRETION	-0.0690759	-0.0045365	-2.14308	0.0332025	0.0539273	-4.85111
REACTOME_RUNX1_INTERACTS_WITH_CO_FACTORS_WHOSE_PRECISE_EFFECT_ON_RUNX1_TARGETS_IS_NOT_KNOWN	0.0711873	-0.00673051	2.13489	0.0338737	0.0549468	-4.86823
REACTOME_ACTIVATION_OF_MATRIX_METALLOPROTEINASES	0.0667195	-0.00445762	2.12326	0.0348467	0.0564526	-4.89244
REACTOME_COBALAMIN_CBL_VITAMIN_B12_TRANSPORT_AND_METABOLISM	-0.0625591	-0.00475418	-2.11858	0.0352457	0.0570258	-4.90216
REACTOME_GERM_LAYER_FORMATION_AT_GASTRULATION	0.0887887	-0.0181666	2.10382	0.0365278	0.0590245	-4.93263
REACTOME_TRNA_PROCESSING_IN_THE_NUCLEUS	-0.0739906	0.00241175	-2.10165	0.0367198	0.0592588	-4.9371
REACTOME_MEIOTIC_RECOMBINATION	-0.102343	0.00178549	-2.09581	0.0372402	0.0600219	-4.94909
REACTOME_SARS_COV_2_TARGETS_HOST_INTRACELLULAR_SIGNALLING_AND_REGULATORY_PATHWAYS	-0.0809914	0.0109051	-2.09094	0.037679	0.0606517	-4.95906
REACTOME_GP1B_IX_V_ACTIVATION_SIGNALLING	0.0867129	0.0122249	2.08636	0.0380963	0.0612453	-4.96843
REACTOME_GAP_JUNCTION_TRAFFICKING_AND_REGULATION	-0.0756552	0.00500391	-2.08548	0.0381768	0.0612965	-4.97022
REACTOME_EFFECTS_OF_PIP2_HYDROLYSIS	-0.0647976	-0.00389718	-2.08119	0.0385717	0.061852	-4.97897
REACTOME_CLATHRIN_MEDIATED_ENDOCYTOSIS	0.0402835	-0.00264771	2.07165	0.0394618	0.063199	-4.99835
REACTOME_GAP_FILLING_DNA_REPAIR_SYNTHESIS_AND_LIGATION_IN_GG_NER	-0.09225	0.0124227	-2.07028	0.0395912	0.0633259	-5.00113
REACTOME_PLATELET_CALCIUM_HOMEOSTASIS	-0.0534179	-0.0049125	-2.04865	0.041681	0.0665841	-5.04475
REACTOME_RHO_GTPASES_ACTIVATE_ROCKS	0.0603067	-0.00350365	2.0401	0.0425323	0.0678582	-5.06186
REACTOME_EXPORT_OF_VIRAL_RIBONUCLEOPROTEINS_FROM_NUCLEUS	0.0802868	0.00276004	2.03255	0.0432971	0.0689911	-5.07693
REACTOME_HCMV_EARLY_EVENTS	0.0537025	0.000455165	2.02738	0.0438274	0.069748	-5.08721
REACTOME_SARS_COV_2_ACTIVATES_MODULATES_INNATE_AND_ADAPTIVE_IMMUNE_RESPONSES	0.0480788	-0.00568316	2.02581	0.0439888	0.0699167	-5.09032
REACTOME_SYNTHESIS_SECRETION_AND_INACTIVATION_OF_GLUCOSE_DEPENDENT_INSULINOTROPIC_POLYPEPTIDE_GIP	0.0748611	-0.0107691	2.01479	0.0451414	0.0716584	-5.11214
REACTOME_REGULATION_OF_IFNA_IFNB_SIGNALING	-0.0751035	-0.0138232	-2.00872	0.0457868	0.0725916	-5.12411
REACTOME_BICARBONATE_TRANSPORTERS	0.0686236	-0.0108465	2.00136	0.04658	0.0737252	-5.13858
REACTOME_ASPARAGINE_N_LINKED_GLYCOSYLATION	-0.0349423	0.000665286	-2.001	0.0466186	0.0737252	-5.13928
REACTOME_PERK_REGULATES_GENE_EXPRESSION	-0.0594795	-0.00491121	-1.99844	0.0468969	0.0740725	-5.14429
REACTOME_ELEVATION_OF_CYTOSOLIC_CA2_LEVELS	-0.0641033	-0.00505274	-1.99241	0.0475598	0.0750256	-5.15609
REACTOME_GLUCAGON_TYPE_LIGAND_RECEPTORS	0.0626436	-0.00342047	1.99084	0.0477338	0.075206	-5.15916
REACTOME_BINDING_AND_UPTAKE_OF_LIGANDS_BY_SCAVENGER_RECEPTORS	-0.0646212	0.00410042	-1.9863	0.0482389	0.0759071	-5.16801
REACTOME_EUKARYOTIC_TRANSLATION_INITIATION	0.0861444	0.00760472	1.97865	0.0490999	0.0771657	-5.18287
REACTOME_HIV_INFECTION	0.0475214	-0.00181072	1.97505	0.0495107	0.0777145	-5.18986
REACTOME_ACETYLCHOLINE_REGULATES_INSULIN_SECRETION	-0.0708915	9.12936e-05	-1.97322	0.0497196	0.0778735	-5.19339
REACTOME_CDC42_GTPASE_CYCLE	-0.0403429	0.00346485	-1.97308	0.0497354	0.0778735	-5.19366
REACTOME_ACTIVATION_OF_RAC1	-0.05989	-0.00656158	-1.96898	0.0502077	0.0785156	-5.20158
REACTOME_GASTRIN_CREB_SIGNALLING_PATHWAY_VIA_PKC_AND_MAPK	-0.0606935	-0.00907892	-1.96449	0.0507295	0.0792335	-5.21025
REACTOME_SARS_COV_1_INFECTION	0.0375046	-0.00135277	1.96015	0.0512378	0.0799285	-5.2186
REACTOME_RECOGNITION_OF_DNA_DAMAGE_BY_PCNA_CONTAINING_REPLICATION_COMPLEX	0.0867853	-0.00351767	1.95911	0.0513605	0.0800209	-5.2206
REACTOME_PYRIMIDINE_CATABOLISM	-0.0697582	0.00595616	-1.95742	0.0515599	0.0802326	-5.22385
REACTOME_RNA_POLYMERASE_II_TRANSCRIBES_SNRNA_GENES	0.0520327	-0.00261927	1.95545	0.0517938	0.0804973	-5.22764
REACTOME_SENSORY_PROCESSING_OF_SOUND	-0.0554775	0.00537014	-1.95446	0.0519111	0.0805803	-5.22953
REACTOME_SEMA3A_PLEXIN_REPULSION_SIGNALING_BY_INHIBITING_INTEGRIN_ADHESION	-0.0735671	0.0053758	-1.95196	0.052209	0.0809431	-5.23432
REACTOME_ASSEMBLY_OF_ACTIVE_LPL_AND_LIPC_LIPASE_COMPLEXES	-0.059133	0.00231259	-1.94388	0.0531831	0.0823523	-5.24977
REACTOME_SARS_COV_1_ACTIVATES_MODULATES_INNATE_IMMUNE_RESPONSES	-0.0473357	-0.0021025	-1.93492	0.0542793	0.0839467	-5.26681
REACTOME_TERMINATION_OF_TRANSLESION_DNA_SYNTHESIS	-0.078219	0.00701434	-1.92172	0.0559302	0.0863939	-5.29179
REACTOME_NUCLEAR_ENVELOPE_BREAKDOWN	0.0619347	-0.000767162	1.92099	0.0560226	0.0864309	-5.29317
REACTOME_ACETYLCHOLINE_NEUROTRANSMITTER_RELEASE_CYCLE	-0.0674952	0.00945598	-1.91592	0.0566692	0.0873218	-5.30273
REACTOME_VEGFR2_MEDIATED_CELL_PROLIFERATION	-0.0596256	0.00333282	-1.91073	0.0573371	0.0882432	-5.31247
REACTOME_SYNTHESIS_OF_BILE_ACIDS_AND_BILE_SALTS_VIA_7ALPHA_HYDROXYCHOLESTEROL	0.0512263	-0.00520803	1.90854	0.0576198	0.0885703	-5.31657
REACTOME_GAMMA_CARBOXYLATION_TRANSPORT_AND_AMINO_TERMINAL_CLEAVAGE_OF_PROTEINS	0.0751147	-0.00183883	1.90441	0.0581587	0.0892898	-5.3243
REACTOME_FCERI_MEDIATED_CA_2_MOBILIZATION	-0.0580769	-0.00379282	-1.90214	0.058456	0.0896373	-5.32854
REACTOME_REGULATION_BY_C_FLIP	-0.0879025	-0.00766862	-1.89019	0.0600446	0.0919615	-5.3508
REACTOME_DNA_DAMAGE_TELOMERE_STRESS_INDUCED_SENESCENCE	-0.0597365	0.00346604	-1.88329	0.0609772	0.0932767	-5.36358
REACTOME_RNA_POLYMERASE_I_PROMOTER_ESCAPE	-0.0795841	-0.00190085	-1.88256	0.0610777	0.0933173	-5.36494
REACTOME_RNA_POLYMERASE_III_TRANSCRIPTION_INITIATION_FROM_TYPE_3_PROMOTER	-0.0660316	-0.000274063	-1.8811	0.0612771	0.0935087	-5.36764
REACTOME_AKT_PHOSPHORYLATES_TARGETS_IN_THE_CYTOSOL	0.0548647	0.0108959	1.86717	0.0632055	0.096335	-5.39328
REACTOME_CYTOCHROME_C_MEDIATED_APOPTOTIC_RESPONSE	0.0724465	-0.0137137	1.86598	0.063372	0.0964722	-5.39546
REACTOME_RHO_GTPASE_EFFECTORS	0.0443766	-0.00123754	1.8554	0.064874	0.0986398	-5.4148
REACTOME_G_PROTEIN_ACTIVATION	-0.0493879	0.00333811	-1.84155	0.0668839	0.101573	-5.43995
REACTOME_CHROMOSOME_MAINTENANCE	-0.0792915	0.0139529	-1.82998	0.0686032	0.104059	-5.46084
REACTOME_SIGNAL_REGULATORY_PROTEIN_FAMILY_INTERACTIONS	-0.080971	-0.00255352	-1.82755	0.0689697	0.104489	-5.46522
REACTOME_BASIGIN_INTERACTIONS	0.0469709	0.0082986	1.82089	0.0699793	0.105892	-5.47715
REACTOME_MET_ACTIVATES_PTK2_SIGNALING	0.0519779	0.00119241	1.81569	0.0707767	0.10697	-5.48645
REACTOME_CONDENSATION_OF_PROPHASE_CHROMOSOMES	0.0926072	0.0121162	1.81165	0.0714011	0.107679	-5.49365
REACTOME_AUF1_HNRNP_D0_BINDS_AND_DESTABILIZES_MRNA	0.0688398	-0.00850789	1.81155	0.0714161	0.107679	-5.49383
REACTOME_MRNA_CAPPING	-0.0722755	0.00337116	-1.79826	0.0735043	0.110695	-5.51743
REACTOME_REGULATION_OF_PTEN_STABILITY_AND_ACTIVITY	0.0578763	-0.00261739	1.78881	0.075018	0.11284	-5.53409
REACTOME_SIGNALING_BY_NODAL	-0.0755676	0.00656665	-1.78543	0.0755666	0.11353	-5.54004
REACTOME_RESPONSE_TO_METAL_IONS	-0.105183	-0.00142111	-1.78227	0.0760817	0.114168	-5.54559
REACTOME_TRANS_GOLGI_NETWORK_VESICLE_BUDDING	0.0428288	-0.00328508	1.77435	0.0773855	0.115986	-5.55944
REACTOME_SUMOYLATION_OF_DNA_METHYLATION_PROTEINS	-0.0714411	0.00329987	-1.77258	0.07768	0.11629	-5.56254
REACTOME_EPH_EPHRIN_SIGNALING	-0.0406584	-0.000681135	-1.76968	0.0781624	0.116873	-5.56758
REACTOME_ABERRANT_REGULATION_OF_MITOTIC_EXIT_IN_CANCER_DUE_TO_RB1_DEFECTS	0.066468	0.000767993	1.76691	0.0786264	0.117428	-5.5724
REACTOME_SLC_MEDIATED_TRANSMEMBRANE_TRANSPORT	-0.0290321	0.00241603	-1.76157	0.0795286	0.118635	-5.58168
REACTOME_PROCESSING_OF_CAPPED_INTRONLESS_PRE_MRNA	0.0726982	0.00359857	1.75796	0.0801416	0.119408	-5.58792
REACTOME_CASPASE_ACTIVATION_VIA_DEPENDENCE_RECEPTORS_IN_THE_ABSENCE_OF_LIGAND	-0.0600214	-0.00255833	-1.75266	0.0810498	0.120619	-5.59708
REACTOME_PCP_CE_PATHWAY	0.0477867	-0.00366664	1.74692	0.0820441	0.121955	-5.60697
REACTOME_HDR_THROUGH_SINGLE_STRAND_ANNEALING_SSA	-0.0854401	-0.00353524	-1.74547	0.0822956	0.122185	-5.60945
REACTOME_SUMOYLATION_OF_DNA_DAMAGE_RESPONSE_AND_REPAIR_PROTEINS	0.0551113	0.00194215	1.74172	0.0829525	0.123015	-5.6159
REACTOME_CELL_CYCLE_CHECKPOINTS	0.0674253	0.000945505	1.7331	0.0844759	0.125127	-5.63064
REACTOME_SWITCHING_OF_ORIGINS_TO_A_POST_REPLICATIVE_STATE	0.0677575	0.000166667	1.72992	0.0850437	0.125821	-5.63606
REACTOME_HIV_TRANSCRIPTION_INITIATION	0.0590153	-0.000194068	1.72366	0.086172	0.127341	-5.64672
REACTOME_GLYCOGEN_METABOLISM	-0.0567495	7.99236e-05	-1.72072	0.0867053	0.127979	-5.6517
REACTOME_REGULATION_OF_TP53_ACTIVITY	0.0375329	0.00285736	1.7175	0.0872913	0.128679	-5.65714
REACTOME_ACTIVATION_OF_GENE_EXPRESSION_BY_SREBF_SREBP	0.0447654	-0.00499208	1.717	0.0873831	0.128679	-5.65799
REACTOME_TRANSPORT_OF_MATURE_TRANSCRIPT_TO_CYTOPLASM	0.0589129	-0.00018623	1.71241	0.0882272	0.12977	-5.66574
REACTOME_INFLUENZA_INFECTION	0.0611674	0.00946208	1.69888	0.0907519	0.133328	-5.68847
REACTOME_REGULATION_OF_GLUCOKINASE_BY_GLUCOKINASE_REGULATORY_PROTEIN	0.0606788	0.00338068	1.69461	0.0915619	0.134362	-5.69562
REACTOME_HDACS_DEACETYLATE_HISTONES	-0.0544012	0.00246842	-1.69148	0.0921574	0.135079	-5.70083
REACTOME_AGGREPHAGY	0.0494225	-0.00578288	1.68745	0.0929306	0.136054	-5.70754
REACTOME_SRP_DEPENDENT_COTRANSLATIONAL_PROTEIN_TARGETING_TO_MEMBRANE	0.0703064	0.00764653	1.68543	0.0933215	0.136468	-5.71091
REACTOME_MAP2K_AND_MAPK_ACTIVATION	-0.0439454	0.00127721	-1.68128	0.0941252	0.137484	-5.71779
REACTOME_TP53_REGULATES_TRANSCRIPTION_OF_GENES_INVOLVED_IN_CYTOCHROME_C_RELEASE	0.0411746	-0.00932841	1.66532	0.0972688	0.141911	-5.7441
REACTOME_NEGATIVE_REGULATION_OF_NOTCH4_SIGNALING	0.0602008	-0.00521551	1.66019	0.0982987	0.143248	-5.75251
REACTOME_SCF_SKP2_MEDIATED_DEGRADATION_OF_P27_P21	0.0614455	-0.00500835	1.65835	0.0986697	0.143623	-5.75552
REACTOME_INTERLEUKIN_6_SIGNALING	0.0785433	0.014413	1.65056	0.100253	0.145759	-5.76822
REACTOME_HS_GAG_BIOSYNTHESIS	0.0470705	-0.00775395	1.64779	0.100821	0.146417	-5.77273
REACTOME_ACTIVATION_OF_THE_PRE_REPLICATIVE_COMPLEX	-0.0925418	0.0175667	-1.64598	0.101193	0.146787	-5.77566
REACTOME_SEALING_OF_THE_NUCLEAR_ENVELOPE_NE_BY_ESCRT_III	0.055311	0.000815691	1.63876	0.102689	0.148787	-5.78735
REACTOME_UPTAKE_AND_ACTIONS_OF_BACTERIAL_TOXINS	-0.0372023	0.00404272	-1.63437	0.103609	0.149836	-5.79444
REACTOME_TRANSPORT_OF_MATURE_MRNAS_DERIVED_FROM_INTRONLESS_TRANSCRIPTS	0.060891	0.00627319	1.63397	0.103693	0.149836	-5.79509
REACTOME_DARPP_32_EVENTS	-0.0413543	0.00132957	-1.63337	0.103818	0.149836	-5.79605
REACTOME_CASPASE_ACTIVATION_VIA_DEATH_RECEPTORS_IN_THE_PRESENCE_OF_LIGAND	-0.0763862	-0.0144665	-1.63304	0.103888	0.149836	-5.79658
REACTOME_APC_C_CDH1_MEDIATED_DEGRADATION_OF_CDC20_AND_OTHER_APC_C_CDH1_TARGETED_PROTEINS_IN_LATE_MITOSIS_EARLY_G1	0.0603628	-0.00607874	1.62469	0.105657	0.152213	-5.80999
REACTOME_THE_ROLE_OF_GTSE1_IN_G2_M_PROGRESSION_AFTER_G2_CHECKPOINT	0.0557911	-0.00496005	1.62402	0.105801	0.152247	-5.81107
REACTOME_TRANSLESION_SYNTHESIS_BY_POLK	0.0746867	0.00657467	1.61728	0.107247	0.154152	-5.82184
REACTOME_RAF_INDEPENDENT_MAPK1_3_ACTIVATION	-0.0624966	0.00154797	-1.61434	0.107883	0.15489	-5.82652
REACTOME_GOLGI_CISTERNAE_PERICENTRIOLAR_STACK_REORGANIZATION	0.0568645	-0.00604338	1.61291	0.108194	0.15516	-5.82879
REACTOME_MITOTIC_G1_PHASE_AND_G1_S_TRANSITION	0.0594506	-0.00113546	1.61177	0.108442	0.155339	-5.83061
REACTOME_PTK6_REGULATES_RHO_GTPASES_RAS_GTPASE_AND_MAP_KINASES	0.0512949	-0.00129136	1.611	0.10861	0.155403	-5.83183
REACTOME_RHOD_GTPASE_CYCLE	0.0449429	-0.0067021	1.60872	0.109108	0.155939	-5.83545
REACTOME_INTRA_GOLGI_TRAFFIC	0.0430599	-0.00299302	1.60624	0.109652	0.156539	-5.83939
REACTOME_TOLL_LIKE_RECEPTOR_9_TLR9_CASCADE	0.0359121	-0.00457361	1.6007	0.110875	0.158106	-5.84815
REACTOME_NEGATIVE_REGULATION_OF_FLT3	0.0501105	0.00178585	1.59802	0.111471	0.158776	-5.85238
REACTOME_TRAF3_DEPENDENT_IRF_ACTIVATION_PATHWAY	-0.0553806	-0.00495058	-1.59735	0.11162	0.158809	-5.85344
REACTOME_CARGO_RECOGNITION_FOR_CLATHRIN_MEDIATED_ENDOCYTOSIS	0.0293081	-0.00186335	1.58723	0.113893	0.161862	-5.86934
REACTOME_NEUROTOXICITY_OF_CLOSTRIDIUM_TOXINS	-0.0671846	0.021036	-1.5836	0.114717	0.16285	-5.87501
REACTOME_FORMATION_OF_THE_CORNIFIED_ENVELOPE	-0.050862	0.00547012	-1.58191	0.115103	0.163214	-5.87765
REACTOME_ION_HOMEOSTASIS	-0.032134	0.00347572	-1.57918	0.115729	0.163917	-5.88192
REACTOME_CD28_CO_STIMULATION	-0.0402727	0.00224167	-1.57202	0.117379	0.166068	-5.89304
REACTOME_ORC1_REMOVAL_FROM_CHROMATIN	0.0659416	-0.00206762	1.56288	0.119514	0.168899	-5.90718
REACTOME_G1_S_DNA_DAMAGE_CHECKPOINTS	0.0521293	-0.00347619	1.56029	0.120126	0.169574	-5.91118
REACTOME_NUCLEAR_SIGNALING_BY_ERBB4	-0.0336636	-0.000461269	-1.55375	0.121679	0.171574	-5.92124
REACTOME_FORMATION_OF_TUBULIN_FOLDING_INTERMEDIATES_BY_CCT_TRIC	-0.055291	0.00363447	-1.53846	0.125369	0.176581	-5.94457
REACTOME_ELASTIC_FIBRE_FORMATION	-0.052303	0.00611364	-1.51981	0.129993	0.182888	-5.97274
REACTOME_PRESYNAPTIC_FUNCTION_OF_KAINATE_RECEPTORS	-0.0488129	-0.00115919	-1.5165	0.130827	0.183857	-5.97771
REACTOME_SELENOAMINO_ACID_METABOLISM	0.0590552	0.0093703	1.51289	0.13174	0.184782	-5.9831
REACTOME_PLASMA_LIPOPROTEIN_CLEARANCE	0.0419653	-0.00783579	1.51274	0.131778	0.184782	-5.98332
REACTOME_INTERACTIONS_OF_VPR_WITH_HOST_CELLULAR_PROTEINS	0.0554287	0.00622177	1.51196	0.131976	0.184855	-5.98449
REACTOME_RRNA_PROCESSING	-0.0582717	0.00916456	-1.51047	0.132357	0.185182	-5.98672
REACTOME_SENSORY_PERCEPTION	-0.0344807	0.00145854	-1.50858	0.132839	0.185651	-5.98954
REACTOME_GLOBAL_GENOME_NUCLEOTIDE_EXCISION_REPAIR_GG_NER	-0.048482	0.00559641	-1.50669	0.133321	0.186119	-5.99235
REACTOME_DEFECTIVE_EXT2_CAUSES_EXOSTOSES_2	0.0511903	0.00911915	1.48108	0.140013	0.195245	-6.03015
REACTOME_CELL_CELL_COMMUNICATION	0.0310297	0.00118303	1.47817	0.140791	0.196112	-6.03441
REACTOME_DISEASES_OF_DNA_REPAIR	-0.0751482	-0.00121878	-1.47657	0.141218	0.196491	-6.03674
REACTOME_BETA_CATENIN_INDEPENDENT_WNT_SIGNALING	0.0264173	-0.00238364	1.47206	0.142431	0.19796	-6.04331
REACTOME_TP53_REGULATES_TRANSCRIPTION_OF_DEATH_RECEPTORS_AND_LIGANDS	0.054437	-0.00559802	1.46554	0.144199	0.200197	-6.05278
REACTOME_RHOG_GTPASE_CYCLE	-0.0302257	0.00330629	-1.45979	0.145771	0.202158	-6.06109
REACTOME_CD28_DEPENDENT_VAV1_PATHWAY	-0.0612017	-0.00872288	-1.4567	0.146622	0.203114	-6.06554
REACTOME_COLLAGEN_DEGRADATION	0.039661	0.000935852	1.45519	0.147038	0.203467	-6.06771
REACTOME_CYCLIN_A_B1_B2_ASSOCIATED_EVENTS_DURING_G2_M_TRANSITION	0.0619635	0.0031157	1.45121	0.148143	0.204772	-6.07343
REACTOME_ANCHORING_FIBRIL_FORMATION	0.0515627	-0.00515096	1.45019	0.148426	0.204938	-6.07489
REACTOME_DNA_DOUBLE_STRAND_BREAK_RESPONSE	-0.0381248	0.00409633	-1.4412	0.150948	0.208192	-6.08775
REACTOME_DISORDERS_OF_TRANSMEMBRANE_TRANSPORTERS	0.0241238	-0.00115316	1.43859	0.151686	0.208983	-6.09147
REACTOME_NEGATIVE_EPIGENETIC_REGULATION_OF_RRNA_EXPRESSION	-0.0468909	0.00128251	-1.43745	0.152008	0.209198	-6.09308
REACTOME_POSTMITOTIC_NUCLEAR_PORE_COMPLEX_NPC_REFORMATION	0.0623279	0.00306227	1.42479	0.155633	0.213953	-6.111
REACTOME_INSULIN_PROCESSING	-0.0425884	0.00246695	-1.4191	0.157282	0.215984	-6.119
REACTOME_NR1H3_NR1H2_REGULATE_GENE_EXPRESSION_LINKED_TO_CHOLESTEROL_TRANSPORT_AND_EFFLUX	-0.0400543	0.00363255	-1.40908	0.16022	0.21978	-6.13301
REACTOME_ROLE_OF_PHOSPHOLIPIDS_IN_PHAGOCYTOSIS	0.0396026	-0.00253536	1.40399	0.16173	0.221611	-6.1401
REACTOME_LOSS_OF_FUNCTION_OF_MECP2_IN_RETT_SYNDROME	0.0487955	-0.00696436	1.40017	0.162869	0.222929	-6.1454
REACTOME_DEFECTS_OF_CONTACT_ACTIVATION_SYSTEM_CAS_AND_KALLIKREIN_KININ_SYSTEM_KKS	-0.0505444	0.000189065	-1.39687	0.163858	0.224039	-6.14996
REACTOME_SUMOYLATION_OF_CHROMATIN_ORGANIZATION_PROTEINS	0.0406624	0.0028456	1.39263	0.165135	0.225542	-6.15581
REACTOME_MYD88_INDEPENDENT_TLR4_CASCADE	0.0282978	-0.00383557	1.38088	0.168713	0.230179	-6.17193
REACTOME_SARS_COV_INFECTIONS	-0.0176125	0.0024443	-1.36529	0.173553	0.236511	-6.19311
REACTOME_CYP2E1_REACTIONS	-0.0569545	-0.000435105	-1.36473	0.173729	0.236511	-6.19387
REACTOME_CAMK_IV_MEDIATED_PHOSPHORYLATION_OF_CREB	0.0479937	-0.00434243	1.36092	0.174927	0.237886	-6.199
REACTOME_HDMS_DEMETHYLATE_HISTONES	0.0573714	0.00228939	1.35938	0.175415	0.238293	-6.20108
REACTOME_METABOLIC_DISORDERS_OF_BIOLOGICAL_OXIDATION_ENZYMES	-0.0313345	-0.000415177	-1.34793	0.179065	0.242989	-6.21643
REACTOME_RHOBTB3_ATPASE_CYCLE	0.0454056	0.00714493	1.34672	0.179453	0.243254	-6.21804
REACTOME_INHIBITION_OF_THE_PROTEOLYTIC_ACTIVITY_OF_APC_C_REQUIRED_FOR_THE_ONSET_OF_ANAPHASE_BY_MITOTIC_SPINDLE_CHECKPOINT_COMPONENTS	0.057429	0.0029032	1.34205	0.180961	0.245036	-6.22426
REACTOME_O_LINKED_GLYCOSYLATION	-0.0257305	0.00408248	-1.34042	0.181488	0.245486	-6.22642
REACTOME_INSULIN_RECEPTOR_RECYCLING	-0.0478675	-0.00501261	-1.33337	0.183787	0.248329	-6.23575
REACTOME_PYROPTOSIS	0.0440523	-0.00812181	1.32815	0.185504	0.25038	-6.24263
REACTOME_CASPASE_MEDIATED_CLEAVAGE_OF_CYTOSKELETAL_PROTEINS	0.0479797	-0.00336777	1.32614	0.186166	0.251006	-6.24527
[truncated: 940 more rows]

## Sheet: Table S7
Table S7. The performance of 81 predictive models in training and testing cohorts
[truncated: 82 more rows]

## Sheet: Table S8
Table S8. The correlation analysis of risk score and immune feature levels
[truncated: 216 more rows]
[truncated: 24 more columns]

[truncated: 3 more sheets: Table S9, Table S10, Table S11]
